# Supplementary material for: Systems pharmacology dissection of pharmacological mechanisms of Xiaochaihu decoction against human coronavirus
Source: BMC Complement Med Ther. 2023 Jul 20;23:252. doi: 10.1186/s12906-023-04024-6 (PMC10357659; doi:10.1186/s12906-023-04024-6)
Supplement: Supplementary file 1 — Additional file 1: Supplementary table 1. [file 12906_2023_4024_MOESM1_ESM.xlsx]

## Sheet: Sheet1
Table S1.Information of natural compounds of XCHD
Compound ID	InChIKey	SMILES	Source
1	DFPAKSUCGFBDDF-UHFFFAOYSA-N	NC(=O)c1cccnc1	Banxia
2	QEBNYNLSCGVZOH-UHFFFAOYSA-N	CC(=C)C1CCC2=CCCC(C2(C1)C)C	Shengjiang
3	RGZSQWQPBWRIAQ-UHFFFAOYSA-N	CC(=CCCC(C1CCC(=CC1)C)(O)C)C	Chaihu,Renshen,Shengjiang
4	IAIHUHQCLTYTSF-UHFFFAOYSA-N	OC1C2(C)CCC(C1(C)C)C2	Shengjiang
5	WCGUUGGRBIKTOS-UHFFFAOYSA-N	CC1CCC2(C(C1C)C1=CCC3C(C1(CC2)C)(C)CCC1C3(C)CCC(C1(C)C)O)C(=O)O	Dazao
6	HUMNYLRZRPPJDN-UHFFFAOYSA-N	O=Cc1ccccc1	Chaihu,Banxia,Dazao
7	ZHHYXNZJDGDGPJ-BSWSSELBSA-N	CCCC/C=C/C=C/C=O	Chaihu
8	AUBPDZJRJKZQEX-UHFFFAOYSA-N	CCCC(OC(=O)C)CC(OC(=O)C)CCc1ccc(c(c1)OC)O	Shengjiang
9	KWKAKUADMBZCLK-UHFFFAOYSA-N	CCCCCCC=C	Banxia
10	ZEYHEAKUIGZSGI-UHFFFAOYSA-N	COc1ccc(cc1)C(=O)O	Banxia
11	XBGUIVFBMBVUEG-PFONDFGASA-N	CC(=CCC/C(=C/1\CCC(=CC1)C)/C)C	Shengjiang
12	AVXDNDYYTSRSJJ-UHFFFAOYSA-N	CCCCCCCCCCCCCCCC(=O)OCC1COC(O1)CCCCCCCCCCCCCCC	Renshen
13	HXEACLLIILLPRG-UHFFFAOYSA-N	OC(=O)C1CCCCN1	Shengjiang
14	STYWZBSDQCXNQL-UHFFFAOYSA-N	O=C(c1cc(O)c(c(c1)OC(=O)c1cc(O)c(c(c1)O)O)O)OC1C(OC(C(C1OC(=O)c1cc(O)c(c(c1)O)O)OC(=O)c1cc(O)c(c(c1)O)O)COC(=O)c1cc(O)c(c(c1)O)O)OC(=O)c1cc(O)c(c(c1)O)O	Banxia
15	JRHJXXLCNATYLS-OMSIYMKDSA-N	C/C(=C\C=C\C=C(\C=C\C=C(\C1C=C2C(O1)(C)CC(CC2(C)C)O)/C)/C)/C=C/C=C(/C=C/C1C(=CC(CC1(C)C)O)C)\C	Banxia,Renshen
16	XZFDKWMYCUEKSS-UHFFFAOYSA-N	O=C1CCC2CC1C2(C)C	Banxia
17	LDWAIHWGMRVEFR-UHFFFAOYSA-N	OCC1CCC2CC1C2(C)C	Chaihu
18	VJFUPGQZSXIULQ-VKTMSVCMSA-N	C=C/C=C/CC1=C(C)C(CC1=O)OC(=O)C1C(C1(C)C)/C=C(/C(=O)OC)\C	Chaihu
19	PESGIJSKABCHLK-YPKPFQOOSA-N	O=C1C=C/C(=C\2/NOC(C2)c2ccccc2)/C=C1C	Chaihu
20	HCXVJBMSMIARIN-WACSKALWSA-N	CC[C@H](C(C)C)/C=C/C([C@H]1CCC2[C@]1(C)CC[C@H]1[C@H]2CC=C2[C@]1(C)CC[C@@H](C2)O)C	Chaihu,Huangqin,Dazao
21	NZGWDASTMWDZIW-UHFFFAOYSA-N	CC1CCC(=C(C)C)C(=O)C1	Chaihu,Banxia
22	FRBHXYYJMYBCSK-UHFFFAOYSA-N	OCC1(C)C(=O)CCC2(C1CCC1(C2CCC2C1(C)CCC1(C2C(CC1)C(=C)C)C(=O)O)C)C	Chaihu
23	AWQOXJOAQMCOED-UHFFFAOYSA-N	C=CCCCCCCC(=O)O	Chaihu
24	BKATZVAUANSCKN-UHFFFAOYSA-N	CC(=O)OCC1=CCC2CC1C2(C)C	Chaihu,Shengjiang
25	BQLZQPGWNVTIHR-UHFFFAOYSA-N	OCC1OC(Oc2cc3oc(c4ccc(cc4)O)c(c(=O)c3c(c2CCC(O)(C)C)O)O)C(C(C1O)O)O	Shengjiang
26	ALSTYHKOOCGGFT-MDZDMXLPSA-N	CCCCCCCC/C=C/CCCCCCCCO	Chaihu
27	ZAZKJZBWRNNLDS-UHFFFAOYSA-N	CCCCCCCCCCCCCC(=O)OC	Chaihu,Renshen
28	RBKMRGOHCLRTLZ-KHPPLWFESA-N	CCCCCCCC/C=C\CCCCCCCCCC(=O)OC	Renshen
29	QGBRLVONZXHAKJ-UHFFFAOYSA-N	CCCCCCCCCCCCCCCCCCCC(=O)OC	Banxia
30	JGHZJRVDZXSNKQ-UHFFFAOYSA-N	CCCCCCCC(=O)OC	Chaihu
31	HUEBIMLTDXKIPR-UHFFFAOYSA-N	CCCCCCCCCCCCCCCCC(=O)OC	Renshen
32	CXTATJFJDMJMIY-UHFFFAOYSA-N	CCCCCCCC(=O)OC(C[N+](C)(C)C)CC(=O)[O-]	Chaihu,Shengjiang
33	OFOBLEOULBTSOW-UHFFFAOYSA-N	OC(=O)CC(=O)O	Renshen
34	HSEMFIZWXHQJAE-UHFFFAOYSA-N	CCCCCCCCCCCCCCCC(=O)N	Banxia,Shengjiang
35	IZFGRAGOVZCUFB-CMDGGOBGSA-N	CCCCCC/C=C/CCCCCCCC(=O)OC	Banxia,Renshen,Shengjiang
36	FDGQSTZJBFJUBT-UHFFFAOYSA-N	O=c1nc[nH]c2c1[nH]cn2	Banxia,Dazao
37	BDERNNFJNOPAEC-UHFFFAOYSA-N	CCCO	Shengjiang
38	ORLDMMKUTCCBSM-UHFFFAOYSA-N	CC1NC(=O)C(NC1=O)C(C)C	Banxia
39	UPOUGDHEEGKEGS-UHFFFAOYSA-N	CC(CC1NC(=O)C(NC1=O)C(C)C)C	Banxia
40	CNXWPOWVDIUTPS-UHFFFAOYSA-N	CC1NC(=O)C(NC1=O)Cc1ccccc1	Banxia
41	IASCSWGEBWPMAV-RWPFLKGFSA-N	CCCCCCCCCCCCCC[C@H](C(=O)N[C@H]([C@@H](/C=C/CCCCC/C=C/CCCCCC)O)CO[C@@H]1O[C@H](CO)[C@H]([C@@H]([C@H]1O)O)O)O	Banxia
42	NYHBQMYGNKIUIF-UUOKFMHZSA-N	OC[C@H]1O[C@H]([C@@H]([C@@H]1O)O)n1cnc2c1nc(N)[nH]c2=O	Banxia
43	WTWWTKPAEZQYPW-UHFFFAOYSA-N	CCCCCCCCC(CCCCCCCC)O	Banxia
44	VURRRCSZDGSKAF-UHFFFAOYSA-N	CC(C1NC(=O)C(NC1=O)C(C)(C)C)C	Banxia
45	GZCXIMGMPAZPPM-UHFFFAOYSA-N	CCCCCCCCCCCCCCCCCC(CC)C	Banxia
46	KIUSNPVZHFRLAJ-UHFFFAOYSA-N	Cc1nccnc1CC(C(CO)O)O	Banxia
47	YPADSUHHVCZCNM-UHFFFAOYSA-N	Oc1ccc(nc1)Cn1cnc2c1ncnc2N	Banxia
48	QZGPCECOGDDDBS-SNAWJCMRSA-N	CCC/C=C/NO	Banxia
49	WIJKWEYCUNYTGY-UHFFFAOYSA-N	OCC1NC(=O)C(NC1=O)Cc1ccccc1	Banxia
50	BKASXWPLSXFART-UHFFFAOYSA-N	O=C1C2CCCN2C(=O)C2N1CCC2	Banxia
51	XAMCMRHCZWDKAS-KCJUWKMLSA-N	CC([C@H]1NC(=O)[C@]2(N(C1=O)CCC2)C)C	Banxia
52	QGMAWEIDGADSAC-UHFFFAOYSA-N	CC(C1NC(=O)C(NC1=O)C(C)C)C	Banxia
53	BYHLDPSVWJCXEG-ZDVGBALWSA-N	CCCCCC/C=C/C/C=C/CCCCCCCCC(=O)O	Banxia
54	DGMXRTMOXTYKIJ-IIXCLMFLSA-N	CCCCCCC1OC1/C=C/C(/C=C/CCCCCC(=O)O)O	Banxia
55	CUYZUESBPHQWRI-UHFFFAOYSA-N	CC(=O)Nc1noc(c1)C	Banxia
56	WRIDQFICGBMAFQ-ZHACJKMWSA-N	CCCCCCCCC/C=C/CCCCCCC(=O)O	Banxia
57	SVUQHVRAGMNPLW-UHFFFAOYSA-N	CCCCCCCCCCCCCCCCC(=O)OCC(CO)O	Banxia
58	RIWIXLIHHPDVLT-UHFFFAOYSA-N	OC(c1cncc(n1)C)C(C(O)O)O	Banxia
59	UZKWTJUDCOPSNM-UHFFFAOYSA-N	CCCCOC=C	Banxia
60	LMDVFSHGYANGRP-UHFFFAOYSA-N	CC(C1NC(=O)C(NC1=O)Cc1ccc(cc1)O)C	Banxia
61	ZVRMGCSSSYZGSM-PFONDFGASA-N	CCCCCCCCCCCCC/C=C\C(=O)O	Banxia
62	YUKIAUPQUWVLBK-AATRIKPKSA-N	CCCC/C=N/O	Banxia
63	HYFHYPWGAURHIV-UHFFFAOYSA-N	COC(=O)CC(C(=O)OC1C(=CC23C1c1cc4OCOc4cc1CCN3CCC2)OC)(CCCC(O)(C)C)O	Banxia
64	SHCHXCXYUPHKHW-UHFFFAOYSA-N	CNC1CCC2(C(=CCC3C2CCC24C3CCC4C(NC2)C)C1)C	Banxia
65	NDNUANOUGZGEPO-UHFFFAOYSA-N	CCCC1CCCCN1	Banxia
66	IASCSWGEBWPMAV-IUNFUVSPSA-N	CCCCCCCCCCCCCCC(C(=O)NC(C(/C=C/CCCCC/C=C/CCCCCC)O)COC1OC(CO)C(C(C1O)O)O)O	Banxia
67	UZAYYMIBUZEMAI-BQYQJAHWSA-N	CCCC/C=C/C1CC1C=C	Banxia
68	SAOJPWFHRMUCFN-UHFFFAOYSA-N	CC1=CC2(C3(C1(C)CCC3C)CCC2)C	Banxia
69	TURIHPLQSRVWHU-UHFFFAOYSA-N	c1ccc(cc1)c1ccc2c(c1)cccc2	Banxia
70	GYMFBYTZOGMSQJ-UHFFFAOYSA-N	Cc1ccc2c(c1)cc1c(c2)cccc1	Banxia
71	KBPPPUZMFQKLNP-UHFFFAOYSA-N	CC1=CC2C(CC1)C(CO2)C	Banxia
72	CNNXMGXBAZQZDE-OWOJBTEDSA-N	OCC1OC(OC/C=C/c2ccc(cc2)O)C(C(C1O)O)O	Banxia
73	IYCYEZLMOLRFAN-WJTDDFOZSA-N	CCCCCCCCCCCCC/C=C/C(C(NC(=O)CCCCCCCCCCC)COC1OC(CO)C(C(C1O)O)O)O	Banxia
74	SDQFDHOLCGWZPU-UHFFFAOYSA-N	O=CC(Cc1ccc(cc1)C(C)(C)C)C	Banxia
75	WUUGFSXJNOTRMR-UHFFFAOYSA-N	CSCC1OC(C(C1O)O)n1cnc2c1ncnc2N	Banxia
76	ZCKDCRKBURQZPT-OWOJBTEDSA-N	OC/C=C/c1ccc(c(c1)O)O	Banxia
77	IIVXTTARMAJIDL-QWJQNWFWSA-N	CCCCCC/C=C/CCCCCCC/C=C/C=C	Banxia
78	ZVYZOSDILQDZJD-AVQMFFATSA-N	CCCCC/C=C/C/C=C/CCCCCC(=O)N1CCCC1	Banxia
79	DJHRXBYWKVQDJY-UHFFFAOYSA-N	O=C1CCC2(C1)CCCCC2	Banxia
80	UDJFFSGCRRMVFH-UHFFFAOYSA-N	c1cnc2c(c1)cncn2	Banxia
81	IPBUXQXAOGGGBK-UHFFFAOYSA-N	Cc1ccc(cc1)Cc1cc(C)ccc1C	Banxia
82	WHNNPKNATREGBK-UHFFFAOYSA-N	CC(=C)C1=CC2(C(=CC1)CCCC2C)C	Banxia
83	AFMVESZOYKHDBJ-UHFFFAOYSA-N	OC1c2ccccc2c2c1cccc2	Banxia
84	OHMAJNDAPNNXHC-UHFFFAOYSA-N	CC1=CCC2(CC1)C(C)CCC2C(C)C	Banxia
85	WMGUVQVDQWMMBL-UHFFFAOYSA-N	COc1ccc2c(c1)cccc2C(=O)C	Banxia
86	NZOUUYOSKJFMKB-UHFFFAOYSA-N	COc1c(O)cc(c2c1oc(cc2=O)c1ccccc1)OC	Huangqin
87	STAGATUVRDVEAT-UHFFFAOYSA-N	Oc1cc(O)c2c(c1)oc(cc2=O)c1cccc(c1O)O	Huangqin
88	IHLSBQVBFDTNTC-UHFFFAOYSA-N	COc1c(OC)cc(c2c1oc(cc2=O)c1ccccc1)O	Huangqin
89	OFYPDAKTVZXXPC-UHFFFAOYSA-N	Oc1cc(O)c2c(c1)oc(cc2=O)c1ccccc1O	Huangqin
90	YLOZPZMPWNUOJV-UHFFFAOYSA-N	OCC1OC(Oc2cc(O)c3c(c2OC)oc(cc3=O)c2ccccc2)C(C(C1O)O)O	Huangqin
91	TUCMDDWTBVMRTP-IUQGRGSQSA-N	O=CCCCCCCC/C=C/C/C=C/C/C=C/CC	Shengjiang
92	JKPISQIIWUONPB-UHFFFAOYSA-N	COc1cc2CCN3C(c2cc1O)Cc1c(C3)c(OC)c(cc1)O	Dazao
93	LQZZUXJYWNFBMV-UHFFFAOYSA-N	CCCCCCCCCCCCO	Renshen
94	JUQGWBAOQUBVFP-UHFFFAOYSA-N	CC1=CC2C(=CC1)C(C)CCC2C(C)C	Banxia
95	BJIOGJUNALELMI-ONEGZZNKSA-N	C/C=C/c1ccc(c(c1)OC)O	Shengjiang,Dazao
96	IIYFAKIEWZDVMP-UHFFFAOYSA-N	CCCCCCCCCCCCC	Chaihu,Renshen
97	RRBYUSWBLVXTQN-UHFFFAOYSA-N	CC12C3C1CC(C2(C)C)C3	Shengjiang
98	XDROKJSWHURZGO-UHFFFAOYSA-N	O=c1ccc2c(o1)c1ccoc1cc2	Chaihu
99	OGLDWXZKYODSOB-UHFFFAOYSA-N	CC1=CCC(C=C1)C(C)C	Shengjiang
100	KQAZVFVOEIRWHN-UHFFFAOYSA-N	CC1=CCC2(C1C2)C(C)C	Shengjiang
101	ITYNGVSTWVVPIC-UHFFFAOYSA-N	CC1CCC2C1C1C(C1(C)C)CCC2=C	Chaihu,Banxia,Renshen,Shengjiang
102	YHAJBLWYOIUHHM-UHFFFAOYSA-N	CC(=C)C1CCC(=C2C(C1)C(C)CC2)C	Renshen
103	MVZZUMCHPFHUOS-UHFFFAOYSA-N	CC1CCC23C1CC(C3(C)C)CCC2C	Chaihu
104	UAHWPYUMFXYFJY-UHFFFAOYSA-N	C=CC(=C)CCC=C(C)C	Chaihu,Renshen,Shengjiang
105	DVBSKQAFCDJNSL-UHFFFAOYSA-N	CC1=CCC2(CC1)C(C)CCC2C(=C)C	Chaihu
106	GFJIQNADMLPFOW-UHFFFAOYSA-N	C=CC1(C)CCC(CC1C(=C)C)C(O)(C)C	Shengjiang
107	FAMPSKZZVDUYOS-KXWHQPPKSA-N	CC1=CCC(C)(C)C=CCC(=CCC1)C	Huangqin,Banxia,Renshen,Shengjiang,Dazao
108	HIGQPQRQIQDZMP-DHZHZOJOSA-N	C/C(=C\COC(=O)C)/CCC=C(C)C	Chaihu,Shengjiang
109	NDVASEGYNIMXJL-UHFFFAOYSA-N	C=C1CCC2(C1C2)C(C)C	Shengjiang
110	XCPQUQHBVVXMRQ-UHFFFAOYSA-N	C=C1CC2C(C1CC2)(C)C	Chaihu,Shengjiang
111	IHPKGUQCSIINRJ-CSKARUKUSA-N	C=C/C(=C/CC=C(C)C)/C	Chaihu,Shengjiang
112	GXEGJTGWYVZSNR-OMQMMEOVSA-N	CC1=CCCC(=CCC(=C(C)C)CC1)C	Renshen,Shengjiang
113	DYLPEFGBWGEFBB-UHFFFAOYSA-N	C=C1CCC23CC1C(C)(C)C2CCC3C	Chaihu,Banxia,Shengjiang
114	USMNOWBWPHYOEA-UHFFFAOYSA-N	O=C1CC2(C(C1C)C2)C(C)C	Shengjiang
115	HPEUJPJOZXNMSJ-UHFFFAOYSA-N	CCCCCCCCCCCCCCCCCC(=O)OC	Chaihu,Renshen,Shengjiang
116	ZMQAAUBTXCXRIC-UHFFFAOYSA-N	C=CCc1ccc2c(c1)OCO2	Banxia,Shengjiang
117	BAVONGHXFVOKBV-UHFFFAOYSA-N	CC(=C)C1CC=C(C(C1)O)C	Chaihu
118	HAVYZKHVTLAPDZ-PRUKLFJYSA-N	C=C1CCCC(=CCC(C=CC1)(C)C)C	Chaihu
119	KXKVLQRXCPHEJC-UHFFFAOYSA-N	COC(=O)C	Shengjiang
120	GAIBLDCXCZKKJE-BZXLUOIMSA-N	CC1=CCCC(=C)C=CC(CC1)C(C)C	Huangqin,Renshen,Shengjiang
121	LFJQCDVYDGGFCH-UHFFFAOYSA-N	CC(C1CCC(=C)C=C1)C	Shengjiang
122	SLKPBCXNFNIJSV-UHFFFAOYSA-N	Cc1ccc(cc1)C1(C)CCCC1(C)C	Chaihu
123	SAOKZLXYCUGLFA-UHFFFAOYSA-N	CCCCC(COC(=O)CCCCC(=O)OCC(CCCC)CC)CC	Renshen
124	VMYXUZSZMNBRCN-UHFFFAOYSA-N	CC(=CCCC(c1ccc(cc1)C)C)C	Chaihu,Banxia,Shengjiang
125	KKOXKGNSUHTUBV-UHFFFAOYSA-N	CC(=CCCC(C1CC=C(C=C1)C)C)C	Shengjiang
126	YOVSPTNQHMDJAG-UHFFFAOYSA-N	C=C1CCCC2(C1CC(CC2)C(=C)C)C	Banxia,Renshen
127	BQSLMQNYHVFRDT-UHFFFAOYSA-N	C=CC1(C)CCC(=C(C)C)CC1C(=C)C	Banxia,Renshen,Shengjiang
128	CXENHBSYCFFKJS-OXYODPPFSA-N	C=C/C(=C\C/C=C(/CCC=C(C)C)\C)/C	Renshen,Shengjiang
129	DNYABHDQAOSFRC-UHFFFAOYSA-N	CC1(C)C2CCC(C1C2)(C)C12CC(C1(C)C)CCC2(C)C1(C)CCC2CC1C2(C)C	Shengjiang
130	KGEKLUUHTZCSIP-UHFFFAOYSA-N	CC(=O)OC1CC2C(C1(C)CC2)(C)C	Chaihu,Shengjiang
131	MXDMETWAEGIFOE-UHFFFAOYSA-N	C=CC1(C)CCC(=CC1C(=C)C)C(C)C	Renshen,Shengjiang
132	XJWZDXFFNOMMTD-UHFFFAOYSA-N	CC(C1=CCC(CC1)(C)O)C	Shengjiang
133	DCSCXTJOXBUFGB-UHFFFAOYSA-N	CC1=CC(=O)C2CC1C2(C)C	Chaihu,Shengjiang
134	LHYHMMRYTDARSZ-UHFFFAOYSA-N	CC1=CC2C(CC1)C(C)(O)CCC2C(C)C	Chaihu,Banxia,Renshen,Shengjiang
135	INOSMXBKABLUIL-YHYXMXQVSA-N	CC1=CCC(=C)C2C(CC1)C(C2)(C)C	Renshen,Shengjiang
136	XISBISVWIJDEQH-UHFFFAOYSA-N	CC(=C)CCCC(C1=CCC(=CC1)C)C	Shengjiang
137	OZQAPQSEYFAMCY-UHFFFAOYSA-N	CC1=CCCC2(C1CC(CC2)C(=C)C)C	Chaihu,Banxia,Renshen,Shengjiang
138	GJYKUZUTZNTBEC-UHFFFAOYSA-N	CC1C=CC2(C1C2)C(C)C	Chaihu,Shengjiang
139	XHXUANMFYXWVNG-UHFFFAOYSA-N	CC1CCC(C(C1)OC(=O)C)C(C)C	Chaihu,Renshen
140	RNDFUOKDULDZPR-UHFFFAOYSA-N	C=C1CCC2C(=C1)C(CCC2C)C(C)C	Shengjiang
141	XUEHVOLRMXNRKQ-UHFFFAOYSA-N	CC(C1CCC(C23C1C2C(=CC3)C)C)C	Chaihu,Shengjiang
142	NUQDPKOFUKFKFD-UHFFFAOYSA-N	CC1CCC2C(C3=C1CCC3C)C2(C)C	Chaihu
143	BANXPJUEBPWEOT-UHFFFAOYSA-N	CCCCCCCCCCCCCC(C)C	Renshen
144	FLKPEMZONWLCSK-UHFFFAOYSA-N	CCOC(=O)c1ccccc1C(=O)OCC	Chaihu,Shengjiang
145	RXBQNMWIQKOSCS-UHFFFAOYSA-N	OCC1=CCC2CC1C2(C)C	Chaihu
146	QWRTXOOFEHOROQ-UHFFFAOYSA-N	CC1CCC2(C1C1C(C1(C)C)CCC2C)O	Renshen
147	XZRVRYFILCSYSP-UHFFFAOYSA-N	CC(=CCCC(=C)C1CCC(=CC1)C)C	Chaihu
148	YMBFCQPIMVLNIU-UHFFFAOYSA-N	CC(=CCCC1(C)C2CC=C(C1C2)C)C	Renshen,Shengjiang
149	WRHGORWNJGOVQY-UHFFFAOYSA-N	CC1=CC2C(CC1)C(=C)CCC2C(C)C	Chaihu,Renshen,Shengjiang,Dazao
150	KQGDHYQRJRGMDG-UHFFFAOYSA-N	OCC1OC(OC2C(O)C(OC(C2O)C)OC2CCC3(C(C2(C)C)CCC2(C3C=CC34C2(C)CC(C2(C4CC(C)(C)CC2)CO3)O)C)C)C(C(C1O)O)O	Chaihu
151	GLQYFMRUYWFXGT-UHFFFAOYSA-N	COC1C=C2C3CC(C)(C)CCC3(CO)C(CC2(C2(C1C1(C)CCC(C(C1CC2)(C)CO)OC1OC(C)C(C(C1O)OC1OC(CO)C(C(C1O)O)O)O)C)C)O	Chaihu
152	WTDAWGUIRRPECW-UHFFFAOYSA-N	OCC1OC(OC2C(O)C(OC(C2O)C)OC2CCC3(C(C2(C)CO)CCC2(C3C(O)CC3C2(C)CC(C2(C3=CC(C)(C)CC2)CO)O)C)C)C(C(C1O)O)O	Chaihu
153	WRYJYFCCMSVEPQ-UHFFFAOYSA-N	OCC1OC(OC2C(O)C(OC(C2O)C)OC2CCC3(C(C2(C)CO)CCC2(C3C=CC3=C4CC(C)(C)CCC4(C(CC23C)O)CO)C)C)C(C(C1O)O)O	Chaihu
154	WBZUTWKOBMHGCT-UHFFFAOYSA-N	OCC1OC(OC2C(O)C(OC(C2O)C)OC2CCC3(C(C2(C)CO)CCC2(C3C(O)C=C3C2(C)CC(C2(C3CC(C)(C)CC2)CO)O)C)C)C(C(C1O)O)O	Chaihu
155	KYWSCMDFVARMPN-UHFFFAOYSA-N	OCC1OC(OC2C(O)C(OC(C2O)C)OC2CCC3(C(C2(C)CO)CCC2(C3C=CC34C2(C)CC(C2(C4CC(C)(C)CC2)CO3)O)C)C)C(C(C1O)O)O	Chaihu
156	YYHHNGWWKYBCRQ-UHFFFAOYSA-N	OCC1OC(OCC2OC(OC3CCC4(C(C3(C)CO)CCC3(C4C=CC4=C5CC(C)(C)CCC5(C(CC34C)O)CO)C)C)C(C(C2OC2OC(C)C(C(C2O)O)O)O)O)C(C(C1O)O)O	Chaihu
157	UFFRBCKYXMEITK-ONEGZZNKSA-N	OC/C=C/c1cc(C(Cc2ccc(c(c2)OC)O)CO)c(c(c1)OC)OC1OC(CO)C(C(C1O)O)O	Chaihu
158	NXWBRHQQKIQDCN-UHFFFAOYSA-N	OCC1OC(OC2C(O)C(OC(C2O)C)OC2CCC3(C(C2(C)CO)CCC2(C3C=CC34C2(C)CC(C2(C4CC(C)(C)CC2)CO3)O)C)C)C(C(C1O)O)OC1OC(CO)C(C(C1O)O)O	Chaihu
159	GLDNTNLVJDTUEO-UHFFFAOYSA-N	OCC1OC(OCC(C(C(COC(=O)C2(C)CCC3(C(=C4C=CC5C(C4(CC3O)C)(C)CCC3C5(C)CCC(C3(C)CO)OC3OC(C)C(C(C3O)OC3OC(CO)C(C(C3O)O)O)O)C2)CO)O)O)O)C(C(C1O)O)O	Chaihu
160	OEZZJTAJYYSQKM-UHFFFAOYSA-N	COc1c(O)cc(c2c1oc(cc2=O)c1ccc(cc1)O)O	Chaihu,Huangqin
161	WSSVJIGMYVWUJL-UHFFFAOYSA-N	OCC1(C)C(CCC2(C1CCC1(C2C=CC23C1(C)CC(O)C1(C3CC(CC1)(C)C)CO2)C)C)OC1OC(C)C(C(C1O)O)O	Chaihu
162	SOKDJWGAFDWOEG-UHFFFAOYSA-N	COC1C=C2C3CC(C)(C)CCC3(CO)C(CC2(C2(C1C1(C)CCC(C(C1CC2)(C)CO)OC1OC(C)C(C(C1O)OC1OC(CO)C(C(C1OC1OC(CO)C(C(C1O)O)O)O)O)O)C)C)O	Chaihu
163	RJNRPQJOFWBQJN-UHFFFAOYSA-N	OCC1OC(OCC2OC(OC3CCC4(C(C3(C)C)CCC3(C4C(=O)C=C4C3(C)CC(C3(C4CC(C)(C)CC3)CO)O)C)C)C(C(C2OC2OC(C)C(C(C2O)O)O)O)O)C(C(C1O)O)O	Chaihu
164	HAQBBSIYPWGQLX-UHFFFAOYSA-N	OCC(C(C(COC1OC(COC(=O)C2(C)CCC3(C(=C4C=CC5C(C4(CC3O)C)(C)CCC3C5(C)CCC(C3(C)CO)OC3OC(C)C(C(C3O)OC3OC(CO)C(C(C3O)O)O)O)C2)CO)C(C(C1O)O)O)O)O)O	Chaihu
165	GVORHOLLLQETHK-UHFFFAOYSA-N	COc1c(OC)c(OC)cc2c1c(c1ccc3c(c1)OCO3)c1c(c2)C(=O)OC1	Chaihu
166	ZZPLELRHPJGMIH-UHFFFAOYSA-N	OCC1OC(OC2C(O)C(OC(C2O)C)OC2CCC3(C(C2(C)CO)CCC2(C3C=CC3=C4CC(C)(CCC4(C(CC23C)O)CO)C(=O)O)C)C)C(C(C1O)O)O	Chaihu
167	LDNAYBDXSSEORD-UHFFFAOYSA-N	COc1cc(O)c2c(c1)oc(cc2=O)CO	Chaihu
168	VJEMOEYSQDKAQF-UHFFFAOYSA-N	OCC1OC(OCC2OC(OC3CCC4(C(C3(C)C)CCC3(C4C=CC45C3(C)CC(C3(C5CC(C)(C)CC3)CO4)O)C)C)C(C(C2OC2OC(C)C(C(C2O)O)O)O)O)C(C(C1O)O)O	Chaihu
169	MAUQASIQXOAFNK-UHFFFAOYSA-N	OCC(C(C(COC1OC(COC(=O)C2(C)CCC3(C(=C4C=CC5C(C4(CC3O)C)(C)CCC3C5(C)CCC(C3(C)CO)OC3OC(C)C(C(C3O)OC3OC(CO)C(C(C3OC3OC(CO)C(C(C3O)O)O)O)O)O)C2)CO)C(C(C1O)O)O)O)O)O	Chaihu
170	CJLVKDPRUXBTJQ-APSNUPSMSA-N	COc1cc(/C=C/2\C(=O)OCC2Cc2ccc3c(c2)OCO3)cc(c1OC)OC	Chaihu
171	WARVCCYDDIXGPS-UHFFFAOYSA-N	OCC(C(C(COC(=O)C1(C)CCC2(C(=C3C=CC4C(C3(CC2O)C)(C)CCC2C4(C)CCC(C2(C)CO)OC2OC(C)C(C(C2O)OC2OC(CO)C(C(C2O)O)O)O)C1)CO)O)O)O	Chaihu
172	CJNJNXRLVVGTQW-UHFFFAOYSA-N	OCC1OC(OCC2OC(OC3CCC4(C(C3(C)C)CCC3(C4CC=C4C3(C)CCC3(C4CC(C)(C)CC3)CO)C)C)C(C(C2OC2OC(C)C(C(C2O)O)O)O)O)C(C(C1O)O)O	Chaihu
173	KWPHFSYEPKEHDX-UHFFFAOYSA-N	OCC1OC(OC2C(OC(C(C2OC2OC(CO)C(C(C2O)O)O)O)C)OC2CCC3(C(C2(C)CO)CCC2(C3C=CC3=C4CC(C)(CO)CCC4(C(CC23C)O)CO)C)C)C(C(C1O)O)O	Chaihu
174	CSKOHFAJPKLSBP-PXNMLYILSA-N	COc1cc(ccc1OC)/C=C/1\C(=O)OCC1Cc1ccc2c(c1)OCO2	Chaihu
175	TYYBLFRRHVYQAH-UHFFFAOYSA-N	OCC(C(C(COC(=O)C1(C)CCC2(C(=C3C=CC4C(C3(CC2O)C)(C)CCC2C4(C)CCC(C2(C)CO)OC2OC(C)C(C(C2O)OC2OC(CO)C(C(C2OC2OC(CO)C(C(C2O)O)O)O)O)O)C1)CO)O)O)O	Chaihu
176	FYLQNKRJVPRLKX-UHFFFAOYSA-N	COc1ccc2c(c1)c(=O)c1c(o2)cc(c(c1OC)OC)OC	Chaihu
177	VMQARMLEYBHZNI-UHFFFAOYSA-N	OCC1OC(OC2C(OC3C(O)C(OC(C3O)C)OC3CCC4(C(C3(C)C)CCC3(C4CC=C4C3(C)CCC3(C4CC(C)(C)CC3)CO)C)C)OC(C(C2O)O)C)C(C(C1O)O)O	Chaihu
178	HKXDICUTKDAEHU-UHFFFAOYSA-N	OCC1OC(OC2C(O)C(OC(C2O)C)OC2CCC3(C(C2(C)CO)CCC2(C3C(=O)C=C3C2(C)CC(C2(C3CC(C)(C)CC2)CO)O)C)C)C(C(C1O)O)O	Chaihu
179	SXILFEBNQCRWAL-UHFFFAOYSA-N	OCC1OC(OCC2OC(OC3CCC4(C(C3(C)C)CCC3(C4CC=C4C3(C)CC(C3(C4CC(C)(C)CC3)CO)O)C)C)C(C(C2OC2OC(C)C(C(C2O)O)O)O)O)C(C(C1O)O)O	Chaihu
180	GRASXCRGINQMSK-UHFFFAOYSA-N	OCC1OC(OCC2OC(OC3CCC4(C(C3(C)CO)CCC3(C4C=CC4=C5CC(C)(CO)CCC5(C(CC34C)O)CO)C)C)C(C(C2OC2OC(C)C(C(C2O)O)O)O)O)C(C(C1O)O)O	Chaihu
181	UUUMPMJOJKTIFJ-SNAWJCMRSA-N	OCC1OC(OCC2(C)CC(=O)C=C(C2(O)/C=C/C(O)C)C)C(C(C1O)O)O	Chaihu
182	YABXQXHLRUGMIN-UHFFFAOYSA-N	OCC1OC(OCC2(C)CC(=O)C=C(C2CCC(=O)C)C)C(C(C1O)O)O	Chaihu
183	GQJQCKUJCHMTNF-UHFFFAOYSA-N	OCC1OC(OCC=C(C)C)C(C(C1O)O)O	Chaihu
184	YWKIVLRJQQROEB-UHFFFAOYSA-N	OCC12CCC(CC2C2=CC(=O)C3C(C2(CC1O)C)(C)CCC1C3(C)CCC(C1(C)CO)O)(C)C	Chaihu
185	FYAVFZQYWZTTHX-UHFFFAOYSA-N	OCC1OC(OC2C(O)C(OC(C2O)C)OC2CCC3(C(C2(C)CO)CCC2(C3C=CC3=C4CC(C)(CO)CCC4(C(CC23C)O)CO)C)C)C(C(C1O)O)O	Chaihu
186	GVRUOQWVLBNLJD-UHFFFAOYSA-N	OCC1OC(OCC2OC(OC3CCC4(C(C3(C)CO)CCC3(C4C(O)C=C4C3(C)CC(C3(C4CC(C)(C)CC3)CO)O)C)C)C(C(C2OC2OC(C)C(C(C2O)O)O)O)O)C(C(C1O)O)O	Chaihu
187	ZYUVOQCJYNAWNV-UHFFFAOYSA-N	COc1cc(ccc1OC)c1c2C(=O)OCc2c(c2c1cc1OCOc1c2)O	Chaihu
188	FBSZDWUAVUDYAK-UHFFFAOYSA-N	COC1C=C2C3CC(C)(C)CCC3(CO)C(CC2(C2(C1C1(C)CCC(C(C1CC2)(C)C)OC1(CO)OC(C(C1O)OC1OC(CO)C(C(C1O)O)O)CO)C)C)O	Chaihu
189	JYPJHCRHWBBCRX-UHFFFAOYSA-N	OCC1OC(OC(=O)c2c[nH]c3c2cccc3)C(C(C1O)O)OC1OC(CO)C(C(C1O)O)O	Chaihu
190	AZYMBMMJXFSRCY-UHFFFAOYSA-N	OCC(C(C(COC(=O)C1(C)CCC2(C(=C3C=CC4C(C3(CC2O)C)(C)CCC2C4(C)CCC(C2(C)CO)OC2OC(C)C(C(C2O)O)O)C1)CO)O)O)O	Chaihu
191	NOHROAYVCRHDHO-DUXPYHPUSA-N	OCC(COC(=O)/C=C/c1ccc(c(c1)O)O)O	Chaihu
192	ZLHRSMICIZCPKW-UHFFFAOYSA-N	OCC1OC(OCC2OC(Oc3ccc4c(c3)occ(c4=O)c3ccc(cc3)OC)C(C(C2O)O)O)C(C(C1O)O)O	Chaihu
193	FJOICZBWYBGOOZ-UHFFFAOYSA-N	OCC1OC(OC2C(O)C(OC(C2O)C)OC2CCC3(C(C2(C)CO)CCC2(C3C=CC3=C4CC(C)(C)CCC4(CCC23C)CO)C)C)C(C(C1O)O)O	Chaihu
194	BYURVDICFJMTSW-UHFFFAOYSA-N	Oc1ccc(cc1)c1oc2cc(OC3OC(C)C(C(C3O)O)O)cc(c2c(=O)c1OOC1OCC(C(C1O)O)O)O	Chaihu
195	YNWAMKVAEADSDH-AZETXAFLSA-N	OC[C@H]1O[C@@H](O[C@@H]2[C@H](O)[C@@H](O[C@@H]([C@@H]2O)C)O[C@H]2CC[C@]3([C@H]([C@]2(C)COC(=O)C)CC[C@@]2([C@@H]3C=C[C@]34[C@@]2(C)CC([C@@]2(C4CC(C)(C)CC2)CO3)O)C)C)[C@@H]([C@H]([C@@H]1O)O)O[C@@H]1O[C@H](CO)[C@H]([C@@H]([C@H]1O)O)O	Chaihu
196	SFZVRHWQKJMBGD-XHWFXLNJSA-N	CCCC(OC(=O)C)CC/C=C/C=C/C#CC#C/C=C\CO	Chaihu
197	HAUJZZHHHIUYEJ-IMZZETSOSA-N	OC[C@H]1O[C@@H](O[C@@H]2[C@@H](O)[C@@H](O[C@@H]([C@@H]2O)C)O[C@H]2CC[C@]3(C([C@]2(C)CO)CC[C@@]2(C3C=C[C@]34[C@@]2(C)C[C@@H]([C@@]2(C4CC(C)(C)CC2)CO3)O)C)C)[C@@H]([C@H]([C@@H]1O)OC(=O)C)O	Chaihu
198	CLALFHDVPVQEKA-MHIIBFOQSA-N	CO[C@@H]1C=C2C3CC(C)(C)CC[C@]3(CO)[C@H](C[C@]2([C@]2(C1[C@@]1(C)CC[C@H]([C@@](C1CC2)(C)CO)O[C@@H]1O[C@H](C)[C@@H]([C@@H]([C@H]1O)O[C@@H]1O[C@H](OC(=O)C)[C@H]([C@@H]([C@H]1O)O)O)O)C)C)O	Chaihu
199	SRKDRDBFLMDBPW-KLLOWYFDSA-N	OC[C@H]1O[C@@H](O[C@@H]2[C@@H](O)[C@@H](O[C@@H]([C@@H]2O)C)O[C@H]2CC[C@]3(C([C@]2(C)CO)CC[C@@]2(C3C=C[C@]34[C@@]2(C)C[C@H]([C@@]2(C4CC(C)(C)CC2)CO3)O)C)C)[C@@H]([C@H]([C@@H]1O)O)OC(=O)C	Chaihu
200	HAUJZZHHHIUYEJ-IWHJBOPKSA-N	OC[C@H]1O[C@@H](O[C@@H]2[C@@H](O)[C@@H](O[C@@H]([C@@H]2O)C)O[C@H]2CC[C@]3([C@H]([C@]2(C)CO)CC[C@@]2([C@@H]3C=C[C@]34[C@@]2(C)C[C@H]([C@@]2(C4CC(C)(C)CC2)CO3)O)C)C)[C@@H]([C@H]([C@@H]1O)OC(=O)C)O	Chaihu
201	WDWZBAMDKXKRBA-YBZZVAQVSA-N	OC[C@]1(C)[C@H](CC[C@]2([C@H]1CC[C@@]1([C@@H]2C=C[C@]23[C@@]1(C)C[C@@H](O)[C@@]1(C3CC(CC1)(C)C)CO2)C)C)O[C@@H]1O[C@H](C)[C@@H]([C@@H]([C@H]1O)O[C@@H]1O[C@H](COC(=O)C)[C@H]([C@@H]([C@H]1O)O)O)O	Chaihu
202	HEBKCHPVOIAQTA-NGQZWQHPSA-N	OC[C@H](C([C@H](CO)O)O)O	Chaihu
203	ORKCFSINEADMSV-VJWXCIGJSA-N	CCCC(=O)CC/C=C/C=C/C#CC#C/C=C\CO	Chaihu
204	UPXPHJXYZGEBCW-VJWXCIGJSA-N	CCCC(CC/C=C/C=C/C#CC#C/C=C\CO)O	Chaihu
205	MNRSGFGJPZSJIX-ZVHWMEOJSA-N	CCCCCC/C=C/C=C/C#CC#C/C=C\CO	Chaihu
206	ULDHMXUKGWMISQ-VIFPVBQESA-N	CC(=C)[C@H]1CC=C(C(=O)C1)C	Chaihu
207	XUEHVOLRMXNRKQ-PFNKYVCDSA-N	CC(C1CC[C@H](C23[C@H]1[C@H]2C(=CC3)C)C)C	Chaihu,Shengjiang
208	CDDRXFDOMKMHDM-GLNRFTCYSA-N	OC[C@@]12CCC(CC2=C2[C@](C[C@H]1O)(C)[C@]1(C)CC[C@@H]3[C@]([C@H]1C=C2)(C)CC[C@@H]([C@@]3(C)CO)O[C@@H]1O[C@H](C)[C@@H]([C@@H]([C@H]1O)O[C@@H]1O[C@H](COC(=O)C)[C@H]([C@@H]([C@H]1O)OC(=O)C)O)O)(C)C	Chaihu
209	GMLDZDDTZKXJLU-JKSUJKDBSA-N	COc1cc(C[C@H]2C(=O)OC[C@@H]2Cc2ccc3c(c2)OCO3)cc(c1OC)OC	Chaihu
210	SMFMXIFWUMPOHW-AHYOAEHOSA-N	C/C=C(\C(=O)OC/C=C/c1ccc(c(c1)OC)OC)/COC(=O)/C(=C/C)/C	Chaihu
211	NJZUUYADLXBQPA-DTWKUNHWSA-N	C=C1C[C@H]2C[C@H]1CC2(C)C	Chaihu,Shengjiang
212	XJIKRUKRWKEOAR-DGGRYSBCSA-N	OC[C@H]1O[C@@H](O[C@@H]2[C@H](O)[C@@H](O[C@@H]([C@@H]2O)C)O[C@H]2CC[C@]3(C([C@]2(C)CO)CC[C@@]2(C3C=CC3=C4CC(C)(C)CC[C@@]4([C@@H](C[C@@]23C)O)CO)C)C)[C@@H]([C@H]([C@@H]1O)O[C@@H]1O[C@H](CO)[C@H]([C@@H]([C@@H]1O)O)O)O	Chaihu
213	VLSVVMPLPMNWBH-UHFFFAOYSA-N	CCCC1CCC(=O)O1	Chaihu
214	IDIMIWQPUHURPV-WTWIWYCDSA-N	C/C=C\1/C[C@@H](C)[C@](O)(CO)C(=O)OCC2=CC[N+]3([C@H]2[C@H](OC1=O)CC3)[O-]	Chaihu
215	CJLVKDPRUXBTJQ-BESIOYJRSA-N	COc1cc(/C=C/2\C(=O)OC[C@@H]2Cc2ccc3c(c2)OCO3)cc(c1OC)OC	Chaihu
216	CSKOHFAJPKLSBP-CRNMQVKPSA-N	COc1cc(ccc1OC)/C=C/1\C(=O)OC[C@@H]1Cc1ccc2c(c1)OCO2	Chaihu
217	CSKOHFAJPKLSBP-MDNIKOHYSA-N	COc1cc(ccc1OC)/C=C\1/C(=O)OC[C@@H]1Cc1ccc2c(c1)OCO2	Chaihu
218	YHGVYECWZWIVJC-MZGFOBBZSA-N	OC[C@@]12CCC(C[C@H]2C2=CC[C@H]3[C@@]([C@@]2(C[C@@H]1O)C)(C)CC[C@@H]1[C@]3(C)CC[C@@H](C1(C)C)O)(C)C	Chaihu
219	QUBQEHLOFWDOPC-OZRHACRWSA-N	OC[C@H]1O[C@@H](OC[C@H]2O[C@@H](O[C@H]3CC[C@]4([C@H](C3(C)C)CC[C@@]3([C@@H]4[C@H](OC)C=C4[C@@]3(C)C[C@@H]([C@@]3([C@H]4CC(C)(C)CC3)CO)O)C)C)[C@@H]([C@H]([C@@H]2O[C@@H]2O[C@@H](C)[C@@H]([C@H]([C@H]2O)O)O)O)O)[C@@H]([C@H]([C@@H]1O)O)O	Chaihu
220	ZIXLDMFVRPABBX-UHFFFAOYSA-N	O=C1CCCC1C	Chaihu
221	LDWAIHWGMRVEFR-CFCGPWAMSA-N	OCC1CC[C@@H]2C[C@H]1C2(C)C	Chaihu
222	RXBQNMWIQKOSCS-RKDXNWHRSA-N	OCC1=CC[C@@H]2C[C@H]1C2(C)C	Chaihu
223	CJLVKDPRUXBTJQ-PLWLOYALSA-N	COc1cc(/C=C\2/C(=O)OC[C@@H]2Cc2ccc3c(c2)OCO3)cc(c1OC)OC	Chaihu
224	ADLXTJMPCFOTOO-BQYQJAHWSA-N	CCCCCC/C=C/C(=O)O	Chaihu
225	CWMPPVPFLSZGCY-VOTSOKGWSA-N	CCCCC/C=C/C(=O)O	Chaihu
226	MVZZUMCHPFHUOS-PFFFPCNUSA-N	C[C@H]1CC[C@@]23[C@H]1C[C@H](C3(C)C)CC[C@H]2C	Chaihu
227	NYONVEWSXDBIKC-LDEWMTJOSA-N	OC[C@H]1O[C@@H](O[C@@H]2[C@@H](O)[C@@H](O[C@@H]([C@@H]2O)C)O[C@H]2CC[C@]3(C([C@]2(C)CO)CC[C@@]2(C3C=CC3=C4C[C@@](C)(CO)CC[C@@]4([C@@H](C[C@@]23C)O)CO)C)C)[C@@H]([C@H]([C@@H]1O)O)O[C@@H]1O[C@H](CO)[C@H]([C@@H]([C@@H]1O)O)O	Chaihu
228	LJMPUEBWSQXCRU-LJHQDYJOSA-N	O[C@@H]1C=C2[C@@H]3CC(C)(C)C(=O)C[C@@]3(CC[C@]2([C@]2([C@H]1[C@@]1(C)CCC(=O)C([C@@H]1CC2)(C)C)C)C)C(=O)O	Chaihu
229	WSSVJIGMYVWUJL-OAKOYMCNSA-N	OC[C@]1(C)[C@H](CC[C@]2(C1CC[C@@]1(C2C=C[C@]23[C@@]1(C)C[C@H](O)[C@@]1([C@@H]3CC(CC1)(C)C)CO2)C)C)O[C@@H]1O[C@H](C)[C@@H]([C@@H]([C@H]1O)O)O	Chaihu
230	WSSVJIGMYVWUJL-QTCUEPTDSA-N	OC[C@]1(C)[C@H](CC[C@]2(C1CC[C@@]1(C2C=C[C@]23[C@@]1(C)C[C@@H](O)[C@@]1([C@@H]3CC(CC1)(C)C)CO2)C)C)O[C@@H]1O[C@H](C)[C@@H]([C@@H]([C@H]1O)O)O	Chaihu
231	GIGMOKRQIQCYNY-QHVXIIMHSA-N	OC[C@H]1O[C@@H](O[C@H]2[C@@H](O[C@@H]([C@@H]([C@@H]2O)O)C)O[C@H]2CC[C@]3(C([C@]2(C)CO)CC[C@@]2(C3C=CC34[C@@]2(C)C[C@H](C2(C4[C@@H](C)[C@H](C)CC2)CO3)O)C)C)[C@@H]([C@H]([C@@H]1O)O)O[C@@H]1OC[C@H]([C@@H]([C@H]1O)O)O	Chaihu
232	DVWGWTHVNBZXHK-LCNZIUADSA-N	OC[C@H]1O[C@@H](O[C@H]2[C@@H](O[C@@H]([C@@H]([C@@H]2O)O)C)O[C@H]2CC[C@]3(C(C2(C)C)CC[C@@]2(C3[C@H](O)C=C3[C@@]2(C)C[C@H]([C@@]2(C3[C@@H](C)[C@H](C)CC2)CO)O)C)C)[C@@H]([C@H]([C@@H]1O)O)O[C@@H]1OC[C@H]([C@@H]([C@H]1O)O)O	Chaihu
233	ODNMPHSPFZBGIL-KGZWMUPDSA-N	OC[C@H]1O[C@@H](O[C@H]2[C@@H](O[C@@H]([C@@H]([C@@H]2O)O)C)O[C@H]2CC[C@]3(C(C2(C)C)CC[C@@]2(C3[C@H](O)C=C3[C@@]2(C)C[C@H]([C@@]2(C3[C@@H](C)[C@H](C)CC2)CO)O)C)C)[C@@H]([C@H]([C@@H]1O)O)O[C@@H]1O[C@@H](C)[C@@H]([C@H]([C@@H]1O)O)O	Chaihu
234	FMFFBDMNMHFSEA-NXPLAJOFSA-N	OC[C@H]1O[C@@H](O[C@H]2[C@@H](O[C@@H]([C@@H]([C@@H]2O)O)C)O[C@@H]2CC[C@]3(C(C2(C)C)CC[C@@]2(C3[C@H](O)C=C3[C@@]2(C)C2O[C@H]2[C@@]2(C3[C@@H](C)[C@H](C)CC2)CO)C)C)[C@@H]([C@H]([C@@H]1O)O)O[C@@H]1OC[C@H]([C@@H]([C@H]1O)O)O	Chaihu
235	UVDSCNQFLTZJMF-FOSVXVCGSA-N	OC[C@H]1O[C@@H](O[C@H]2[C@@H](O[C@@H]([C@@H]([C@@H]2O)O)C)O[C@H]2CC[C@]3(C(C2(C)C)CC[C@@]2(C3C=CC34[C@@]2(C)C[C@H](C2(C4[C@@H](C)[C@H](C)[C@H](C2)O)CO3)O)C)C)[C@@H]([C@H]([C@@H]1O)O)O[C@@H]1OC[C@H]([C@@H]([C@H]1O)O)O	Chaihu
236	QMTJQYFIEZNPTM-IEKQUXPWSA-N	OC[C@H]1O[C@@H](O[C@H]2[C@@H](O[C@@H]([C@@H]([C@@H]2O)O)C)O[C@H]2CC[C@]3(C(C2(C)C)CC[C@@]2(C3C=CC34[C@@]2(C)C[C@H](C2(C4[C@@H](C)[C@H](C)[C@H](C2)O)CO3)O)C)C)[C@@H]([C@H]([C@@H]1O)O)O[C@@H]1O[C@@H](C)[C@@H]([C@H]([C@H]1O)O)O	Chaihu
237	CAJPMUBOHPLZJI-OSVMEDIPSA-N	OC[C@H]1O[C@@H](O[C@H]2CC[C@]3(C([C@]2(C)CO)CC[C@@]2(C3C=CC34[C@@]2(C)C[C@H](C2(C4[C@@H](C)[C@H](C)CC2)CO3)O)C)C)[C@@H]([C@H]([C@@H]1O)O)O[C@@H]1O[C@H](CO)[C@H]([C@@H]([C@H]1O[C@@H]1OC[C@H]([C@@H]([C@H]1O)O)O)O)O	Chaihu
238	OERYSJKYOLNHAD-YECWJCJMSA-N	OC[C@H]1O[C@@H](O[C@H]2CC[C@]3(C(C2(C)C)CC[C@@]2(C3C=CC34[C@@]2(C)C[C@H](C2(C4[C@@H](C)[C@H](C)CC2)CO3)O)C)C)[C@@H]([C@H]([C@@H]1O)O)O[C@@H]1O[C@H](CO)[C@H]([C@@H]([C@H]1O[C@@H]1OC[C@H]([C@@H]([C@H]1O)O)O)O)O	Chaihu
239	RHHWBSQGVOHKJH-ODPUIJNXSA-N	OC[C@H]1O[C@@H](O[C@H]2[C@@H](O[C@@H]([C@@H]([C@@H]2O)O)C)O[C@H]2CC[C@]3(C(C2(C)C)CC[C@@]2(C3C=CC34[C@@]2(C)C[C@H](C2(C4[C@@H](C)[C@H](C)CC2)CO3)O)C)C)[C@@H]([C@H]([C@@H]1O)O)O[C@@H]1OC[C@H]([C@@H]([C@H]1O)O)O	Chaihu
240	YYFFLJVNDZHSNP-ZJPJSANYSA-N	OC[C@H]1O[C@@H](O[C@H]2[C@@H](O[C@@H]([C@@H]([C@@H]2O)O)C)O[C@H]2CC[C@]3(C(C2(C)C)CC[C@@]2(C3C=CC34[C@@]2(C)C[C@H](C2(C4[C@@H](C)[C@H](C)CC2)CO3)O)C)C)[C@@H]([C@H]([C@@H]1O)O)O[C@@H]1O[C@@H](C)[C@@H]([C@H]([C@H]1O)O)O	Chaihu
241	HMEMJYQIFNQSFR-MCINHZKNSA-N	OC[C@H]1O[C@@H](O[C@H]2[C@@H](O[C@@H]([C@@H]([C@@H]2O)O)C)O[C@H]2CC[C@]3(C(C2(C)C)CC[C@@]2(C3C=CC34[C@@]2(C)C[C@H](C2(C4CC(C)(C)CC2)CO3)O)C)C)[C@@H]([C@H]([C@@H]1O)O)O[C@@H]1O[C@@H](C)[C@@H]([C@H]([C@@H]1O)O)O	Chaihu
242	LOMHITWHYXGWQO-YUDWYMBYSA-N	OC[C@H]1O[C@@H](O[C@H]2[C@@H](O[C@@H]([C@@H]([C@@H]2O)O)C)O[C@H]2CC[C@]3(C(C2(C)C)CC[C@@]2(C3C=CC34[C@@]2(C)C[C@H](C2(C4CC(C)(C)CC2)CO3)O)C)C)[C@@H]([C@H]([C@@H]1O)O)O[C@@H]1OC[C@H]([C@@H]([C@H]1O)O)O	Chaihu
243	HGXKTBKFPFARKV-UHFFFAOYSA-N	Oc1cc(O)c2c(c1)oc(cc2=O)C(=O)O	Chaihu
244	UIKLIOIWCUSJML-USACIQFYSA-N	OC[C@H]1O[C@@H](OCc2cc(=O)c3c(o2)cc(cc3O)OC)[C@@H]([C@H]([C@@H]1O)O)O	Chaihu
245	IUXCCCANLLMMGX-OQFSPSHSSA-N	O[C@H]1C[C@@]2(C)[C@]3(C)CC[C@@H]4[C@](C3C=C[C@@]32C2[C@]1(CO3)CCC(C2)(C)C)(C)CC[C@@H](C4(C)C)O	Chaihu
246	IUBQSOTVBGNWDI-CUMBFETHSA-N	OC[C@]1(C)[C@@H](O)CC[C@]2([C@H]1CC[C@@]1([C@@H]2C=C[C@]23[C@@]1(C)CC(O)[C@@]1(C3CC(CC1)(C)C)CO2)C)C	Chaihu
247	ZZYCQCLGUXLZQI-BHSZQCKKSA-N	OC[C@@]1(C)CC[C@]2(C(=C3C=C[C@H]4[C@@]([C@@]3(C[C@@H]2O)C)(C)CC[C@@H]2[C@]4(C)CC[C@@H]([C@@]2(C)CO)O)C1)CO	Chaihu
248	ZLHRSMICIZCPKW-FJUFGMPQSA-N	OC[C@H]1O[C@@H](OC[C@H]2O[C@@H](Oc3ccc4c(c3)occ(c4=O)c3ccc(cc3)OC)[C@@H]([C@H]([C@@H]2O)O)O)[C@@H]([C@H]([C@@H]1O)O)O	Chaihu
249	UFFRBCKYXMEITK-JZSZQNKASA-N	OC/C=C/c1cc(C(Cc2ccc(c(c2)OC)O)CO)c(c(c1)OC)O[C@@H]1O[C@H](CO)[C@H]([C@@H]([C@H]1O)O)O	Chaihu
250	SPWHQAUMLDQOFU-QXGRHDLQSA-N	OC/C=C/c1cc(OC)c2c(c1)[C@H](CO)[C@H](O2)c1ccc(c(c1)OC)O[C@@H]1O[C@H](CO)[C@H]([C@@H]([C@H]1O)O)O	Chaihu
251	UMOLOQQTALHBMF-OQCRTOQHSA-N	CO[C@@H]1C=C2C3CC(C)(C)CC[C@]3(CO)[C@H](C[C@]2([C@]2(C1[C@@]1(C)CC[C@@H]([C@@](C1CC2)(C)CO)O[C@@H]1O[C@H](C)[C@@H]([C@@H]([C@H]1O)O[C@@H]1O[C@H](CO)[C@H]([C@@H]([C@H]1O[C@@H]1OC[C@H]([C@@H]([C@H]1O)O)O)O)O)O)C)C)O	Chaihu
252	XMESCLTTYDRTKB-XIKRZTCHSA-N	OC[C@H]1O[C@@H](OC[C@H]2O[C@@H](O[C@H]3CC[C@]4(C([C@]3(C)CO)CC[C@@]3(C4[C@H](OC)C=C4[C@@]3(C)C[C@@H]([C@@]3(C4CC(C)(C)CC3)CO)O)C)C)[C@@H]([C@H]([C@@H]2O[C@@H]2O[C@@H](C)[C@@H]([C@H]([C@@H]2O)O)O)O)O)[C@H]([C@H]([C@@H]1O)O)O	Chaihu
253	KYWSCMDFVARMPN-MSSMMRRTSA-N	OC[C@H]1O[C@@H](O[C@@H]2[C@H](O)[C@@H](O[C@@H]([C@@H]2O)C)O[C@H]2CC[C@]3([C@H]([C@]2(C)CO)CC[C@@]2([C@@H]3C=C[C@]34[C@@]2(C)CC([C@@]2(C4CC(C)(C)CC2)CO3)O)C)C)[C@@H]([C@H]([C@@H]1O)O)O	Chaihu
254	WRYJYFCCMSVEPQ-ORAXXRKOSA-N	OC[C@H]1O[C@@H](O[C@@H]2[C@@H](O)[C@@H](O[C@@H]([C@@H]2O)C)O[C@H]2CC[C@]3([C@H]([C@]2(C)CO)CC[C@@]2([C@@H]3C=CC3=C4CC(C)(C)CC[C@@]4([C@@H](C[C@@]23C)O)CO)C)C)[C@@H]([C@H]([C@@H]1O)O)O	Chaihu
255	GLQYFMRUYWFXGT-FACSTMOFSA-N	CO[C@@H]1C=C2C3CC(C)(C)CC[C@]3(CO)[C@H](C[C@]2([C@]2(C1[C@@]1(C)CC[C@@H]([C@@](C1CC2)(C)CO)O[C@@H]1O[C@H](C)[C@@H]([C@@H]([C@H]1O)O[C@@H]1O[C@H](CO)[C@H]([C@@H]([C@H]1O)O)O)O)C)C)O	Chaihu
256	GLQYFMRUYWFXGT-FOZMRPCLSA-N	CO[C@@H]1C=C2C3CC(C)(C)CC[C@]3(CO)[C@@H](C[C@]2([C@]2(C1[C@@]1(C)CC[C@@H]([C@@](C1CC2)(C)CO)O[C@@H]1O[C@H](C)[C@@H]([C@@H]([C@H]1O)O[C@@H]1O[C@H](CO)[C@H]([C@@H]([C@H]1O)O)O)O)C)C)O	Chaihu
257	VMTYFZOEPDLTSI-YSNVVKQWSA-N	OC[C@H]1O[C@@H](OC[C@H]2O[C@@H](O[C@H]3CC[C@]4([C@H](C3(C)C)CC[C@@]3([C@@H]4C=CC4=C5CC(C)(C)CC[C@@]5([C@@H](C[C@@]34C)O)CO)C)C)[C@@H]([C@H]([C@@H]2O)O)O)[C@H]([C@H]([C@@H]1O[C@@H]1O[C@@H](C)[C@@H]([C@H]([C@H]1O)O)O)O)O	Chaihu
258	VJEMOEYSQDKAQF-MJKDWHOWSA-N	OC[C@H]1O[C@@H](OC[C@H]2O[C@@H](O[C@H]3CC[C@]4([C@H](C3(C)C)CC[C@@]3(C4C=C[C@]45[C@@]3(C)C[C@@H]([C@@]3(C5CC(C)(C)CC3)CO4)O)C)C)[C@@H]([C@H]([C@@H]2O[C@@H]2O[C@@H](C)[C@@H]([C@H]([C@H]2O)O)O)O)O)[C@@H]([C@H]([C@@H]1O)O)O	Chaihu
259	KQGDHYQRJRGMDG-GVBYGGFGSA-N	OC[C@H]1O[C@@H](O[C@@H]2[C@H](O)[C@@H](O[C@@H]([C@@H]2O)C)O[C@H]2CC[C@]3(C(C2(C)C)CC[C@@]2(C3C=C[C@]34[C@@]2(C)CC([C@@]2(C4CC(C)(C)CC2)CO3)O)C)C)[C@@H]([C@H]([C@@H]1O)O)O	Chaihu
260	RHOHXGSADTZSDZ-NKPAKAQNSA-N	OC[C@H]1O[C@@H](O[C@@H]2[C@@H](O)[C@@H](O[C@@H]([C@@H]2O)C)O[C@H]2CC[C@]3([C@H]([C@]2(C)CO)CC[C@@]2([C@@H]3C=CC3=C4CC(C)(C)CC[C@@]4([C@H](C[C@@]23C)O)CO)C)C)[C@@H]([C@H]([C@@H]1O)O)C	Chaihu
261	FYAVFZQYWZTTHX-IBBYNQOOSA-N	OC[C@H]1O[C@@H](O[C@@H]2[C@H](O)[C@@H](O[C@@H]([C@@H]2O)C)O[C@H]2CC[C@]3([C@H]([C@]2(C)CO)CC[C@@]2([C@@H]3C=CC3=C4C[C@@](C)(CO)CC[C@@]4([C@@H](C[C@@]23C)O)CO)C)C)[C@@H]([C@H]([C@@H]1O)O)O	Chaihu
262	FJOICZBWYBGOOZ-BJCPHSQUSA-N	OC[C@H]1O[C@@H](O[C@@H]2[C@@H](O)[C@@H](O[C@@H]([C@@H]2O)C)O[C@H]2CC[C@]3([C@H]([C@]2(C)CO)CC[C@@]2([C@@H]3C=CC3=C4CC(C)(C)CC[C@@]4(CC[C@@]23C)CO)C)C)[C@@H]([C@H]([C@@H]1O)O)O	Chaihu
263	YYHHNGWWKYBCRQ-WKAOFGGTSA-N	OC[C@H]1O[C@@H](OC[C@H]2O[C@@H](O[C@H]3CC[C@]4([C@H]([C@]3(C)CO)CC[C@@]3([C@@H]4C=CC4=C5CC(C)(C)CC[C@@]5([C@H](C[C@@]34C)O)CO)C)C)[C@@H]([C@H]([C@@H]2O[C@@H]2O[C@@H](C)[C@@H]([C@H]([C@H]2O)O)O)O)O)[C@@H]([C@H]([C@@H]1O)O)O	Chaihu
264	NOJALDNWFNDPQP-PCOKCQQBSA-N	OC[C@H]1O[C@@H](O[C@H]2[C@@H](O[C@@H]([C@H]([C@@H]2O)O)CO[C@@H]2O[C@H](CO)[C@H]([C@@H]([C@H]2O[C@@H]2O[C@H](CO)[C@H]([C@@H]([C@H]2O)O)O)O)O)O[C@H]2CC[C@]3([C@H]([C@]2(C)CO)CC[C@@]2([C@@H]3C=CC3=C4CC(C)(C)CC[C@@]4([C@H](C[C@@]23C)O)CO)C)C)[C@@H]([C@H]([C@@H]1O)O)O	Chaihu
265	ISWVUAFNLCDOAE-WQBDEWEASA-N	OC[C@H]1O[C@@H](O[C@H]2[C@@H](O[C@@H]([C@H]([C@@H]2O)O)CO[C@@H]2O[C@H](CO)[C@H]([C@@H]([C@@H]2O)O)O)O[C@H]2CC[C@]3([C@H]([C@]2(C)CO)CC[C@@]2([C@@H]3C=CC3=C4CC(C)(C)CC[C@@]4([C@H](C[C@@]23C)O)CO)C)C)[C@H]([C@H]([C@@H]1O)O)O	Chaihu
266	GRASXCRGINQMSK-FAQKEXCYSA-N	OC[C@H]1O[C@@H](OC[C@H]2O[C@@H](O[C@H]3CC[C@]4([C@H]([C@@]3(C)CO)CC[C@@]3([C@@H]4C=CC4=C5C[C@@](C)(CO)CC[C@@]5([C@H](C[C@@]34C)O)CO)C)C)[C@@H]([C@H]([C@@H]2O[C@@H]2O[C@@H](C)[C@@H]([C@H]([C@H]2O)O)O)O)O)[C@@H]([C@H]([C@@H]1O)O)O	Chaihu
267	GRASXCRGINQMSK-YYSSIHKOSA-N	OC[C@H]1O[C@@H](OC[C@H]2O[C@@H](O[C@H]3CC[C@]4(C([C@]3(C)CO)CC[C@@]3(C4C=CC4=C5C[C@@](C)(CO)CC[C@@]5([C@@H](C[C@@]34C)O)CO)C)C)[C@@H]([C@H]([C@@H]2O[C@@H]2O[C@@H](C)[C@@H]([C@H]([C@H]2O)O)O)O)O)[C@@H]([C@H]([C@@H]1O)O)O	Chaihu
268	GRASXCRGINQMSK-OLTWYIJWSA-N	OC[C@H]1O[C@@H](OC[C@H]2O[C@@H](O[C@H]3CC[C@]4([C@H]([C@]3(C)CO)CC[C@@]3([C@@H]4C=CC4=C5C[C@](C)(CO)CC[C@@]5([C@@H](C[C@@]34C)O)CO)C)C)[C@@H]([C@H]([C@@H]2O[C@@H]2O[C@@H](C)[C@@H]([C@H]([C@H]2O)O)O)O)O)[C@@H]([C@H]([C@@H]1O)O)O	Chaihu
269	NYONVEWSXDBIKC-YRRWJTDNSA-N	OC[C@H]1O[C@@H](O[C@@H]2[C@@H](O)[C@@H](O[C@@H]([C@@H]2O)C)O[C@H]2CC[C@]3([C@H]([C@]2(C)CO)CC[C@@]2([C@@H]3C=CC3=C4C[C@](C)(CO)CC[C@@]4([C@@H](C[C@@]23C)O)CO)C)C)[C@@H]([C@H]([C@@H]1O)O)O[C@@H]1O[C@H](CO)[C@H]([C@@H]([C@@H]1O)O)O	Chaihu
270	YYHHNGWWKYBCRQ-IKKFBNSESA-N	OC[C@H]1O[C@@H](OC[C@H]2O[C@@H](O[C@H]3CC[C@]4([C@H]([C@]3(C)CO)CC[C@@]3([C@@H]4C=CC4=C5CC(C)(C)CC[C@@]5([C@@H](C[C@@]34C)O)CO)C)C)[C@@H]([C@H]([C@@H]2O[C@@H]2O[C@@H](C)[C@@H]([C@H]([C@H]2O)O)O)O)O)[C@@H]([C@H]([C@@H]1O)O)O	Chaihu
271	ZAHILIBZPAHKFU-YVQUNJJLSA-N	OC[C@@H]1O[C@H]([C@@H]([C@H]1O)O)O[C@@H]1[C@@H](O)[C@@H](O[C@@H]([C@H]1O)C(=O)O)O[C@@H]1CC[C@]2(C(C1(C)C)CC[C@@]1(C2CC=C2[C@@]1(C)CC[C@@]1(C2CC(C)(C)CC1)C(=O)O[C@@H]1O[C@H](CO)[C@H]([C@@H]([C@H]1O)O)O)C)C	Chaihu
272	YHMWBPJAGYHAJW-VUXGHHNFSA-N	COC1C=C2[C@@H]3CC(C)(C)CC[C@]3(CO)[C@H](C[C@]2([C@]2([C@H]1[C@@]1(C)CC[C@@H](C([C@@H]1CC2)(C)C)O[C@@H]1O[C@H](C)[C@@H]([C@@H]([C@H]1O[C@@H]1O[C@H](CO)[C@H]([C@@H]([C@H]1O)O)O)O)O)C)C)O	Chaihu
273	MAUQASIQXOAFNK-PHFZVDLFSA-N	OCC(C(C(CO[C@@H]1O[C@H](COC(=O)[C@@]2(C)CC[C@]3(C(=C4C=C[C@H]5[C@@]([C@@]4(C[C@H]3O)C)(C)CC[C@@H]3[C@]5(C)CC[C@@H]([C@@]3(C)CO)O[C@@H]3O[C@H](C)[C@@H]([C@@H]([C@@H]3O)O[C@@H]3O[C@H](CO)[C@H]([C@@H]([C@H]3O[C@@H]3O[C@H](CO)[C@H]([C@@H]([C@H]3O)O)O)O)O)O)C2)CO)[C@H]([C@@H]([C@H]1O)O)O)O)O)O	Chaihu
274	HAQBBSIYPWGQLX-BETPGZDGSA-N	OCC(C(C(CO[C@@H]1O[C@H](COC(=O)[C@@]2(C)CC[C@]3(C(=C4C=C[C@H]5[C@@]([C@@]4(C[C@H]3O)C)(C)CC[C@@H]3[C@]5(C)CC[C@@H]([C@@]3(C)CO)O[C@@H]3O[C@H](C)[C@@H]([C@@H]([C@@H]3O)O[C@@H]3O[C@H](CO)[C@H]([C@@H]([C@H]3O)O)O)O)C2)CO)[C@H]([C@@H]([C@H]1O)O)O)O)O)O	Chaihu
275	WARVCCYDDIXGPS-FIUASYBOSA-N	OCC(C(C(COC(=O)[C@@]1(C)CC[C@]2(C(=C3C=CC4[C@@]([C@@]3(C[C@H]2O)C)(C)CCC2[C@]4(C)CC[C@@H]([C@@]2(C)CO)O[C@@H]2O[C@H](C)[C@@H]([C@@H]([C@H]2O)O[C@@H]2O[C@H](CO)[C@H]([C@@H]([C@H]2O)O)O)O)C1)CO)O)O)O	Chaihu
276	MAUQASIQXOAFNK-RRCCVTECSA-N	OCC(C(C(CO[C@@H]1O[C@H](COC(=O)[C@@]2(C)CC[C@]3(C(=C4C=C[C@H]5[C@@]([C@@]4(C[C@@H]3O)C)(C)CC[C@@H]3[C@]5(C)CC[C@@H]([C@@]3(C)CO)O[C@@H]3O[C@H](C)[C@@H]([C@@H]([C@@H]3O)O[C@@H]3O[C@H](CO)[C@H]([C@@H]([C@H]3O[C@@H]3O[C@H](CO)[C@H]([C@@H]([C@H]3O)O)O)O)O)O)C2)CO)[C@H]([C@@H]([C@H]1O)O)O)O)O)O	Chaihu
277	ZZPLELRHPJGMIH-OTGHKCIUSA-N	OC[C@H]1O[C@@H](O[C@@H]2[C@H](O)[C@@H](O[C@@H]([C@@H]2O)C)O[C@H]2CC[C@]3(C([C@]2(C)CO)CC[C@@]2(C3C=CC3=C4C[C@](C)(CC[C@@]4([C@@H](C[C@@]23C)O)CO)C(=O)O)C)C)[C@@H]([C@H]([C@@H]1O)O)O	Chaihu
278	CDMIHLDSCJTRAJ-FNCFTTIESA-N	OC[C@H]1O[C@@H](O[C@H]2[C@@H](O[C@@H]([C@@H]([C@@H]2O[C@@H]2O[C@H](CO)[C@H]([C@@H]([C@H]2O)O)OS(=O)(=O)O)O)C)O[C@H]2CC[C@]3(C([C@]2(C)CO)CC[C@@]2(C3C=C[C@]34[C@@]2(C)C[C@@H]([C@@]2([C@@H]4C[C@](C)(CO)CC2)CO3)O)C)C)[C@@H]([C@H]([C@@H]1O)O)O	Chaihu
279	UTCQBPCYERIKAV-QMCICXOGSA-N	OC[C@H]1O[C@@H](O[C@H]2[C@@H](O[C@@H]([C@@H]([C@@H]2O[C@@H]2O[C@H](CO)[C@H]([C@@H]([C@H]2O)O)OS(=O)(=O)O)O)C)O[C@H]2CC[C@]3(C([C@]2(C)CO)CC[C@@]2(C3C=C[C@]34[C@@]2(C)C[C@@H]([C@@]2([C@@H]4C[C@](C)(CC2)C(=O)O)CO3)O)C)C)[C@@H]([C@H]([C@@H]1O)O)O	Chaihu
280	CSRCIYUDELHALE-DWSKMHRWSA-N	OC[C@H]1O[C@@H](O[C@@H]2[C@@H](O[C@@H]([C@@H]([C@@H]2O[C@@H]2O[C@H](CO)[C@H]([C@@H]([C@@H]2O)O)OS(=O)(=O)O)O)C)O[C@H]2CC[C@]3(C([C@]2(C)CO)CC[C@@]2(C3C=C[C@]34[C@@]2(C)C[C@@H]([C@@]2([C@@H]4C[C@](CO)(CC2)C(=O)O)CO3)O)C)C)[C@H]([C@H]([C@@H]1O)O)O	Chaihu
281	CDMIHLDSCJTRAJ-MHUORWLRSA-N	OC[C@H]1O[C@@H](O[C@H]2[C@@H](O[C@@H]([C@@H]([C@@H]2O[C@@H]2O[C@H](CO)[C@H]([C@@H]([C@H]2O)O)OS(=O)(=O)O)O)C)O[C@H]2CC[C@]3(C([C@]2(C)CO)CC[C@@]2(C3C=C[C@]34[C@@]2(C)C[C@@H]([C@@]2([C@@H]4C[C@@](C)(CO)CC2)CO3)O)C)C)[C@@H]([C@H]([C@@H]1O)O)O	Chaihu
282	ZZEVXJGMALBHKL-UMAJTUMESA-N	OC[C@H]1O[C@@H](O[C@@H]2[C@@H](O[C@@H]([C@@H]([C@@H]2O[C@@H]2O[C@H](CO)[C@H]([C@@H]([C@@H]2O)O)OS(=O)(=O)O)O)C)O[C@H]2CC[C@]3(C([C@]2(C)CO)CC[C@@]2(C3C=CC3=C4C[C@](C)(CO)CCC4(C(C[C@@]23C)O)CO)C)C)[C@H]([C@H]([C@@H]1O)O)O	Chaihu
283	GLDNTNLVJDTUEO-XQQVWOBCSA-N	OC[C@H]1O[C@@H](OCC(C(C(COC(=O)[C@@]2(C)CC[C@]3(C(=C4C=C[C@H]5[C@@]([C@@]4(C[C@H]3O)C)(C)CC[C@@H]3[C@]5(C)CC[C@@H]([C@@]3(C)CO)O[C@@H]3O[C@@H](C)[C@@H]([C@H]([C@@H]3O)O[C@@H]3O[C@H](CO)[C@H]([C@@H]([C@H]3O)O)O)O)C2)CO)O)O)O)[C@@H]([C@H]([C@@H]1O)O)O	Chaihu
284	WARVCCYDDIXGPS-XVVXNBCVSA-N	OCC(C(C(COC(=O)[C@@]1(C)CC[C@]2(C(=C3C=C[C@H]4[C@@]([C@@]3(C[C@H]2O)C)(C)CC[C@@H]2[C@]4(C)CC[C@@H]([C@@]2(C)CO)O[C@@H]2O[C@@H](C)[C@@H]([C@H]([C@H]2O)O[C@@H]2O[C@H](CO)[C@H]([C@@H]([C@H]2O)O)O)O)C1)CO)O)O)O	Chaihu
285	AZYMBMMJXFSRCY-QBSZUSSMSA-N	OCC(C(C(COC(=O)[C@@]1(C)CC[C@]2(C(=C3C=C[C@H]4[C@@]([C@@]3(C[C@H]2O)C)(C)CC[C@@H]2[C@]4(C)CC[C@@H]([C@@]2(C)CO)O[C@@H]2O[C@@H](C)[C@@H]([C@H]([C@H]2O)O)O)C1)CO)O)O)O	Chaihu
286	CSVWWLUMXNHWSU-QRTRLZHASA-N	CC[C@H](C(C)C)/C=C/C([C@H]1CCC2[C@]1(C)CCC1[C@H]2CC[C@@H]2[C@]1(C)CC[C@@H](C2)O)C	Chaihu
287	GZWVZAIBYHMFQF-UNIMRBGQSA-N	OC[C@H]1O[C@@H](O[C@@H]2[C@H](O)[C@@H](C[C@@H]([C@@H]2O)C)O[C@H]2CC[C@]3([C@H]([C@]2(C)CO)CC[C@@]2([C@@H]3C=CC3=C4C[C@](C)(CO)CC[C@@]4([C@@H](C[C@@]23C)O)CO)C)C)[C@@H]([C@H]([C@@H]1O)O)O	Chaihu
288	HGDOWZUOWWTDPQ-HNRQGXRESA-N	OC[C@H]1O[C@@H](OC[C@H]2O[C@@H](O[C@H]3CC[C@]4([C@H](C3(C)C)CC[C@@]3([C@@H]4C=CC4=C5C[C@](C)(CO)CC[C@@]5([C@@H](C[C@@]34C)O)CO)C)C)[C@@H]([C@H]([C@@H]2O[C@@H]2O[C@@H](C)[C@@H]([C@H]([C@H]2O)O)O)O)O)[C@@H]([C@H]([C@@H]1O)O)O	Chaihu
289	GDRYZAWSKFMLSN-CQWHDSJYSA-N	OC[C@H]1O[C@@H](O[C@H]2[C@@H](O[C@@H]([C@@H]([C@@H]2O[C@@H]2O[C@H](CO)[C@H]([C@@H]([C@H]2O)O)O)O)C)O[C@H]2CC[C@]3([C@H]([C@]2(C)CO)CC[C@@]2([C@@H]3C(O)C=C3[C@@]2(C)C[C@@H]([C@@]2([C@H]3CC(C)(C)CC2)CO)O)C)C)[C@H]([C@H]([C@@H]1O)O)O	Chaihu
290	NXWBRHQQKIQDCN-ARKKLDSOSA-N	OC[C@H]1O[C@@H](O[C@@H]2[C@@H](O)[C@@H](O[C@@H]([C@@H]2O)C)O[C@H]2CC[C@]3([C@H]([C@]2(C)CO)CC[C@@]2([C@@H]3C=C[C@]34[C@@]2(C)C[C@@H]([C@@]2(C4CC(C)(C)CC2)CO3)O)C)C)[C@@H]([C@H]([C@@H]1O)O)O[C@@H]1O[C@H](CO)[C@H]([C@@H]([C@@H]1O)O)O	Chaihu
291	OZPOGANASPSVJC-XBOGCNCLSA-N	OC[C@H]1O[C@@H](O[C@H]2[C@@H](O[C@@H]([C@@H]([C@@H]2O[C@@H]2O[C@H](CO)[C@H]([C@@H]([C@H]2O)O)O)O)C)O[C@H]2CC[C@]3([C@H]([C@]2(C)CO)CC[C@@]2([C@@H]3C(OC)C=C3[C@@]2(C)C[C@H]([C@@]2([C@H]3CC(C)(C)CC2)CO)O)C)C)[C@@H]([C@H]([C@@H]1O)O)O	Chaihu
292	PYJMYPPFWASOJX-YSNVVKQWSA-N	OC[C@H]1O[C@@H](OC[C@H]2O[C@@H](O[C@H]3CC[C@]4([C@H](C3(C)C)CC[C@@]3([C@@H]4C=CC4=C5CC(C)(C)CC[C@@]5([C@@H](C[C@@]34C)O)CO)C)C)[C@@H]([C@H]([C@@H]2O[C@@H]2O[C@@H](C)[C@@H]([C@H]([C@H]2O)O)O)O)O)[C@@H]([C@H]([C@@H]1O)O)O	Chaihu
293	NEYNWYUAGIWYIY-HBMSNSHFSA-N	OC[C@H]1O[C@@H](OC[C@H]2O[C@@H](O[C@H]3CC[C@]4([C@H](C3(C)C)CC[C@@]3([C@@H]4C=CC4=C5CC(C)(C)CC[C@@]5([C@@H](C[C@@]34C)O)CO[C@@H]3O[C@H](CO)[C@H]([C@@H]([C@@H]3O)O)O)C)C)[C@@H]([C@H]([C@@H]2O[C@@H]2O[C@@H](C)[C@@H]([C@H]([C@@H]2O)O)O)O)O)[C@H]([C@H]([C@@H]1O)O)O	Chaihu
294	IVVZNECQJNOXTP-ZAVOMQMLSA-N	C/C=C(\C(=O)O/C(=C/C)/c1cc(OC)c(c(c1)OC)OC)/COC(=O)/C(=C/C)/C	Chaihu
295	PHXATPHONSXBIL-JTQLQIEISA-N	CCCCCCC[C@H]1CCC(=O)O1	Chaihu
296	XRNWDZJBEMYAFL-OZYSRMNASA-N	OC[C@H]1O[C@@H](O[C@@H]2[C@@H](O)[C@@H](O[C@@H]([C@@H]2O)C)O[C@H]2CC[C@]3(C([C@]2(C)CO)CC[C@@]2(C3C=CC3=C4CC(C)(C)CC[C@@]4([C@@H](C[C@@]23C)O)CO)C)C)[C@@H]([C@H]([C@@H]1O)O)O[C@@H]1OC[C@H]([C@@H]([C@H]1O)O)O	Chaihu
297	RXSYNUMMIWXLLC-UHFFFAOYSA-N	COc1c(O)c2oc(cc(=O)c2c(c1OC)O)c1ccccc1	Chaihu,Huangqin
298	KHTRWTUPAYLLGF-UHFFFAOYSA-N	OCC1OC(OCC2OC(OC3CCC4(C(C3(C)C)CCC3(C4C(OC)C=C4C3(C)CC(C3(C4CCCC3)CO)O)C)C)C(C(C2OC2OC(C)C(C(C2O)O)O)O)O)C(C(C1O)O)O	Chaihu
299	RGJRQXQMGJGIRS-UHFFFAOYSA-N	COC1C=C2C3CCCCC3(CO)C(CC2(C2(C1C1(C)CCC(C(C1CC2)(C)C)O)C)C)O	Chaihu
300	QKTZBZWNADPFOL-BNFZFUHLSA-N	CCCCCCC/C=C/C=C/C=O	Chaihu
301	NCPWFIVLKCFWSP-BSWSSELBSA-N	CCCC/C=C/C=C/CO	Chaihu
302	FNWWOHKUXFTKGN-UHFFFAOYSA-N	CCCCCCCCCCCCCCC(C)C	Chaihu
303	HAUJZZHHHIUYEJ-UHFFFAOYSA-N	OCC1OC(OC2C(O)C(OC(C2O)C)OC2CCC3(C(C2(C)CO)CCC2(C3C=CC34C2(C)CC(C2(C4CC(C)(C)CC2)CO3)O)C)C)C(C(C1O)OC(=O)C)O	Chaihu
304	IUBQSOTVBGNWDI-UHFFFAOYSA-N	OCC1(C)C(O)CCC2(C1CCC1(C2C=CC23C1(C)CC(O)C1(C3CC(CC1)(C)C)CO2)C)C	Chaihu
305	CDDRXFDOMKMHDM-UHFFFAOYSA-N	OCC12CCC(CC2=C2C(CC1O)(C)C1(C)CCC3C(C1C=C2)(C)CCC(C3(C)CO)OC1OC(C)C(C(C1O)OC1OC(COC(=O)C)C(C(C1O)OC(=O)C)O)O)(C)C	Chaihu
306	QGNVMEXLLPGQEV-UHFFFAOYSA-N	OCC12CCC(CC2=C2C(CC1O)(C)C1(C)CCC3C(C1C=C2)(C)CCC(C3(C)CO)O)(C)C	Chaihu
307	YDFMMJXZMVPVPK-UHFFFAOYSA-N	OCC1OC(OC2C(O)C(OC(C2O)C)OC2CCC3(C(C2(C)CO)CCC2(C3CC=C3C2(C)CC(C2(C3CC(C)(C)CC2)CO)O)C)C)C(C(C1O)OC(=O)C)O	Chaihu
308	VRVRZZWPKABUOE-UHFFFAOYSA-N	CCC(CC(CC)(C)C)C	Chaihu
309	ZSPZNFOLWQEVQJ-UHFFFAOYSA-N	COc1ccc(cc1O)c1oc2cc(O)cc(c2c(=O)c1OC)O	Chaihu
310	DLHQZZUEERVIGQ-UHFFFAOYSA-N	CCC(CCCC(C)C)(O)C	Chaihu
311	CVMWCRDXSQGRSJ-UHFFFAOYSA-N	CC1CCCCCCCCCCC(=O)C1	Chaihu
312	ICVZMTIGTXBIHI-VQHVLOKHSA-N	CC/C=C(/C(=C)C)\CC	Chaihu
313	NGAZZOYFWWSOGK-UHFFFAOYSA-N	CCCCC(=O)CC	Chaihu
314	GRJUENNHVNYCHD-UHFFFAOYSA-N	CCCCCCCCCC(CC)C	Chaihu
315	BKQICAFAUMRYLZ-UHFFFAOYSA-N	CCCC(C(CC)O)C	Chaihu
316	IZWKTABKAJGBFW-UHFFFAOYSA-N	COc1cc2oc(cc(=O)c2c(c1OC)O)c1cc(OC)c(cc1O)O	Chaihu
317	PHXATPHONSXBIL-UHFFFAOYSA-N	CCCCCCCC1CCC(=O)O1	Chaihu
318	METKCQZZZVWWCD-UHFFFAOYSA-N	CCCCCC(CCCC)(CC)C	Chaihu
319	QUYFPNWYGLFQQU-UHFFFAOYSA-N	CCCCCC(CCCC)C	Chaihu
320	RAYQKHLZHPFYEJ-UHFFFAOYSA-N	COc1c(OC)c(OC)cc2c1oc(=O)cc2	Chaihu
321	PJAISAAYEQAVGA-UHFFFAOYSA-N	OCC1OC(OC2OC=CC3C2C(C)(O)CC3OC(=O)c2ccc(c(c2)OC)O)C(C(C1O)O)O	Chaihu
322	BHDKLTKHPZWYCV-UHFFFAOYSA-N	CCCCCCC(CCCCCC)C	Chaihu
323	IYGXHRZVCNKBPQ-UHFFFAOYSA-N	OCC12CCC(CC2C2=CCC3C(C2(CC1O)C)(C)CCC1C3(C)CCC(C1(C)C)OC1OC(C(=O)O)C(C(C1O)O)O)(C)C	Chaihu
324	JVYKIBAJVKEZSQ-UHFFFAOYSA-N	OC1CCN2C(C1)C1CC(C2)C2N(C1)C(=O)CCC2	Chaihu
325	XRNWDZJBEMYAFL-UHFFFAOYSA-N	OCC1OC(OC2C(O)C(OC(C2O)C)OC2CCC3(C(C2(C)CO)CCC2(C3C=CC3=C4CC(C)(C)CCC4(C(CC23C)O)CO)C)C)C(C(C1O)O)OC1OCC(C(C1O)O)O	Chaihu
326	XPHRBPSKCYUOJQ-UHFFFAOYSA-N	COC1C=C2C3CC(C)(C)CCC3(CO)C(CC2(C2(C1C1(C)CCC(C(C1CC2)(C)C)O)C)C)O	Chaihu
327	KMPBUGGPUQOWMJ-KPTLPGMMSA-N	C/C(=C/C=C/C(=C\CCC(O)(O)O)/C)/C=C/C1=C(C)CCCC1(C)C	Chaihu
328	PANBRUWVURLWGY-KTKRTIGZSA-N	CCCCCCCC/C=C\C=O	Chaihu
329	ASFYPVGAALGVNR-AATRIKPKSA-N	CCCC/C=C/CO	Chaihu
330	ZUOUZKKEUPVFJK-UHFFFAOYSA-N	c1ccc(cc1)c1ccccc1	Chaihu
331	WPGPCDVQHXOMQP-UHFFFAOYSA-N	CC(C1CC=C(C(=O)C1)C)C	Chaihu
332	QHKUQGORMJHBGX-UHFFFAOYSA-N	CC1CCC23CC1C(C)(C)C2C=CC3(C)O	Chaihu
333	ZDKCXSMMRXSSDE-UHFFFAOYSA-N	OCC1OC(OCC2OC(OC3CCC4(C(C3(C)CO)CCC3(C4C=CC45C3(C)CC(C3(C5CC(C)(C)CC3)CO4)O)C)C)C(C(C2OC2OC(C)C(C(C2O)O)O)O)O)C(C(C1O)O)O	Chaihu
334	KQWGXHWJMSMDJJ-UHFFFAOYSA-N	O=C=NC1CCCCC1	Chaihu
335	HLOUDBQOEJSUPI-UHFFFAOYSA-N	C=Cc1cccc(c1C)C	Chaihu
336	CYUVJOWXJUNPHY-ISLYRVAYSA-N	CCCCCCCCCCCCCCC/C=C/C(=O)OC	Chaihu
337	WTAYWTBOEQYGOG-QPJJXVBHSA-N	CCCCCC(=O)/C=C/C	Chaihu
338	YMMLKFUCZLZCEN-UHFFFAOYSA-N	COC1C=C2C3CC(C)(C)CCC3(CO)C(CC2(C2(C1C1(C)CCC(C(C1CC2)(C)CO)O)C)C)O	Chaihu
339	IUXCCCANLLMMGX-UHFFFAOYSA-N	OC1CC2(C)C3(C)CCC4C(C3C=CC32C2C1(CO3)CCC(C2)(C)C)(C)CCC(C4(C)C)O	Chaihu
340	OEGPRYNGFWGMMV-UHFFFAOYSA-N	COc1cc(CO)ccc1OC	Chaihu
341	FUIDRYCKEXJNOK-UHFFFAOYSA-N	CC12C=CC(C1)C(C2)(C)C	Chaihu
342	TVXBFESIOXBWNM-UHFFFAOYSA-N	OCCC(C(C(CCO)O)O)O	Chaihu
343	XVHWVIJKRDQEME-UHFFFAOYSA-N	OCCC(=C)CCCC(C)C	Chaihu
344	QEJKVPWQUWSLGH-UHFFFAOYSA-N	OCC1OC(OCC2OC(OC3CCC4(C(C3(C)CO)CCC3(C4C=CC45C3(C)CC(C3(C5CC(C)(C)CC3)CO4)O)C)C)C(C(C2O)O)O)C(C(C1OC1OC(C)C(C(C1O)O)O)O)O	Chaihu
345	CSVWWLUMXNHWSU-CMDGGOBGSA-N	CCC(C(C)C)/C=C/C(C1CCC2C1(C)CCC1C2CCC2C1(C)CCC(C2)O)C	Chaihu
346	GRXOWOKLKIZFNP-UHFFFAOYSA-N	CCCCCCCCCCC(O)O	Chaihu
347	CNWLLDUECPZGHJ-UHFFFAOYSA-N	COc1c(cc(c(c1OC)OC)OC)c1cc(=O)c2c(o1)cc(c(c2OC)OC)OC	Chaihu
348	UIKLIOIWCUSJML-UHFFFAOYSA-N	OCC1OC(OCc2cc(=O)c3c(o2)cc(cc3O)OC)C(C(C1O)O)O	Chaihu
349	GUVCTUQWASBOTK-UHFFFAOYSA-N	OCC1OC(Oc2cc3c(O)cc(cc3[o+]c2c2cc(O)c(c(c2)OC)[O-])O)C(C(C1O)O)OC1OCC(C(C1O)O)O	Chaihu
350	LOAOAYPHSGSCLJ-UHFFFAOYSA-N	OCC1OC(OC2C(O)C(OC(C2O)C)OC2CCC3(C(C2(C)CO)CCC2(C3C=CC34C2CC(C2(C4CC(C)(C)CC2)CO3)O)C)C)C(C(C1O)O)O	Chaihu
351	XOJTYQDLXGHZHE-UHFFFAOYSA-N	OCCC1(C)CCC2(C(=C3C=CC4C(C3(CC2O)C)(C)CCC2C4(C)CCC(C2(C)CO)OC2OC(COC3OC(CO)C(C(C3O)O)O)C(C(C2O)O)OC2OC(C)C(C(C2O)O)O)C1)CO	Chaihu
352	LOMHITWHYXGWQO-UHFFFAOYSA-N	OCC1OC(OC2C(OC(C(C2O)O)C)OC2CCC3(C(C2(C)C)CCC2(C3C=CC34C2(C)CC(C2(C4CC(C)(C)CC2)CO3)O)C)C)C(C(C1O)O)OC1OCC(C(C1O)O)O	Chaihu
353	PAEBOQPQAZCVKP-UHFFFAOYSA-N	OCC1OC(OC2C(O)C(OC(C2O)C)OC2CCC3(C(C2(C)CO)CCC2(C3C=CC34C2(C)CC(C2(C4CC(C)(C)CC2)CO3)O)C)C)C(C(C1OC(=O)C)O)O	Chaihu
354	SRKDRDBFLMDBPW-UHFFFAOYSA-N	OCC1OC(OC2C(O)C(OC(C2O)C)OC2CCC3(C(C2(C)CO)CCC2(C3C=CC34C2(C)CC(C2(C4CC(C)(C)CC2)CO3)O)C)C)C(C(C1O)O)OC(=O)C	Chaihu
355	SDXXOZBRDPPCPQ-UHFFFAOYSA-N	OCC1OC(OCC2OC(OC3CCC4(C(C3(C)C)CCC3(C4C(O)C=C4C3(C)CC(C3(C4CC(C)(C)CC3)CO)O)C)C)C(C(C2OC2OC(C)C(C(C2O)O)O)O)O)C(C(C1O)O)O	Chaihu
356	UFEGAVYKHITZAC-UHFFFAOYSA-N	OCC1OC(OC2C(O)C(OC(C2O)C)OC2CCC3(C(C2(C)CO)CCC2(C3=CC=C3C2(C)CC(C2(C3CC(C)(C)CC2)CO)O)C)C)C(C(C1O)O)O	Chaihu
357	ZFGHOZUWNKDBHB-UHFFFAOYSA-N	OCC1(C)C(CCC2(C1CCC1(C2C=CC23C1(C)CC(O)C1(C3CC(CC1)(C)C)CO2)C)C)OC1OC(C)C(C(C1O)OC1OC(COC(=O)CC(=O)O)C(C(C1O)O)O)O	Chaihu
358	KHCADSPICBKXES-UHFFFAOYSA-N	OCC12CCC(CC2C2=CC=C3C(C2(CC1O)C)(C)CCC1C3(C)CCC(C1(C)C)O)(C)C	Chaihu
359	YBOARTSXXLBKCV-UHFFFAOYSA-N	OCC12CCC(CC2=C2C(CC1O)(C)C1(C)CCC3C(C1C=C2)(C)CCC(C3(C)C)O)(C)C	Chaihu
360	WCMSFBRREKZZFL-UHFFFAOYSA-N	C1CCC(=CC1)c1ccccc1	Chaihu
361	IRJDRINEGANBIK-UHFFFAOYSA-N	OCC1OC(OC2C(OC(C(C2OC2OC(CO)C(C(C2O)O)O)O)C)OC2CCC3(C(C2(C)CO)CCC2(C3C=CC34C2(C)CC(C2(C4CC(C)(C)CC2)CO3)O)C)C)C(C(C1O)O)O	Chaihu
362	HGHNDJYLDQQDJJ-UHFFFAOYSA-N	COC1C=C2C3CC(C)(C)C(=O)CC3(CO)C(CC2(C2(C1C1(C)CCC(C(C1CC2)(C)C)OC1OC(C)C(C(C1OC1OC(CO)C(C(C1OC1OCC(C(C1O)O)O)O)O)O)O)C)C)O	Chaihu
363	CMCKJNVAUXCQCZ-UHFFFAOYSA-N	OCC1OC(OCC2OC(OC3CCC4(C(C3(C)C)CCC3(C4=CC=C4C3(C)CC(C3(C4CC(C)(C)CC3)CO)O)C)C)C(C(C2OC2OC(C)C(C(C2O)O)O)O)O)C(C(C1O)O)O	Chaihu
364	IASHBWQBTURGKJ-AISFQEEOSA-N	C=CCCC/C=C/CC/C=C/C	Chaihu
365	VDICFISFVFOIRL-UHFFFAOYSA-N	OCC1OC(OC2CCC3(C(C2(C)CO)CCC2(C3C=CC34C2(C)CC(C2(C4CC(C)(C)CC2)CO3)O)C)C)C(C(C1O)OC1OC(C)C(C(C1O)O)O)O	Chaihu
366	RAWCIZOYSXHPJN-PKNBQFBNSA-N	CCCC/C=C/C#CCCCC	Chaihu
367	PYJMYPPFWASOJX-UHFFFAOYSA-N	OCC1OC(OCC2OC(OC3CCC4(C(C3(C)C)CCC3(C4C=CC4=C5CC(C)(C)CCC5(C(CC34C)O)CO)C)C)C(C(C2OC2OC(C)C(C(C2O)O)O)O)O)C(C(C1O)O)O	Chaihu
368	UPXPHJXYZGEBCW-JHTNEVNSSA-N	CCCC(CC/C=C/C=C/C#CC#C/C=C/CO)O	Chaihu
369	DVVATNQISMINCX-YTXTXJHMSA-N	CCC/C=C/C=C/C=O	Chaihu
370	OWUVDWLTQIPNLN-GLIMQPGKSA-N	C1CC=CCCC2C(CCC=C1)O2	Chaihu
371	BXJHOKLLMOYSRQ-MVQNEBOGSA-N	CCCC/C=C/CC/C=C/CCCCCCOC(=O)C	Chaihu
372	NPZMKXJJWSFOQL-VQHVLOKHSA-N	CCCCCCC#C/C=C/CCC	Chaihu
373	SNPMSYLGYWTIEZ-GORDUTHDSA-N	C/C=C/C1CC2=CCCCC12	Chaihu
374	LPONMLCILIVSGA-UHFFFAOYSA-N	CC1=C2C(CCC1)C1C2=C(C)CCC1	Chaihu
375	QXCGTKPQXLLOQZ-UHFFFAOYSA-N	CCCCCCCCc1cc2CC(C)CCc2cc1C	Chaihu
376	VTRMVHBUTNPBTP-UHFFFAOYSA-N	COc1cc(C(C)C)c(cc1C)OC	Chaihu
377	SFZVRHWQKJMBGD-ITJMQQGOSA-N	CCCC(OC(=O)C)CC/C=C/C=C/C#CC#C/C=C/CO	Chaihu
378	GUUHFMWKWLOQMM-QINSGFPZSA-N	CCCCCC/C(=C/c1ccccc1)/C=O	Chaihu
379	RVTKUJWGFBADIN-UHFFFAOYSA-N	CCC1CCC(CC1)O	Chaihu
380	KTRQRAQRHBLCSQ-UHFFFAOYSA-N	C=CC1CCC(C(C1)C=C)C=C	Chaihu
381	OPSZVQDEAMFHOU-UHFFFAOYSA-N	OCC12CCC(CC2C2=CC=C3C(C2(CC1O)C)(C)CCC1C3(C)CCC(C1(C)CO)O)(C)C	Chaihu
382	CXENHBSYCFFKJS-LOQWIJHWSA-N	C=C/C(=C\C/C=C(\CCC=C(C)C)/C)/C	Chaihu,Renshen,Shengjiang
383	USQXPEWRYWRRJD-UHFFFAOYSA-N	Oc1cc2OC(CC(=O)c2c(c1)O)c1cc(O)c(c(c1)O)O	Huangqin
384	HOXPWZTVWIBECM-UHFFFAOYSA-N	COC(=O)C1=C2CCC(C2CC(CC1)C(=C)C)C	Shengjiang
385	PVZOTDQMEIOVQO-UHFFFAOYSA-N	CC(=C)C1CCC(=O)C23C(C1)(O2)C(C)CC3	Shengjiang
386	GMLDZDDTZKXJLU-UHFFFAOYSA-N	COc1cc(CC2C(=O)OCC2Cc2ccc3c(c2)OCO3)cc(c1OC)OC	Chaihu
387	RCOXMOQVMZTXOO-UHFFFAOYSA-N	CCCCC(CC(C)C)CCCC	Renshen
388	IRDFGGRWKUKANK-UHFFFAOYSA-N	CC(=CCCC(C12CCC(C2C1)(C)O)C)C	Shengjiang
389	UGJAEDFOKNAMQD-ZHACJKMWSA-N	CCCCCCC/C=C/CC#CC#CC(C=C)O	Renshen
390	NYPUDXUXLBGPAZ-UHFFFAOYSA-N	OC(=O)CCCCCCCCCCC1CCCC1	Shengjiang
391	ZGJKNMPTVDDRRH-UHFFFAOYSA-N	CCCCCCCCCCCCCCCCCCCCCCCCCCCCCCCCCCCCCO	Shengjiang
392	PHDRQUPMFWWDKK-VGOFMYFVSA-N	CC(=C)C/C=C/1\C(=C)C2CC2CC1(C)C	Renshen
393	HBTHUBMUAHAWBC-UHFFFAOYSA-N	O=C1CC2(CC=C1C)C(C)CCC2C(C)C	Shengjiang
394	XIUXKAZJZFLLDQ-UHFFFAOYSA-N	CCCCCCCCCCCCCCC(=O)OC	Chaihu,Renshen
395	RSJKGSCJYJTIGS-UHFFFAOYSA-N	CCCCCCCCCCC	Chaihu
396	ONQRKEUAIJMULO-UHFFFAOYSA-N	CC(=CCCC(C1CCC2(C1(C)CCC13C2CCC2C3(C1)CCC(C2(C)C)O)C)C)C	Banxia
397	NYSGGOVWVWBZAA-GKIXDJALSA-N	CCCCCCCCCCCCC/C=C/C=C/C(=O)OC	Chaihu
398	BITHHVVYSMSWAG-KTKRTIGZSA-N	CCCCCCCC/C=C\CCCCCCCCCC(=O)O	Banxia
399	VORKGRIRMPBCCZ-UHFFFAOYSA-N	CCCCCCCCCCCCCCCCCCCCCCC(=O)OC	Renshen
400	TYEPJNKESLRTEJ-AVQMFFATSA-N	CCCC/C=C/C/C=C/CCCCCCCCC(=O)OC	Banxia,Renshen
401	JSNRRGGBADWTMC-QINSGFPZSA-N	C=CC(=C)CC/C=C(\CCC=C(C)C)/C	Renshen,Shengjiang
402	PFXVPEGRXODMIQ-UHFFFAOYSA-N	Cc1ccc(c2c1occ2)C	Banxia
403	MHXCIKYXNYCMHY-UHFFFAOYSA-N	OCC1C(COC1c1ccc(c(c1)OC)O)Cc1ccc(c(c1)OC)O	Banxia
404	YOSRLTNUOCHBEA-UHFFFAOYSA-N	OCC1OC(OC(=O)C23CCC4(C(=CCC5C4(C)CCC4C5(C)CCC(C4(C)C)OC4OC(C(=O)O)C(C(C4O)O)O)C3CC(CC2)(C)C)C)C(C(C1O)O)O	Renshen
405	HKEAFJYKMMKDOR-UHFFFAOYSA-N	OCC1OC(C(C(C1O)O)O)c1c(O)ccc2c1occ(c2=O)c1ccc(cc1)O	Chaihu,Huangqin
406	KYQZWONCHDNPDP-UHFFFAOYSA-N	OCC1OC(Oc2ccc3c(c2)occ(c3=O)c2ccc(cc2)O)C(C(C1O)O)O	Chaihu
407	LNQCUTNLHUQZLR-UHFFFAOYSA-N	OCC1OC(Oc2cc3occ(c(=O)c3c(c2OC)O)c2cc(O)c(c(c2)OC)OC)C(C(C1O)O)O	Huangqin
408	TZJFCLWSCRFISB-AATRIKPKSA-N	CCOC(=O)/C=C/c1nccc2c1[nH]c1c2ccc(c1)C=O	Banxia
409	NZUQQADVSXWVNW-UHFFFAOYSA-N	CCSC(C)C	Shengjiang
410	HXLZULGRVFOIDK-AVQMFFATSA-N	CCCCC/C=C/C/C=C/CCCCCCCC=O	Shengjiang
411	CZRGNFVQUYWGKP-UHFFFAOYSA-N	COc1cc(O)c2c(c1OC)oc(cc2=O)c1ccccc1O	Huangqin
412	NXHQVROAKYDSNW-UHFFFAOYSA-N	Oc1ccc(cc1)c1cc(=O)c2c(o1)c(O)c(cc2O)O	Huangqin
413	DNDLHRMVKMCSOS-UHFFFAOYSA-N	C=CC1=CC2C(C1(C)CC2)(C)C	Renshen
414	YMCXDPKFRCHLPK-UHFFFAOYSA-N	CC(=O)Cc1cc(O)cc2c1c(=O)cc(o2)C	Shengjiang
415	CRNGFKXWIYTEPH-UHFFFAOYSA-N	Oc1cc(C)c2c(c1)oc(cc2=O)C	Chaihu,Renshen,Shengjiang
416	BWHOZHOGCMHOBV-BQYQJAHWSA-N	CC(=O)/C=C/c1ccccc1	Huangqin
417	PVNIQBQSYATKKL-UHFFFAOYSA-N	CCCCCCCCCCCCCCCC(=O)OC(COC(=O)CCCCCCCCCCCCCCC)COC(=O)CCCCCCCCCCCCCCC	Banxia,Renshen
418	NJGBTKGETPDVIK-UHFFFAOYSA-N	CC(=O)CCc1ccc(cc1)O	Shengjiang
419	QXIPXNZUEQYPLZ-UHFFFAOYSA-N	COc1c(OC2OC(C(=O)O)C(C(C2O)O)O)cc2c(c1O)c(=O)cc(o2)c1ccccc1	Huangqin
420	LNOHXHDWGCMVCO-UHFFFAOYSA-N	COc1c(OC2OC(C(=O)O)C(C(C2O)O)O)cc(c2c1oc(cc2=O)c1ccccc1)O	Chaihu,Huangqin
421	LPLVUJXQOOQHMX-UHFFFAOYSA-N	OC1C(OC2OC(C(=O)O)C(C(C2O)O)O)C(OC(C1O)C(=O)O)OC1CCC2(C(C1(C)C)CCC1(C2C(=O)C=C2C1(C)CCC1(C2CC(C)(CC1)C(=O)O)C)C)C	Zhigancao
422	FXNFHKRTJBSTCS-UHFFFAOYSA-N	Oc1cc2oc(cc(=O)c2c(c1O)O)c1ccccc1	Huangqin,Banxia
423	IKIIZLYTISPENI-UHFFFAOYSA-N	OC(=O)C1OC(Oc2cc3oc(cc(=O)c3c(c2O)O)c2ccccc2)C(C(C1O)O)O	Chaihu,Banxia
424	NVLPQIPTCCLBEU-UHFFFAOYSA-N	CSCC=C	Shengjiang
425	SLWJVQQNDGLXTK-XZVFPPCCSA-N	O=C[C@@H]1[C@@H](O)C(C2[C@@]1(C)C1CCC3[C@@]([C@@]1(CC2)C)(C)CC[C@@]1(C3[C@@H](CC1)C(=C)C)C(=O)O)(C)C	Dazao
426	AQHKWALTXQHZKK-CWCUEXGFSA-N	O=C(O[C@H]1[C@H](O)C[C@]2([C@H](C1(C)C)CC[C@@]1([C@@H]2CC[C@H]2[C@@]1(C)CC[C@@]1([C@H]2[C@@H](CC1)C(=C)C)C(=O)O)C)C)/C=C\c1ccc(cc1)O	Dazao
427	AQHKWALTXQHZKK-DSIGFLIWSA-N	O=C(O[C@H]1[C@H](O)C[C@]2([C@H](C1(C)C)CC[C@@]1([C@@H]2CC[C@H]2[C@@]1(C)CC[C@@]1([C@H]2C(CC1)C(=C)C)C(=O)O)C)C)/C=C/c1ccc(cc1)O	Dazao
428	KWLOAKAXMOYBRK-LJZAXHIUSA-N	O=C(O[C@H]1[C@H](O)C[C@]2(C(C1(C)C)CC[C@@]1([C@@H]2CC=C2[C@@]1(C)CC[C@@]1([C@H]2CC(C)(C)CC1)C(=O)O)C)C)/C=C\c1ccc(cc1)O	Dazao
429	KWLOAKAXMOYBRK-HPSVWMLXSA-N	O=C(O[C@H]1[C@H](O)C[C@]2(C(C1(C)C)CC[C@@]1([C@@H]2CC=C2[C@@]1(C)CC[C@@]1([C@H]2CC(C)(C)CC1)C(=O)O)C)C)/C=C/c1ccc(cc1)O	Dazao
430	GIFDFLYIKYFTAD-KZOQXDEYSA-N	OC[C@H]1O[C@H]([C@@H]([C@H]([C@@H]1O)O)O[C@@H]1O[C@H](COC(=O)/C=C/c2ccc(cc2)O)[C@H]([C@@H]([C@@H]1O)O)O)c1c(OC)cc2c(c1O)c(=O)cc(o2)c1ccc(cc1)O	Dazao
431	WZAXZHIVHPRTIU-IHIXZLSHSA-N	OC[C@H]1O[C@H]([C@@H]([C@H]([C@@H]1O)O)O[C@@H]1O[C@H](COC(=O)/C=C/c2ccc(c(c2)OC)O)[C@H]([C@@H]([C@H]1O)O)O)c1c(OC)cc2c(c1O)c(=O)cc(o2)c1ccc(cc1)O	Dazao
432	WBZFXTIEMCPGMN-WJBCYZEYSA-N	OC[C@H]1O[C@H](O[C@H]2CC[C@]3(C(C2(C)C)CC[C@@]2(C3CC[C@H]3[C@@]42CO[C@]2(C4)[C@@H]3[C@@](C)(O)[C@H](O2)CC=C(C)C)C)C)[C@@H]([C@H]([C@H]1O)O[C@@H]1O[C@H](CO)[C@H]([C@@H]([C@H]1O)O)O)O[C@@H]1O[C@@H](C)[C@@H]([C@H]([C@H]1O)O)O	Dazao
433	WBZFXTIEMCPGMN-UQCLWUHPSA-N	OC[C@H]1O[C@H](O[C@H]2CC[C@]3(C(C2(C)C)CC[C@@]2(C3CC[C@H]3[C@@]42CO[C@]2(C4)[C@@H]3[C@@](C)(O)[C@H](O2)CC=C(C)C)C)C)[C@@H]([C@H]([C@@H]1O)O[C@@H]1O[C@H](CO)[C@H]([C@@H]([C@H]1O)O)O)O[C@@H]1O[C@@H](C)[C@@H]([C@H]([C@H]1O)O)O	Dazao
434	UVECFACYEYHBAX-ALFPNIFZSA-N	OC[C@H]1O[C@@H](O[C@H]2CC[C@]3(C(C2(C)C)CC[C@@]2(C3CC[C@H]3[C@@]42COC2(C4)[C@@H]3[C@@]3(C)OC(C[C@H]3O2)C(O)(C)C)C)C)[C@@H]([C@H]([C@H]1O)O)O[C@@H]1O[C@@H](C)[C@@H]([C@H]([C@H]1O)O)O	Dazao
435	KVKRFLVYJLIZFD-LZUQFEJPSA-N	OC[C@H]1O[C@@H](OC[C@H]2O[C@@H](O[C@H]3[C@@H](O)CO[C@H]([C@@H]3O[C@@H]3O[C@@H](C)[C@@H]([C@H]([C@H]3O)O)O)O[C@@H]3CC[C@]4([C@H](C3(C)C)CC[C@@]3(C4CC[C@H]4[C@@]53CO[C@]3(C5)[C@@H]4[C@@](C)(O)C[C@@H](O3)C=C(C)C)C)C)[C@@H]([C@H]([C@@H]2O)O)O[C@@H]2OC[C@H]([C@@H]([C@H]2O)O)O)[C@H]([C@H]([C@@H]1O)O)O	Dazao
436	OAVAUZCEOWCYCC-WPKXLOIZSA-N	OC[C@H]1O[C@@H](O[C@H]2[C@@H](O)CO[C@@H]([C@@H]2O[C@@H]2O[C@@H](C)[C@@H]([C@H]([C@H]2O)O)O)O[C@H]2CC[C@]3([C@H](C2(C)C)CC[C@@]2(C3CC[C@H]3[C@@]42CO[C@]2(C4)[C@@H]3C(C)(O)C[C@@H](O2)C=C(C)C)C)C)[C@@H]([C@H]([C@@H]1O)O)O[C@@H]1OC[C@H]([C@@H]([C@H]1O)O)O	Dazao
437	OAVAUZCEOWCYCC-KQOUJTHLSA-N	OC[C@H]1O[C@@H](O[C@H]2[C@@H](O)CO[C@@H]([C@@H]2O[C@@H]2O[C@H](C)[C@@H]([C@@H]([C@H]2O)O)O)O[C@H]2CC[C@]3(C(C2(C)C)CC[C@@]2(C3CC[C@H]3[C@@]42CO[C@]2(C4)[C@@H]3C(C)(O)C[C@@H](O2)C=C(C)C)C)C)[C@@H]([C@H]([C@@H]1O)O)O[C@@H]1OC[C@H]([C@@H]([C@H]1O)O)O	Dazao
438	FCASKLHVRFDIJB-PEZGSVAQSA-N	OC[C@H]([C@H]([C@H](CN1C2NC(=O)NC(=O)C2=Nc2c1cc(C)c(c2)C)O)O)O	Renshen,Dazao
439	GMGYGTWUDFQTAJ-BBKQPSHCSA-N	OC[C@H]1O[C@H]([C@@H]([C@H]([C@@H]1O)O)O[C@@H]1O[C@H](COC(=O)/C=C/c2cc(OC)c(c(c2)OC)O)[C@H]([C@@H]([C@H]1O)O)O)C1C(=Cc2c(C1O)c(=O)cc(o2)c1ccc(cc1)O)OC	Dazao
440	VGGSULWDCMWZPO-ODEMIOGVSA-N	OC[C@H]1O[C@H]([C@@H]([C@H]([C@@H]1O)O)O[C@H]1O[C@H](CO)[C@H]([C@@H]([C@H]1O)O)O)c1c(OC)cc2c(c1O)c(=O)cc(o2)c1ccc(cc1)O	Dazao
441	OGJKMZVUJJYWKO-CYBMUJFWSA-N	COc1c(OC)cc2c3c1C1(C=CC(=O)C=C1)C[C@H]3NCC2	Dazao
442	ABRULANJVVJLFI-DGHBBABESA-N	OC[C@H]1O[C@H]([C@@H]([C@H]([C@@H]1O)O)O)c1c(OC)cc2c(c1O)c(=O)cc(o2)c1ccc(cc1)O	Dazao
443	SPFBVQWRJFUDBB-FYBFSNJASA-N	CC(=C[C@@H]1O[C@@]23OC[C@@]4(C2)[C@@H]([C@H]3C(C1)(C)O[C@@H]1O[C@@H](C)[C@@H]([C@H]([C@H]1OC(=O)C)OC(=O)C)O)CC[C@H]1[C@@]4(C)CC[C@@H]2[C@]1(C)CC[C@@H](C2(C)C)O[C@@H]1OC[C@@H]([C@@H]([C@@H]1O)O)O[C@@H]1O[C@@H](C)[C@@H]([C@H]([C@H]1O)O)O)C	Dazao
444	GUPQNHIGLNUBOG-QCUVMWMHSA-N	O=CC1=CC(C2[C@@]1(C)C1CCC3[C@@]([C@@]1(CC2)C)(C)CC[C@@]1(C3[C@@H](CC1)C(=C)C)C(=O)O)(C)C	Dazao
445	OECMNJJHZOYHIF-CYBMUJFWSA-O	COc1c(OC)ccc2c1c1c(O)c(O)cc3c1[C@@H](C2)[N+](C)(C)CC3	Dazao
446	WLTXBTSNYDYARD-KBRPYBBOSA-N	OC[C@H]1O[C@@H](O[C@H]2[C@@H](O)CO[C@H]([C@@H]2O[C@@H]2O[C@@H](C)[C@H]([C@H]([C@H]2O)O)O)O[C@@H]2CC[C@]3([C@H](C2(C)C)CC[C@@]2(C3CC[C@H]3[C@@]42CO[C@]2(C4)[C@@H]3[C@@](C)(O)C[C@@H](O2)C=C(C)C)C)C)[C@@H]([C@H]([C@@H]1O)O)O	Dazao
447	WLTXBTSNYDYARD-BWDXTWLKSA-N	OC[C@H]1O[C@@H](O[C@H]2[C@@H](O)CO[C@H]([C@@H]2O[C@@H]2O[C@@H](C)[C@@H]([C@H]([C@H]2O)O)O)O[C@@H]2CC[C@]3([C@H](C2(C)C)CC[C@@]2(C3CC[C@H]3[C@@]42CO[C@]2(C4)[C@@H]3[C@@](C)(O)C[C@@H](O2)C=C(C)C)C)C)[C@@H]([C@H]([C@@H]1O)O)O	Dazao
448	OAVAUZCEOWCYCC-LROPOMJWSA-N	OC[C@H]1O[C@@H](O[C@H]2[C@@H](O)CO[C@@H]([C@@H]2O[C@@H]2O[C@@H](C)[C@H]([C@H]([C@H]2O)O)O)O[C@H]2CC[C@]3([C@H](C2(C)C)CC[C@@]2(C3CC[C@H]3[C@@]42CO[C@]2(C4)[C@@H]3C(C)(O)C[C@@H](O2)C=C(C)C)C)C)[C@@H]([C@H]([C@@H]1O)O)O[C@@H]1OC[C@H]([C@@H]([C@H]1O)O)O	Dazao
449	WKXRKKUZTXIFJY-UHFFFAOYSA-N	OCC1OC(OCc2ccccc2)C(C(C1O)O)OC1OC(CO)C(C(C1O)O)O	Dazao
450	PFSHVBJLBKINQV-ZCXUNETKSA-N	CCC(C(C(=O)NC1C(=O)NC(Cc2ccccc2)C(=O)N/C=C\c2ccc(OC1C(C)C)cc2)N(C)C)C	Dazao
451	YWJLOJZDBLDKSA-UHFFFAOYSA-N	C=C1CC23CC4(O)N5C6C2CC1C(=O)C3C16C4C(C5)(C)CCC1	Dazao
452	UXZIDIYMFIBDKT-UHFFFAOYSA-N	CC1=CC(CCC1)C(=C)C	Dazao
453	NXCUAFMNFVTKHA-PEZBUJJGSA-N	CCC(C(C(=O)N1CCC2C1C(=O)N1CCCC1C(=O)N/C=C\c1ccc(O2)cc1OC)NC(=O)C(C(CC)C)N(C)C)C	Dazao
454	OAVAUZCEOWCYCC-UHFFFAOYSA-N	OCC1OC(OC2C(O)COC(C2OC2OC(C)C(C(C2O)O)O)OC2CCC3(C(C2(C)C)CCC2(C3CCC3C42COC2(C4)C3C(C)(O)CC(O2)C=C(C)C)C)C)C(C(C1O)O)OC1OCC(C(C1O)O)O	Dazao
455	RUDVAOJNIYYYCQ-UHFFFAOYSA-N	CC(=CC1OC23OCC4(C2)C(C3C(C1)(C)O)CCC1C4(C)CCC2C1(C)CCC(C2(C)C)O)C	Dazao
456	MAILEHNWQJYGJR-UHFFFAOYSA-N	OCC1OC(OC2C(O)COC(C2OC2OC(C)C(C(C2O)O)(O)O)OC2CCC3(C(C2(C)C)CCC2(C3CCC3C42COC2(C4)C3C(C)(O)CC(O2)C=C(C)C)C)C)C(C(C1O)O)O	Dazao
457	SWOFNYOUVWQWHE-VOTSOKGWSA-N	OCC1OC(OC(/C=C/C2(O)C(=CC(=O)CC2(C)C)C)C)C(C(C1O)O)OC1OC(C)C(C(C1O)O)O	Dazao
458	NPUQRSCMBVEZMD-TWGQIWQCSA-N	COc1ccc2cc1/C=C\NC(=O)C(CC(C)C)NC(=O)C1C(C2)CC[N-]1	Dazao
459	RUAJHSJMARHOON-ICFOKQHNSA-N	CCC(C(C(=O)N1CCC2C1C(=O)NC(C(CC)C)C(=O)N/C=C\c1cc(O2)ccc1OC)CC(=O)C(C(CC)C)N(C)C)C	Dazao
460	AVSXSVCZWQODGV-UHFFFAOYSA-N	OC1CCC2(C(=CCC3C2CCC2(C3CCC2C(CCC=C(C)C)C)C)C1)C	Dazao
461	ULQXKOIGVXLOOC-PFONDFGASA-N	CCC(C(C(=O)NC1C(=O)NC(CC(C)C)C(=O)N/C=C\c2ccc(OC1C(C)C)cc2)N(C)C)C	Dazao
462	WBZFXTIEMCPGMN-UHFFFAOYSA-N	OCC1OC(OC2CCC3(C(C2(C)C)CCC2(C3CCC3C42COC2(C4)C3C(C)(O)C(O2)CC=C(C)C)C)C)C(C(C1O)OC1OC(CO)C(C(C1O)O)O)OC1OC(C)C(C(C1O)O)O	Dazao
463	SFNHHEYSNWJXCB-UHFFFAOYSA-N	CC(=CCC1OC23C(C1(C)O)C1C(C3)(CO2)C2(C)CCC3C(C2CC1)(C)CCC(C3(C)C)O)C	Dazao
464	KVKRFLVYJLIZFD-UHFFFAOYSA-N	OCC1OC(OCC2OC(OC3C(O)COC(C3OC3OC(C)C(C(C3O)O)O)OC3CCC4(C(C3(C)C)CCC3(C4CCC4C53COC3(C5)C4C(C)(O)CC(O3)C=C(C)C)C)C)C(C(C2O)O)OC2OCC(C(C2O)O)O)C(C(C1O)O)O	Dazao
465	ABRULANJVVJLFI-UHFFFAOYSA-N	OCC1OC(C(C(C1O)O)O)c1c(OC)cc2c(c1O)c(=O)cc(o2)c1ccc(cc1)O	Dazao
466	BEDWWZCYHCGAKV-UHFFFAOYSA-N	OCC1OC(OCc2ccccc2)C(C(C1O)OC1OC(CO)C(C(C1O)O)O)OC1OC(CO)C(C(C1O)O)O	Dazao
467	WLTXBTSNYDYARD-UHFFFAOYSA-N	OCC1OC(OC2C(O)COC(C2OC2OC(C)C(C(C2O)O)O)OC2CCC3(C(C2(C)C)CCC2(C3CCC3C42COC2(C4)C3C(C)(O)CC(O2)C=C(C)C)C)C)C(C(C1O)O)O	Dazao
468	MNDOMGYJMYEKQR-AATRIKPKSA-N	OCC1OC(OC(/C=C/C2(O)C(=CC(=O)CC2(C)C)C)C)C(C(C1O)OC1OC(CO)C(C(C1O)O)O)OC1OC(CO)C(C(C1O)O)O	Dazao
469	VEGOPIRPQIZFRD-QPJJXVBHSA-N	O=C(OC1OC(C)C(C(C1O)O)O)/C=C/c1ccc(cc1)O	Dazao
470	RNFUOEDBPUVMOC-KAMYIIQDSA-N	O=C(OC1C(O)CC2(C(C1(C)C)CCC1(C2CCC2(C1(C)CCC1(C2C(CC1)C(=C)C)C(=O)O)C)C)C)/C=C\c1ccc(cc1)O	Dazao
471	QIWWLKDHHMGRQL-RUDMXATFSA-N	OCC1=CCC2C1C(OC=C2C(=O)OC)OC1OC(COC2OC(COC(=O)/C=C/c3ccc(cc3)O)C(C(C2O)O)O)C(C(C1O)O)O	Dazao
472	OMVRKRVDDRUXPW-PFONDFGASA-N	CCC(C1NC(=O)C(NC(=O)C(N(C)C)CC(C)C)C(Oc2ccc(/C=C\NC1=O)cc2)C(C)C)C	Dazao
473	FXMRGUYPWSOTBD-SQFISAMPSA-N	CCC(C1NC(=O)C2C(CCN2C(=O)C(N(C)C)Cc2ccc(cc2)O)Oc2cc(/C=C\NC1=O)c(OC)cc2)C	Dazao
474	QPBUTHUZCOEAGZ-SQFISAMPSA-N	CCC(C1NC(=O)C2C(CCN2C(=O)C(N(C)C)Cc2ccccc2)Oc2cc(/C=C\NC1=O)c(O)cc2)C	Dazao
475	NRSZZVJETLTMKF-UHFFFAOYSA-N	CC(CC1NC(=O)C(NC(=O)C(N(C)C)C(C)C)C(Oc2ccc(CCNC1=O)cc2)C(C)C)C	Dazao
476	HNXUZKFGAGMGCX-PEZBUJJGSA-N	CCC(C1NC(=O)C2C(CCN2C(=O)C(N(C)C)Cc2ccccc2)Oc2cc(/C=C\NC1=O)c(OC)cc2)C	Dazao
477	ZXMQLIKRPKUYKE-BENRWUELSA-N	COc1ccc2cc1/C=C\NC(=O)C(CC(C)C)NC(=O)C1C(O2)CCN1C(=O)C(N(C)C)CC(C)C	Dazao
478	JJXTXFNRGSHKHS-OWBHPGMISA-N	COc1ccc2cc1/C=C\NC(=O)C(CC(C)C)NC(=O)C1C(O2)CCN1C(=O)C(CC(=O)C(N(C)C)CC(C)C)CC(C)C	Dazao
479	UVECFACYEYHBAX-UHFFFAOYSA-N	OCC1OC(OC2CCC3(C(C2(C)C)CCC2(C3CCC3C42COC2(C4)C3C3(C)OC(CC3O2)C(O)(C)C)C)C)C(C(C1O)O)OC1OC(C)C(C(C1O)O)O	Dazao
480	FETDKAJBCJEPRD-UHFFFAOYSA-N	OC1CCC2(C(C1(C)C)CCC1(C2CCC2C31COC1(C3)C2C2(C)OC(CC2O1)C(O)(C)C)C)C	Dazao
481	GZXHBOYNBUVMSN-UHFFFAOYSA-N	OCC1OC(OC2C(OC3C(O)COC(C3OC3OC(C)C(C(C3O)O)O)OC3CCC4(C(C3(C)C)CCC3(C4CCC4C53COC3(C5)C4C(C)(O)CC(O3)C=C(C)C)C)C)OC(C(C2O)O)COC2OC(CO)C(C(C2O)O)O)C(C(C1O)O)O	Dazao
482	NYFPNNHVKMKNAM-CLFYSBASSA-N	CC(CC1NC(=O)C2[N-]CCC2Oc2ccc(/C=C\NC1=O)cc2)C	Dazao
483	VGGSULWDCMWZPO-UHFFFAOYSA-N	OCC1OC(C(C(C1O)O)OC1OC(CO)C(C(C1O)O)O)c1c(OC)cc2c(c1O)c(=O)cc(o2)c1ccc(cc1)O	Dazao
484	CDMVQQAHEQVSMF-UHFFFAOYSA-N	OCC12CCC(CC1CCC1C2CCC2(C1(O)CCC2C1=CC(=O)OC1)C)O	Dazao
485	OQFVSKGDZKMZEH-UHFFFAOYSA-N	OC1CCC2(C(=CCC3(C2CC(OC(=O)c2cccnc2)C2(C3(O)CCC2C(=O)C)C)O)C1)C	Renshen,Dazao
486	GHOKWGTUZJEAQD-UHFFFAOYSA-N	OCC(C(C(=O)NCCC(=O)O)O)(C)C	Renshen,Dazao
487	WLCHQSHZHFLMJH-UHFFFAOYSA-N	CC(=C)C1CCC2(C1C1CCC3C(C1(C)CC2)(C)CCC1C3(C)C(C(=O)O)C(C1(C)C)O)C(=O)O	Dazao
488	OECMNJJHZOYHIF-UHFFFAOYSA-O	COc1c(OC)ccc2c1c1c(O)c(O)cc3c1C(C2)[N+](C)(C)CC3	Dazao
489	CMDOQXSBVNWCEM-UHFFFAOYSA-N	CC(=C)C1CCC2(C1C1CCC3C(C1(CC2)C(=O)O)(C)CCC1C3(C)C=CC1(C)C)C(=O)O	Dazao
490	GUPQNHIGLNUBOG-UHFFFAOYSA-N	O=CC1=CC(C2C1(C)C1CCC3C(C1(CC2)C)(C)CCC1(C3C(CC1)C(=C)C)C(=O)O)(C)C	Dazao
491	AQHKWALTXQHZKK-XNTDXEJSSA-N	O=C(OC1C(O)CC2(C(C1(C)C)CCC1(C2CCC2C1(C)CCC1(C2C(CC1)C(=C)C)C(=O)O)C)C)/C=C/c1ccc(cc1)O	Dazao
492	ZAVCUVYFGQXSRX-SQFISAMPSA-N	CNC(C(=O)NC(C(=O)N1CCC2C1C(=O)NC(Cc1ccccc1)C(=O)N/C=C\c1cc(O2)ccc1OC)C(C)C)C	Dazao
493	JNBWNLPBFQTODE-OWBHPGMISA-N	COc1ccc2cc1/C=C\NC(=O)C(CC(C)C)NC(=O)C1C(O2)CCN1C(=O)C(NC(=O)C(N(C)C)CC(C)C)CC(C)C	Dazao
494	KWLOAKAXMOYBRK-XNTDXEJSSA-N	O=C(OC1C(O)CC2(C(C1(C)C)CCC1(C2CC=C2C1(C)CCC1(C2CC(C)(C)CC1)C(=O)O)C)C)/C=C/c1ccc(cc1)O	Dazao
495	BJUUGDYAECNZGU-ONNFQVAWSA-N	OCC1OC(C(C(C1O)O)OC1OC(COC(=O)/C=C/c2ccc(c(c2)OC)O)C(C(C1O)O)O)c1c(C)cc2c(c1O)c(=O)cc(o2)c1ccc(cc1)O	Dazao
496	RHYVGCKRBKDRDX-UHFFFAOYSA-M	OCC1OC(C(C1OP(=O)(OC(CNC(=O)CCC1(C)/C/2=C(\C)/C3=N/C(=C\C4=N/C(=C(\C5=NC(C(C1CC(=O)N)[N-]2)(C)C(C)(CC(=O)N)C5CCC(=O)N)/C)/C(C4CCC(=O)N)(C)CC(=O)N)/C(C3CCC(=O)N)(C)C)C)O)O)n1cnc2c1cc(C)c(c2)C	Renshen,Dazao
497	UEDUENGHJMELGK-UHFFFAOYSA-N	OCC1OC(OC23CCC4C(C2)(CC3=C)CCC2C4(C)CCCC2(C)C(=O)OC2OC(CO)C(C(C2O)O)O)C(C(C1O)O)OC1OC(CO)C(C(C1O)O)O	Dazao
498	SHBIMKKIABDMOU-ICFOKQHNSA-N	CCC(C(C(=O)N1CCC2C1C(=O)NC(C(CC)C)C(=O)N/C=C\c1cc(O2)ccc1OC)NC(=O)C(C(CC)C)N(C)C)C	Dazao
499	YDFMRHVTUVJMHS-VZCXRCSSSA-N	CCC(C1NC(=O)C2C(CCN2C(=O)C(Cc2ccccc2)NC(=O)C(N(C)C)Cc2ccccc2)Oc2cc(/C=C\NC1=O)c(OC)cc2)C	Dazao
500	AOJOFALXLFIDNA-ICFOKQHNSA-N	CCC(C1NC(=O)C2C(CCN2C(=O)C(NC(=O)C(C(CC)C)N(C)C)CC(C)C)Oc2ccc(/C=C\NC1=O)cc2)C	Dazao
501	FJSKSYVNULWVAZ-LNVKXUELSA-N	COc1ccc2cc1/C=C\NC(=O)C(Cc1ccccc1)NC(=O)C1C(O2)CCN1C(=O)C(NC(=O)C(N(C)C)Cc1ccccc1)Cc1ccccc1	Dazao
502	WZAXZHIVHPRTIU-ONNFQVAWSA-N	OCC1OC(C(C(C1O)O)OC1OC(COC(=O)/C=C/c2ccc(c(c2)OC)O)C(C(C1O)O)O)c1c(OC)cc2c(c1O)c(=O)cc(o2)c1ccc(cc1)O	Dazao
503	YTOUOWGIWWJGTJ-UHFFFAOYSA-N	OCC1OC(OC2CCC3(C(C2(C)C)CCC2(C3CCC3C2(C)C(O)C2(C3C(C)(O)C(O2)CC=C(C)C)O)C)C)C(C(C1O)OC1OC(CO)C(C(C1O)O)O)OC1OC(C)C(C(C1O)O)O	Dazao
504	PMDCZENCAXMSOU-UHFFFAOYSA-N	CCNC(=O)C	Dazao
505	NCMVOABPESMRCP-UHFFFAOYSA-N	OC1CC(OC1COP(=O)(O)O)n1ccc(nc1=O)N	Dazao
506	BOWJPMUUGHPAAF-KPKJPENVSA-N	CC(=CC/C=C(/C1CCC2(C(C1)O2)C)\C)C	Dazao
507	ZMIQNSSHYBJKIL-UHFFFAOYSA-N	CC(=CC(=O)CC(C1=CC=C(CC1)C)C)C	Dazao
508	WVNDVGFNORPJTO-UHFFFAOYSA-N	OCC1OC(OC2C(OCC3OC(OC4C(OC(C(C4O)O)C)OC4CCC5(C(C4(C)C)CCC4(C5CCC5C64COC4(C6)C5C(C)(O)CC(O4)C=C(C)C)C)C)C(C(C3O)O)O)OCC(C2O)O)C(C(C1O)OC1OCC(C(C1O)O)O)O	Dazao
509	IKIIZLYTISPENI-ZFORQUDYSA-N	OC(=O)[C@H]1O[C@@H](Oc2cc3oc(cc(=O)c3c(c2O)O)c2ccccc2)[C@@H]([C@H]([C@@H]1O)O)O	Huangqin
510	QCDYOIZVELGOLZ-UHFFFAOYSA-N	COc1ccc(cc1)c1cc(=O)c2c(o1)cc(c(c2O)OC)OC	Huangqin
511	TYSOMZQRYGBSKN-ODLFYWEKSA-N	CCC/C=C/1\OC(=O)C2=C1CCC1C2C2(C1CCC)OC(=O)C1=C2CCC=C1	Chaihu
512	WMBOCUXXNSOQHM-FLIBITNWSA-N	CCC/C=C/1\OC(=O)c2c1cccc2	Chaihu
513	VGMJYYDKPUPTID-UHFFFAOYSA-N	CCc1ccc(cc1O)O	Shengjiang
514	DQNGMIQSXNGHOA-WTKPLQERSA-N	CCC/C=C/1\OC(=O)C2=C1CCC(C2O)O	Chaihu
515	FATBGEAMYMYZAF-MDZDMXLPSA-N	CCCCCCCC/C=C/CCCCCCCC(=O)N	Shengjiang
516	JQQDKNVOSLONRS-JEGFTUTRSA-N	CCCCC/C=C/C=C/C=C	Banxia
517	ZXEKIIBDNHEJCQ-UHFFFAOYSA-N	OCC(C)C	Shengjiang
518	XKGLSKVNOSHTAD-UHFFFAOYSA-N	CCCCC(=O)c1ccccc1	Chaihu
519	NIHNNTQXNPWCJQ-UHFFFAOYSA-N	c1ccc2c(c1)Cc1c2cccc1	Banxia
520	KIDHWZJUCRJVML-UHFFFAOYSA-N	NCCCCN	Renshen
521	UHRREUFGFZFYBI-VAWYXSNFSA-N	C=CCc1cc(OC)c(c(c1)OC)OC(=O)/C=C/c1ccccc1	Shengjiang
522	DUYRYUZIBGFLDD-UHFFFAOYSA-N	CC1CCC2C1=CC(CCC2C)C(=C)C	Renshen
523	IHFBPDAQLQOCBX-UHFFFAOYSA-N	COc1c(O)cc2c(c1O)c(=O)cc(o2)c1ccc(cc1)O	Huangqin
524	KQTSQSVDAUIWJH-UHFFFAOYSA-N	CC1CCC2(C(C1(C)O)C1=CCC3C(C1(CC2)C)(C)CCC1C3(C)CCC(=O)C1(C)C)C(=O)O	Dazao
525	SPFBVQWRJFUDBB-UHFFFAOYSA-N	CC(=CC1OC23OCC4(C2)C(C3C(C1)(C)OC1OC(C)C(C(C1OC(=O)C)OC(=O)C)O)CCC1C4(C)CCC2C1(C)CCC(C2(C)C)OC1OCC(C(C1O)O)OC1OC(C)C(C(C1O)O)O)C	Dazao
526	WMPDAIZRQDCGFH-UHFFFAOYSA-N	COc1cccc(c1)C=O	Huangqin
527	NGDNVOAEIVQRFH-UHFFFAOYSA-N	CCCCCCCC(O)C	Shengjiang
528	DCKVNWZUADLDEH-UHFFFAOYSA-N	CCC(OC(=O)C)C	Shengjiang
529	SUTUBQHKZRNZRA-UHFFFAOYSA-N	COc1cc(O)c2c(c1)oc(cc2=O)C	Chaihu
530	PZSJOBKRSVRODF-UHFFFAOYSA-N	COc1cc(C=O)ccc1OC(=O)C	Chaihu
531	SPURMHFLEKVAAS-UHFFFAOYSA-N	CCCCCCCCCCCCCCCCCCCCC=C	Renshen
532	UBORTCNDUKBEOP-UHFFFAOYSA-N	OCC1OC(C(C1O)O)n1cnc2c1[nH]c(=O)[nH]c2=O	Banxia
533	QWUHUBDKQQPMQG-UHFFFAOYSA-N	COc1cc2oc(cc(=O)c2c(c1O)O)c1ccc(c(c1)O)O	Huangqin
534	DYLPEFGBWGEFBB-OSFYFWSMSA-N	C=C1CC[C@@]23C[C@@H]1C(C)(C)[C@@H]2CC[C@H]3C	Shengjiang
535	FQTLCLSUCSAZDY-QKXCFHHRSA-N	C=C[C@](CC/C=C(\CCC=C(C)C)/C)(O)C	Shengjiang
536	SLTLKLCDQWGISZ-UHFFFAOYSA-N	CC1CCC23C1CC(C3(C)C)CCC2=C	Chaihu
537	BAIRXMVFPKLWSE-UHFFFAOYSA-N	COc1cc(ccc1O)c1cc(=O)c2c(o1)c(OC)c(c(c2O)O)OC	Chaihu
538	QJVXKWHHAMZTBY-GCPOEHJPSA-N	OC/C=C/c1cc(OC)c(c(c1)OC)O[C@@H]1O[C@H](CO)[C@H]([C@@H]([C@H]1O)O)O	Renshen
539	SFLMUHDGSQZDOW-NSCUHMNNSA-N	OC/C=C/c1ccc(c(c1)OC)OC1OC(CO)C(C(C1O)O)O	Banxia
540	IAABKQHJKGRFAU-UHFFFAOYSA-N	CCCCCC(CC(CCC)O)O	Renshen
541	NGPDZEACIWDCKX-UHFFFAOYSA-N	CC1C(=O)OC2C1CCC1(C2C(C)(O)C=CC1=O)C	Renshen,Dazao
542	AWJZTPWDQYFQPQ-UHFFFAOYSA-N	COC(=O)C(=C)Cl	Banxia
543	KUSXBOZNRPQEON-ONEGZZNKSA-N	OC/C=C/c1cc2c(c(c1)OC)OC(C2CO)c1ccc(c(c1)OC)O	Banxia
544	DAGYDJHSDMRWJX-UHFFFAOYSA-N	CCCCCCCCCCCCCCCCCCCCCC(CC(CCCCC)O)O	Renshen
545	KWWCVCFQHGKOMI-UHFFFAOYSA-N	COc1ccc(cc1)C(=O)OC(C(C(=O)O)OC(=O)c1ccc(cc1)OC)C(=O)O	Renshen,Dazao
546	LKOJGSWUMISDOF-UHFFFAOYSA-N	COc1c(O)cc2c(c1O)c(=O)cc(o2)c1ccccc1	Chaihu,Huangqin
547	JVSWJIKNEAIKJW-UHFFFAOYSA-N	CCCCCC(C)C	Chaihu
548	LAIUFBWHERIJIH-UHFFFAOYSA-N	CCCCC(CC)C	Renshen
549	AORFDVNAPHMKAU-UHFFFAOYSA-N	COC(C(C(=O)OCC1=CCN2C1CCC2)(C(C)C)O)C	Banxia
550	DTHIOPUFUOMHAY-UXBLZVDNSA-N	OCC/C(=C/CC=C(C)C)/C	Banxia
551	MJWKMORBWQZWOT-UHFFFAOYSA-N	CCCC(CCC=C)O	Chaihu
552	PNTWXEIQXBRCPS-FNCQTZNRSA-N	C/C=C(/C(=O)OC1c2c(ccc3c2oc(=O)cc3)OC(C1OC(=O)/C(=C/C)/C)(C)C)\C	Chaihu
553	OGJKMZVUJJYWKO-UHFFFAOYSA-N	COc1c(OC)cc2c3c1C1(C=CC(=O)C=C1)CC3NCC2	Dazao
554	IRCZVRWQUNZGSH-UHFFFAOYSA-N	CC1CCC2C(C3C1CCC3=C)C2(C)C	Chaihu
555	YFHFHLSMISYUAQ-UHFFFAOYSA-N	CCC(CCCC(CCCC(C)C)C)C	Renshen
556	MIJOZYYZCMBCHF-UHFFFAOYSA-N	O=C1CC2C3C(C1=C)C2(C)CCCC3(C)C	Renshen
557	WTOYNNBCKUYIKC-UHFFFAOYSA-N	O=C1CC(C)C2(C(=C1)CCC(C2)C(=C)C)C	Chaihu
558	OPXQVWKPFYXUQZ-UHFFFAOYSA-N	COc1c(OC)cc2c3c1Oc1cc4c(cc1OC)CCN(C4Cc1ccc(Oc4cc(CC3[N+](CC2)([O-])C)ccc4OC)cc1)C	Shengjiang
559	UWIBDEQRXHODSE-UHFFFAOYSA-N	COc1c(OC)c(OC)c(c2c1oc(c1cc(O)ccc1O)c(c2=O)O)O	Huangqin
560	GWRFNPJGKCUUSJ-UHFFFAOYSA-N	COc1cc(O)c2c(c1OC)oc(cc2=O)c1c(O)cccc1O	Huangqin
561	PVSHCMCDBFRZFY-UHFFFAOYSA-N	COc1c(OC)c(OC)c(c2c1oc(cc2=O)c1cc(O)ccc1O)O	Huangqin
562	CTBBBAQHUJVKNG-UXBLZVDNSA-N	COc1cc(O)ccc1/C=C/C(=O)c1ccc(cc1)OC	Shengjiang
563	MPDGHEJMBKOTSU-UHFFFAOYSA-N	O=C1C=C2C3CC(C)(CCC3(C)CCC2(C2(C1C1(C)CCC(C(C1CC2)(C)C)O)C)C)C(=O)O	Zhigancao
564	NIABBGMPPWXWOJ-UHFFFAOYSA-N	OCC1OC(Oc2c(O)c(OC3OCC(C(C3O)O)O)c3c(c2O)c(=O)cc(o3)c2ccc(cc2)O)C(C(C1O)O)O	Zhigancao
565	FTVKHUHJWDMWIR-UHFFFAOYSA-N	OCC1OC(Oc2ccc(cc2)C2CC(=O)c3c(O2)cc(cc3)O)C(C(C1O)O)OC1OCC(C1O)(O)CO	Zhigancao
566	ZZAIPFIGEGQNHP-UHFFFAOYSA-N	COc1ccc(c(c1)O)C1COc2c(C1)ccc1c2C=CC(O1)(C)C	Shengjiang
567	AIJULSRZWUXGPQ-UHFFFAOYSA-N	O=CC(=O)C	Shengjiang
568	ZYTMANIQRDEHIO-UHFFFAOYSA-N	CC1CCC(C(C1)O)C(=C)C	Chaihu,Renshen
569	DGLBFMRIIDZOJI-UHFFFAOYSA-N	OCC1OC(Oc2ccc(c3c2c(=O)cc(o3)c2ccccc2)OC)C(C(C1O)O)O	Huangqin
570	PVFGJHYLIHMCQD-UHFFFAOYSA-N	Oc1ccc2c(c1)oc(cc2=O)c1ccc(c(c1)O)O	Huangqin
571	VMMVZVPAYFZNBM-FPYGCLRLSA-N	OCC1OC(Oc2ccc(cc2)/C=C/C(=O)c2ccc(cc2O)O)C(C(C1O)O)OC1OCC(C1O)(O)CO	Zhigancao
572	WMROZLOCVPCLGP-UHFFFAOYSA-N	COc1cc(CCC(CC(OC(=O)C)CCc2cc(OC)c(c(c2)OC)O)OC(=O)C)ccc1O	Shengjiang
573	ZAWCPGMKVKTLKI-SPIFOHRWSA-N	O=CC/C(=C\CC1[C@]2(CCC3[C@]1(C)CCCC3(C)C)OC2)/C=O	Shengjiang
574	PNKMFYBIRZAWQN-OWBHPGMISA-N	CCCCC/C(=C/C(=O)CCc1ccc(c(c1)OC)O)/O	Shengjiang
575	KMNVXQHNIWUUSE-UHFFFAOYSA-N	CCCCCC(=O)CC(=O)CCc1ccc(c(c1)OC)O	Shengjiang
576	FWDXZNKYDTXGOT-GQCTYLIASA-N	COc1cc(CC/C=C/C(=O)CCc2ccc(c(c2)OC)O)ccc1O	Shengjiang
577	BGYDJLLXKGVQBP-FNORWQNLSA-N	COc1cc(CCC(=O)/C=C/CCc2cc(OC)c(c(c2)OC)O)ccc1O	Shengjiang
578	JYHZFCAVESZNKO-HWKANZROSA-N	COc1cc(CCC(=O)/C=C/CCc2ccc(cc2)O)ccc1O	Shengjiang
579	GDRKZARFCIYVCI-LBPRGKRZSA-N	CCC[C@@H](CC(=O)CCc1ccc(c(c1)OC)O)O	Shengjiang
580	NLDDIKRKFXEWBK-AWEZNQCLSA-N	CCCCC[C@@H](CC(=O)CCc1ccc(c(c1)OC)O)O	Shengjiang
581	GCCMDTDROAUVAS-FNORWQNLSA-N	COc1cc(CC/C=C/C(=O)CCc2cc(OC)c(c(c2)OC)O)ccc1O	Shengjiang
582	DRDZHMFYPWLHJH-OYRHEFFESA-N	COc1cc(CC[C@H](OC(=O)C)C[C@H](OC(=O)C)CCc2ccc(c(c2)OC)O)ccc1O	Shengjiang
583	OQWKEEOHDMUXEO-BQYQJAHWSA-N	CCCCC/C=C/C(=O)CCc1ccc(c(c1)OC)O	Banxia,Shengjiang
584	OJYLAHXKWMRDGS-UHFFFAOYSA-N	COc1cc(CCC(=O)C)ccc1O	Shengjiang
585	KKOXKGNSUHTUBV-LSDHHAIUSA-N	CC(=CCC[C@@H]([C@H]1CC=C(C=C1)C)C)C	Shengjiang
586	AIULWNKTYPZYAN-UHFFFAOYSA-N	CCCCCCCCCC(CC(=O)CCc1ccc(c(c1)OC)O)O	Banxia,Shengjiang
587	PJXRZWXBCYISPA-QXMHVHEDSA-N	CCCCCCCC/C=C\CCCCCCCC(=O)OC1(O)C(O)C(COC2OC(CO)C(C(C2O)O)O)OC(C1(O)O)OCCC	Shengjiang
588	NLDDIKRKFXEWBK-UHFFFAOYSA-N	CCCCCC(CC(=O)CCc1ccc(c(c1)OC)O)O	Shengjiang
589	HQXJXOYLPWCMGL-UHFFFAOYSA-N	CCCCCCCCCCCC(CC(=O)CCc1ccc(c(c1)OC)O)O	Shengjiang
590	IKCUWBHTOKPRNS-UHFFFAOYSA-N	CCCCCC(=O)CCCCc1ccc(c(c1)OC)O	Shengjiang
591	GDRKZARFCIYVCI-UHFFFAOYSA-N	CCCC(CC(=O)CCc1ccc(c(c1)OC)O)O	Shengjiang
592	PXBFKEHWQRAQQD-UHFFFAOYSA-N	CCCCCC(OC(=O)C)CC(OC(=O)C)CCc1ccc(c(c1)OC)O	Shengjiang
593	OEGIGAPIFHYJOL-UHFFFAOYSA-N	CCCCCC(CC(OC(=O)C)CCc1ccc(c(c1)OC)O)O	Shengjiang
594	SLEAGHNVFZTGGH-UHFFFAOYSA-N	CCCCCC(OC(=O)C)CC(CCc1ccc(c(c1)OC)O)O	Shengjiang
595	QYXKQNMJTHPKBP-UHFFFAOYSA-N	CCCCCC(CC(CCc1ccc(c(c1)OC)O)O)O	Shengjiang
596	UGTSZVWDFDIWIG-UHFFFAOYSA-N	CCCCCC(S(=O)(=O)O)CC(=O)CCc1ccc(c(c1)OC)O	Shengjiang
597	ZAWCPGMKVKTLKI-WCSRMQSCSA-N	O=CC/C(=C/CC1C2(CCC3C1(C)CCCC3(C)C)OC2)/C=O	Shengjiang
598	JMKIZKOSXIDGGX-UHFFFAOYSA-N	CC(=CC(=O)CC(C1CCC(=CC1)C)C)C	Shengjiang
599	GMZKBWZWDAAWPI-UHFFFAOYSA-N	C=C1CCCC2(C1CC(CC2)CC(O)(C)C)C	Shengjiang
600	QPSYZJDGMPQMSV-UHFFFAOYSA-N	CCCCCCCCCC(=O)CC(=O)CCc1ccc(c(c1)OC)O	Shengjiang
601	DSOOGBGKEWZRIH-UHFFFAOYSA-N	CN(C1CSSC1)C	Shengjiang
602	BMZFZTMWBCFKSS-UHFFFAOYSA-N	Oc1ccc(cc1)c1coc2c(c1=O)ccc(c2O)O	Chaihu
603	IGOWHGRNPLFNDJ-HTXNQAPBSA-N	CCCCCCCCCCCCC/C=C/CCCCCCCC	Renshen
604	BCIWKKMTBRYQJU-UHFFFAOYSA-N	CCCCCCCC(CC(=O)CCc1ccc(c(c1)OC)O)O	Shengjiang
605	HNZGKRAKJFZQAY-UHFFFAOYSA-N	OCC1OC(OC2OC=C(C3C2C(O)CN2C(C3)c3[nH]c4c(c3CC2)cccc4)C(=O)OC)C(C(C1O)O)O	Huangqin
606	SGNBVLSWZMBQTH-ZRUUVFCLSA-N	O[C@H]1CC[C@]2(C(=CC[C@@H]3[C@H]2CC[C@]2([C@@H]3CC[C@@H]2[C@@H](CC[C@@H](C(C)C)C)C)C)C1)C	Huangqin
607	NPJICTMALKLTFW-OFUAXYCQSA-N	CC[C@@H](C(C)C)CC[C@H]([C@H]1CC[C@H]2[C@]1(C)CC[C@@H]1[C@H]2CC=C2[C@]1(C)CC[C@@H](C2)O[C@@H]1O[C@H](CO)[C@H]([C@@H]([C@H]1O)O)O)C	Banxia,Renshen
608	YTFTXKBJICNYCV-UHFFFAOYSA-N	OC1CCC2(C(=CCC3C2CCC2(C3CCC2C(CCC(=C(C)C)C)C)C)C1)C	Banxia
609	SWIWTAJTJOYCTB-GZTJUZNOSA-N	COc1cc(/C=C/C(=O)OC2CCC3(C(=CCC4C3CCC3(C4CCC3C(CCC(C(C)C)C)C)C)C2)C)ccc1O	Huangqin,Renshen
610	YGSIRXHFAUFUEJ-UHFFFAOYSA-N	OCC1OC(Oc2c(C)occc2=O)C(C(C1O)O)O	Renshen
611	XPCTZQVDEJYUGT-UHFFFAOYSA-N	O=c1ccoc(c1O)C	Renshen
612	PFTAWBLQPZVEMU-UHFFFAOYSA-N	Oc1cc2OC(c3ccc(c(c3)O)O)C(Cc2c(c1)O)O	Dazao
613	VWDLOXMZIGUBKM-CMDGGOBGSA-N	CCC(C(C)C)/C=C/C(C1CCC2C1(C)CCC1C2CC=C2C1(C)CCC(C2)OC1OC(CO)C(C(C1O)O)O)C	Chaihu,Huangqin,Renshen,Dazao
614	XFZJEEAOWLFHDH-UHFFFAOYSA-N	Oc1cc(O)c2c(c1)OC(C(C2c1c(O)cc(c2c1OC(C(C2)O)c1ccc(c(c1)O)O)O)O)c1ccc(c(c1)O)O	Dazao
615	NOEGNKMFWQHSLB-UHFFFAOYSA-N	OCc1ccc(o1)C=O	Banxia
616	ZESJTWVSXGZYTD-UHFFFAOYSA-N	OCC1OC(Oc2cc(O)cc3c2CC(O)C(O3)c2ccc(c(c2)O)O)C(C(C1O)O)O	Dazao
617	YCIMNLLNPGFGHC-UHFFFAOYSA-N	Oc1ccccc1O	Banxia,Dazao
618	CPTCHGRDJMOIJZ-UHFFFAOYSA-N	CC(C(CCC(C1CCC2C1(C)CCC1C2CCC2C1(C)CC=C(C2)O)C)C)C	Huangqin,Banxia,Renshen
619	SGNBVLSWZMBQTH-UHFFFAOYSA-N	OC1CCC2(C(=CCC3C2CCC2(C3CCC2C(CCC(C(C)C)C)C)C)C1)C	Huangqin,Banxia,Renshen
620	ULTBCADWJVQRCF-UHFFFAOYSA-N	CC1=CC2=C(CC1)C(C)CCC2C(C)C	Shengjiang
621	FPRYGNYXOFHMLF-UHFFFAOYSA-N	CC1=C2CCC(C2C2C(CC1)C2(C)C)(C)O	Renshen
622	YKWVCZPTAAKDIY-UHFFFAOYSA-N	CC(C1CCC(=C)C2C1C(CC2)C(=O)C)C	Chaihu
623	YXBUQQDFTYOHQI-UHFFFAOYSA-N	OCc1cc(O)c2c3c1c1c(C)cc(c4c1c1c3c3c(C2=O)c(O)cc(c3c2c1c(C4=O)c(O)cc2O)O)O	Renshen
624	JWQKMEKSFPNAIB-UHFFFAOYSA-N	CC1=CCCC(C1)C(=C)C	Shengjiang
625	YBEONGKDMARZSS-UHFFFAOYSA-N	CC1=CC2C(CC1)C(C)CCC2=C(C)C	Shengjiang
626	IVOMOUWHDPKRLL-UHFFFAOYSA-N	OC1C2OP(=O)(O)OCC2OC1n1cnc2c1ncnc2N	Dazao
627	ZOOGRGPOEVQQDX-UHFFFAOYSA-N	OC1C2OP(=O)(O)OCC2OC1n1cnc2c1[nH]c(N)nc2=O	Dazao
628	GFOFQZZEGDPXTG-UHFFFAOYSA-N	OCC1OC(OC2C(O)COC(C2OC2OC(C)C(C(C2O)O)O)OC2CCC3(C(C2(C)C)CCC2(C3CCC3C2CC24C3C(C)(O)CC(O4)(OC2)C=C(C)C)C)C)C(C(C1O)O)OC1OCC(C(C1O)O)O	Dazao
629	YSIYRWMWXXTVRI-UHFFFAOYSA-N	OCC1OC(OC2C(OCC(C2O)O)OC2C(OC(C(C2O)O)C)OC2CCC3(C(C2(C)C)CCC2(C3CCC3C42COC2(C4)C3C(C)(O)CC(O2)C=C(C)C)C)C)C(C(C1O)OC1OCC(C(C1O)O)O)O	Dazao
630	IBGBGRVKPALMCQ-UHFFFAOYSA-N	O=Cc1ccc(c(c1)O)O	Banxia
631	ZZEQNXPBKOFTBG-UHFFFAOYSA-N	CCC(CCCCC(CCCC(CCCC(C)C)C)C)C	Renshen
632	BQBYFXPRRYAIMP-UHFFFAOYSA-N	NC(=NCCCC(C(=O)NC(C(=O)NC(C(=O)NC(C(=O)NC(C(=O)NC(=O)C)CCCN=C(N)N)CCCN=C(N)N)CCCN=C(N)N)CCCN=C(N)N)NC(=O)C(NC(=O)C(NC(=O)C(NC(=O)C(CCCN=C(N)N)O)CCCN=C(N)N)CCCN=C(N)N)CCCN=C(N)N)N	Banxia
633	SPHNJDOWMOXSMT-UHFFFAOYSA-N	OC(=O)C(CC1CNc2c1cccc2)N	Chaihu
634	BPLQKQKXWHCZSS-UHFFFAOYSA-N	C=CCc1cc(OC)c(c(c1)OC)OC	Banxia,Renshen,Shengjiang
635	ZQPPMHVWECSIRJ-MDZDMXLPSA-N	CCCCCCCC/C=C/CCCCCCCC(=O)O	Chaihu,Renshen,Shengjiang,Dazao
636	OYHQOLUKZRVURQ-AVQMFFATSA-N	CCCCC/C=C/C/C=C/CCCCCCCC(=O)O	Chaihu,Banxia,Renshen,Shengjiang,Dazao
637	NGSWKAQJJWESNS-ZZXKWVIFSA-N	OC(=O)/C=C/c1ccc(cc1)O	Dazao
638	YQUVCSBJEUQKSH-UHFFFAOYSA-N	OC(=O)c1ccc(c(c1)O)O	Banxia,Dazao
639	DANYIYRPLHHOCZ-UHFFFAOYSA-N	COc1ccc(cc1)c1cc(=O)c2c(o1)cc(cc2O)O	Huangqin
640	PEDCQBHIVMGVHV-UHFFFAOYSA-N	OCC(CO)O	Chaihu
641	POOSGDOYLQNASK-UHFFFAOYSA-N	CCCCCCCCCCCCCCCCCCCCCCCC	Renshen
642	YOMSJEATGXXYPX-UHFFFAOYSA-N	COc1cc(C=C)ccc1O	Renshen,Shengjiang
643	FUZZWVXGSFPDMH-UHFFFAOYSA-N	CCCCCC(=O)O	Chaihu,Renshen,Dazao
644	WPYMKLBDIGXBTP-UHFFFAOYSA-N	OC(=O)c1ccccc1	Huangqin
645	FFWSICBKRCICMR-UHFFFAOYSA-N	CC(CCC(=O)C)C	Shengjiang
646	QYDYPVFESGNLHU-ZHACJKMWSA-N	CCCCCCCC/C=C/CCCCCCCC(=O)OC	Banxia,Shengjiang
647	IJFPVINAQGWBRJ-UHFFFAOYSA-N	CC(CCCCCOC(=O)c1ccccc1C(=O)OCCCCCC(C)C)C	Renshen
648	NQPDZGIKBAWPEJ-UHFFFAOYSA-N	CCCCC(=O)O	Chaihu,Shengjiang
649	IGGUPRCHHJZPBS-UHFFFAOYSA-N	CCCCCCCCCCCCCCCCCCCCCCCCCCCCC	Renshen,Shengjiang
650	DTUQWGWMVIHBKE-UHFFFAOYSA-N	O=CCc1ccccc1	Chaihu,Banxia
651	JZQKTMZYLHNFPL-BLHCBFLLSA-N	CCCCC/C=C/C=C/C=O	Chaihu,Banxia,Renshen
652	HNZUNIKWNYHEJJ-FMIVXFBMSA-N	C/C(=C\CCC(=O)C)/CCC=C(C)C	Chaihu
653	JPUKWEQWGBDDQB-UHFFFAOYSA-N	OCC1OC(Oc2c(oc3c(c2=O)c(O)cc(c3)O)c2ccc(cc2)O)C(C(C1O)O)O	Zhigancao,Renshen
654	SWYRVCGNMNAFEK-AATRIKPKSA-N	OCC1OC(OC(/C=C/C2(O)C(=CC(=O)CC2(C)C)C)C)C(C(C1O)O)O	Dazao
655	DTOSIQBPPRVQHS-IUQGRGSQSA-N	CC/C=C/C/C=C/C/C=C/CCCCCCCC(=O)O	Chaihu,Renshen,Shengjiang,Dazao
656	LGOPTUPXVVNJFH-UHFFFAOYSA-N	CCCCCCCCCCCCCCC(=O)S	Chaihu,Renshen
657	RGHNJXZEOKUKBD-UHFFFAOYSA-N	OCC(C(C(C(C(=O)O)O)O)O)O	Renshen
658	XBDQKXXYIPTUBI-UHFFFAOYSA-N	CCC(=O)O	Shengjiang
659	WMOPMQRJLLIEJV-UHFFFAOYSA-N	CC1=C2CC(CCC2(CCC1)C)C(O)(C)C	Renshen,Shengjiang
660	JHIVVAPYMSGYDF-UHFFFAOYSA-N	O=C1CCCCC1	Chaihu
661	HFJRKMMYBMWEAD-UHFFFAOYSA-N	CCCCCCCCCCCC=O	Shengjiang
662	MWPLVEDNUUSJAV-UHFFFAOYSA-N	c1ccc2c(c1)cc1c(c2)cccc1	Banxia
663	AFSDNFLWKVMVRB-UHFFFAOYSA-N	Oc1cc2c(=O)oc3c4c2c(c1O)oc(=O)c4cc(c3O)O	Dazao
664	COLNVLDHVKWLRT-UHFFFAOYSA-N	NC(C(=O)O)Cc1ccccc1	Banxia
665	GWROLNPIZOOAGQ-HWKANZROSA-N	N=C(C(=O)O)C(=O)C	Banxia
666	QNAYBMKLOCPYGJ-UHFFFAOYSA-N	CC(C(=O)O)N	Banxia,Dazao
667	UEBMLYZEQXVMQL-UHFFFAOYSA-N	OC(=O)CNC(=O)C(NC(=O)C12CCC(CC2C2=CCC3C(C2(CC1)C)(C)CCC1C3(C)CC(C(C1(C)C)O)O)(C)C)C	Banxia
668	PWATWSYOIIXYMA-UHFFFAOYSA-N	CCCCCc1ccccc1	Chaihu
669	FKRCODPIKNYEAC-UHFFFAOYSA-N	CCOC(=O)CC	Shengjiang
670	CCEFMUBVSUDRLG-UHFFFAOYSA-N	CC(=C)C1CCC2(C(C1)O2)C	Shengjiang
671	KSEBMYQBYZTDHS-HYXAFXHYSA-N	COc1cc(/C=C\C(=O)O)ccc1O	Banxia
672	BVSPXSLCUKWRNP-UHFFFAOYSA-N	COc1ccc(c(c1)O)c1cc2c(o1)cc(c(c2)O)OC	Chaihu
673	ZZIALNLLNHEQPJ-UHFFFAOYSA-N	Oc1ccc2c(c1)oc(=O)c1c2oc2c1ccc(c2)O	Dazao
674	ITYNGVSTWVVPIC-DHGKCCLASA-N	C[C@@H]1CCC2[C@@H]1[C@H]1[C@H](C1(C)C)CCC2=C	Renshen,Shengjiang
675	ITYNGVSTWVVPIC-ICHKOXFKSA-N	C[C@@H]1CC[C@H]2[C@H]1C1C(C1(C)C)CCC2=C	Chaihu
676	NBDNEUOVIJYCGZ-CYBMUJFWSA-N	COc1c(O)cc2c3c1c1ccccc1C[C@H]3NCC2	Dazao
677	XZRVRYFILCSYSP-OAHLLOKOSA-N	CC(=CCCC(=C)[C@H]1CCC(=CC1)C)C	Renshen,Shengjiang,Chaihu,Banxia,Renshen,Shengjiang
678	BQOFWKZOCNGFEC-DTWKUNHWSA-N	CC1=CC[C@H]2[C@@H](C1)C2(C)C	Shengjiang
679	VLXDPFLIRFYIME-MFTHNPBUSA-N	CC([C@@H]1CCC2([C@@H]3[C@H]1C2C(=CC3)C)C)C	Chaihu,Shengjiang
680	GFJIQNADMLPFOW-VNHYZAJKSA-N	C=C[C@]1(C)CC[C@H](C[C@H]1C(=C)C)C(O)(C)C	Shengjiang
681	BOPIMTNSYWYZOC-VNHYZAJKSA-N	C=C1CCC[C@]2([C@H]1C[C@@H](CC2)C(O)(C)C)C	Shengjiang
682	FAMPSKZZVDUYOS-PGPZXUPKSA-N	CC1=CCC(C)(C)C=CCC(=CCC1)C	Chaihu,Renshen
683	DBIKJXXBCAHHMC-UHFFFAOYSA-N	OCCCc1ccc(c(c1)OC)OC(C(c1ccc(c(c1)OC)O)O)CO	Shengjiang
684	XMGQYMWWDOXHJM-JTQLQIEISA-N	CC1=CC[C@@H](CC1)C(=C)C	Chaihu
685	CDOSHBSSFJOMGT-JTQLQIEISA-N	C=C[C@@](CCC=C(C)C)(O)C	Chaihu,Shengjiang
686	IHPKGUQCSIINRJ-NTMALXAHSA-N	C=C/C(=C\CC=C(C)C)/C	Shengjiang
687	TWVJWDMOZJXUID-UHFFFAOYSA-N	CC1CCC(CC2=C1CCC2C)C(O)(C)C	Shengjiang
688	FCSRUSQUAVXUKK-UHFFFAOYSA-N	CC1=CCCC2(C1CC(CC2)C(O)(C)C)C	Chaihu,Shengjiang
689	LTMKWDWWHXRNMO-UHFFFAOYSA-N	C=C1CCCC2(C31CC(C3CC2)(C)C)C	Renshen
690	TUSIZTVSUSBSQI-UHFFFAOYSA-N	CC(=O)OC1CC(CCC1C)C(=C)C	Shengjiang
691	GLZPCOQZEFWAFX-YFHOEESVSA-N	OC/C=C(\CCC=C(C)C)/C	Shengjiang
692	DIQUDZWYJYGQGV-FPYGCLRLSA-N	C/C=C(/C1CC(=O)OC=C1OC(=O)C)\C=O	Shengjiang
693	JKKWXFYURXPBFN-UHFFFAOYSA-N	C=CCc1cc(Oc2ccc(cc2)CC=C)c(c(c1)OC1(C)CCCC2(C1CC(CC2)C(O)(C)C)C)O	Shengjiang
694	YCCILVSKPBXVIP-UHFFFAOYSA-N	OCCc1ccc(cc1)O	Huangqin
695	AANMVENRNJYEMK-UHFFFAOYSA-N	CC(C1CCC(=O)C=C1)C	Shengjiang
696	GIBQERSGRNPMEH-UHFFFAOYSA-N	CC(=C1CCC(C2=C(C1)C(C)CC2)C)C	Renshen
697	LGNSZMLHOYDATP-UHFFFAOYSA-N	CC1C=CC2C(C1)C2(C)C	Shengjiang
698	FSRZGYRCMPZNJF-UHFFFAOYSA-N	CC(C1CCC(C23C1C2C(=C)CC3)C)C	Banxia,Renshen,Shengjiang
699	ULDHMXUKGWMISQ-UHFFFAOYSA-N	CC(=C)C1CC=C(C(=O)C1)C	Chaihu
700	IZXYHAXVIZHGJV-UHFFFAOYSA-N	CC(C1CCC(C=C1)(C)O)C	Chaihu
701	NLZUEZXRPGMBCV-UHFFFAOYSA-N	Cc1cc(c(c(c1)C(C)(C)C)O)C(C)(C)C	Renshen
702	MMSLOZQEMPDGPI-UHFFFAOYSA-N	Cc1ccc(cc1)C(=C)C	Chaihu,Shengjiang
703	XBWACJDEQIZTPR-UHFFFAOYSA-N	CC(C1CCC2(C3C1C1C(C21C)C3)C)C	Banxia,Shengjiang
704	VEGYMPQCXPVQJY-UHFFFAOYSA-N	CC1=C2C=C(CCC2(CCC1)C)C(C)C	Shengjiang
705	KMRMUZKLFIEVAO-UHFFFAOYSA-N	O=CC1=CCC2CC1C2(C)C	Chaihu
706	SDMLCXJKAYFHQM-CPZSWDPFSA-N	CC1=CCCC(=CCC(CC1)C(O)(C)C)C	Chaihu
707	AYXPYQRXGNDJFU-UHFFFAOYSA-N	CC1CCC2C1C1C(C1(C)C)CCC2(C)O	Chaihu,Renshen,Shengjiang,Dazao
708	QJVXKWHHAMZTBY-ONEGZZNKSA-N	OC/C=C/c1cc(OC)c(c(c1)OC)OC1OC(CO)C(C(C1O)O)O	Renshen
709	KOWMJRJXZMEZLD-UHFFFAOYSA-N	COc1cc(cc(c1O)OC)C1OCC2C1COC2c1cc(OC)c(c(c1)OC)O	Huangqin
710	JXTPJDDICSTXJX-UHFFFAOYSA-N	CCCCCCCCCCCCCCCCCCCCCCCCCCCCCC	Shengjiang
711	KPQMCAKZRXOZLB-AATRIKPKSA-N	CC(/C=C/C1(O)C(=CC(=O)CC1(C)C)C)O	Dazao
712	FBSKJMQYURKNSU-QPJJXVBHSA-N	OCC1OC(OCCc2ccc(c(c2)O)O)C(C(C1OC(=O)/C=C/c1ccc(c(c1)O)O)OC1OC(C)C(C(C1O)O)O)O	Huangqin
713	QGJZLNKBHJESQX-FZFNOLFKSA-N	CC(=C)[C@@H]1CC[C@]2([C@H]1[C@H]1CC[C@H]3[C@@]([C@]1(C)CC2)(C)CC[C@@H]1[C@]3(C)CC[C@@H](C1(C)C)O)C(=O)O	Dazao
714	PFTAWBLQPZVEMU-DZGCQCFKSA-N	Oc1cc2O[C@H](c3ccc(c(c3)O)O)[C@H](Cc2c(c1)O)O	Dazao
715	OVSQVDMCBVZWGM-QSOFNFLRSA-N	OC[C@H]1O[C@@H](Oc2c(oc3c(c2=O)c(O)cc(c3)O)c2ccc(c(c2)O)O)[C@@H]([C@H]([C@@H]1O)O)O	Chaihu
716	IKGXIBQEEMLURG-NVPNHPEKSA-N	Oc1cc(O)c2c(c1)oc(c(c2=O)O[C@@H]1O[C@H](CO[C@@H]2O[C@@H](C)[C@@H]([C@H]([C@H]2O)O)O)[C@H]([C@@H]([C@H]1O)O)O)c1ccc(c(c1)O)O	Dazao
717	FEWJPZIEWOKRBE-JCYAYHJZSA-N	O[C@H]([C@H](C(=O)O)O)C(=O)O	Renshen,Dazao
718	WXVQURJGDUNJCS-UHFFFAOYSA-N	COc1c(C)cc(cc1C)C(=O)O	Renshen
719	YYWZKGZIIKPPJZ-UHFFFAOYSA-N	CC1(O)CCC2CC1C2(C)C	Shengjiang
720	XNGKCOFXDHYSGR-UHFFFAOYSA-N	CC(=CCCc1cocc1)C	Shengjiang
721	CSCPPACGZOOCGX-UHFFFAOYSA-N	CC(=O)C	Shengjiang
722	OZNHATCGPKOFBH-UHFFFAOYSA-N	CC1CCC23C1C1C(C1(C)C)CCC3(O2)C	Renshen
723	AEMOLEFTQBMNLQ-AQKNRBDQSA-N	OC1O[C@H](C(=O)O)[C@H]([C@@H]([C@H]1O)O)O	Renshen
724	AQSRRZGQRFFFGS-UHFFFAOYSA-N	Oc1cccnc1C	Banxia
725	PNNNRSAQSRJVSB-UHFFFAOYSA-N	O=CC(C(C(C(O)C)O)O)O	Chaihu,Banxia
726	KFNNEUAROQLUQS-UHFFFAOYSA-N	OCC1OC(OC(=O)C23CCC4(C(=CCC5C4(C)CCC4C5(C)CCC(C4(C)C=O)OC4OC(C(=O)O)C(C(C4O)O)O)C3CC(CC2)(C)C)C)C(C(C1O)O)O	Renshen
727	FYGDTMLNYKFZSV-UHFFFAOYSA-N	OCC1OC(OC2C(CO)OC(C(C2O)O)O)C(C(C1OC1OC(CO)C(C(C1O)O)O)O)O	Chaihu,Renshen
728	NZZNHGSHLAHPCG-VYUBKLCTSA-N	OC[C@H]1O[C@H]([C@@H]([C@H]([C@@H]1O)O)O)c1c(O)c([C@@H]2OC[C@@H]([C@@H]([C@H]2O)O)O)c(c2c1oc(cc2=O)c1ccccc1)O	Huangqin
729	ZGVGUTOTMNVHSX-VYUBKLCTSA-N	OC[C@H]1O[C@H]([C@@H]([C@H]([C@@H]1O)O)O)c1c(O)c([C@@H]2OC[C@@H]([C@@H]([C@H]2O)O)O)c2c(c1O)c(=O)cc(o2)c1ccccc1	Huangqin
730	QUAPPCXFYKSDSV-LBPRGKRZSA-N	COc1c(O)cc2c(c1O)C(=O)C[C@H](O2)c1ccccc1	Huangqin
731	ZQSIKQQCMJOPGE-PUIBNRJISA-N	OC[C@H]1O[C@@H](Oc2cc(O)c3c(c2OC)oc(cc3=O)c2ccccc2OC)[C@H]([C@H]([C@@H]1O)O)O	Huangqin
732	RYJWOWHMBGOYAT-ZQUMRXHJSA-N	COc1cc(O[C@@H]2O[C@H](C(=O)O)[C@H]([C@@H]([C@H]2O)O)O)cc2c1C(=O)C[C@@H](O2)c1ccccc1O	Huangqin
733	BEIRZEADQYKQFA-NRFANRHFSA-N	Oc1cc(O)c2c(c1)oc(cc2=O)c1c(O)ccc(c1c1c(O)cc2c(c1O)C(=O)C[C@H](O2)c1ccccc1O)O	Huangqin
734	VDWSYBFEQXWINA-GFKCUEKNSA-N	OC[C@H]1O[C@@H](OCCc2ccc(c(c2)O)OC)[C@@H]([C@H]([C@@H]1OC(=O)/C=C/c1ccc(c(c1)O)OC)O[C@@H]1O[C@H](C)[C@H]([C@@H]([C@@H]1O)O)O)O	Huangqin
735	OVMFOVNOXASTPA-VYUBKLCTSA-N	OC[C@H]1O[C@H]([C@@H]([C@H]([C@@H]1O)O)O)c1c(O)c([C@@H]2OC[C@@H]([C@@H]([C@H]2O)O)O)c(c2c1oc(cc2=O)c1ccc(cc1)O)O	Huangqin
736	DGLBFMRIIDZOJI-QKYBYQKWSA-N	OC[C@H]1O[C@@H](Oc2ccc(c3c2c(=O)cc(o3)c2ccccc2)OC)[C@H]([C@H]([C@@H]1O)O)O	Huangqin
737	XXKJOVIWINPZSF-NRFANRHFSA-N	Oc1ccc(c(c1)[C@@H]1CC(=O)c2c(O1)cc(c(c2O)c1c(O)ccc(c1c1cc(=O)c2c(o1)cc(cc2O)O)O)O)O	Huangqin
738	QXIPXNZUEQYPLZ-QSUZLTIMSA-N	COc1c(O[C@@H]2O[C@H](C(=O)O)[C@H]([C@@H]([C@H]2O)O)O)cc2c(c1O)c(=O)cc(o2)c1ccccc1	Huangqin
739	NBQYBZYBTNQEQG-LSDHHAIUSA-N	Oc1cc2O[C@H](c3c(O)cccc3O)[C@H](C(=O)c2c(c1)O)O	Huangqin
740	KOBUGDLTCAJTND-DOARKGTESA-N	OC[C@H]1O[C@@H](Oc2cccc(c2[C@@H]2CC(=O)c3c(O2)cc(cc3O)OC)O)[C@@H]([C@H]([C@@H]1O)O)O	Huangqin
741	BJNCWLSOQIVKIX-LSDHHAIUSA-N	Oc1cc2O[C@H](c3ccccc3O)[C@H](C(=O)c2c(c1)O)O	Huangqin
742	XVXXIRQXOYAJAF-ZDUSSCGKSA-N	Oc1ccc(c(c1)[C@@H]1CC(=O)c2c(O1)cc(cc2O)O)O	Huangqin
743	YQTWPPLBGYVRIV-SFTVRKLSSA-N	OC[C@H]1O[C@@H](Oc2cc3O[C@@H](CC(=O)c3c(c2)O)c2cc(O)ccc2O)[C@@H]([C@H]([C@@H]1O)O)O	Huangqin
744	ODNWHTWVHZTXPB-CGXGPNJMSA-N	OC(=O)[C@H]1O[C@@H](Oc2cc3O[C@H](CC(=O)c3c(c2)O)c2cc(O)ccc2O)[C@@H]([C@H]([C@@H]1O)O)O	Huangqin
745	LHEFNLQSEVZHOI-ZFORQUDYSA-N	OC(=O)[C@H]1O[C@@H](Oc2cc(O)c3c(c2)oc(cc3=O)c2cc(O)ccc2O)[C@H]([C@H]([C@@H]1O)O)O	Huangqin
746	OBPTWCJIAIXDRP-UHFFFAOYSA-N	COc1cccc(c1c1cc(=O)c2c(o1)c(OC)c(cc2O)O)O	Huangqin
747	BYGRZBWUKYXRHL-UHFFFAOYSA-N	COc1c(O)c2oc(cc(=O)c2c(c1OC)O)c1ccccc1O	Huangqin
748	AZRVQJNRDWOJQR-QNDFHXLGSA-N	OC[C@H]1O[C@@H](Oc2ccccc2c2cc(=O)c3c(o2)cc(cc3O)O)[C@H]([C@H]([C@@H]1O)O)O	Huangqin
749	MMDUKUSNQNWVET-VYUBKLCTSA-N	OC[C@H]1O[C@H]([C@@H]([C@H]([C@@H]1O)O)O)c1c(O)c([C@@H]2OC[C@@H]([C@@H]([C@H]2O)O)O)c2c(c1O)c(=O)cc(o2)c1ccc(cc1)O	Huangqin
750	HVULMIKUBSLJMI-BQYQJAHWSA-N	COc1cc(O)ccc1C(=O)/C=C/c1c(O)cccc1O	Huangqin
751	FCXRFTLSXMRXTM-LBPRGKRZSA-N	COc1c(O)cc2c(c1O)C(=O)C[C@H](O2)c1ccc(cc1)O	Huangqin
752	LUSOAMBDAXTEBX-AWEZNQCLSA-N	COc1cc(O)cc2c1C(=O)C[C@H](O2)c1c(O)cccc1O	Huangqin
753	NKSITEVSJGHWCO-UHFFFAOYSA-N	COc1cc(O)c2c(c1O)oc(cc2=O)c1ccccc1O	Huangqin
754	OHRJVTNFYFYUPW-DRASZATQSA-N	OC[C@H]1O[C@@H](Oc2ccccc2c2cc(=O)c3c(o2)c(OC)c(cc3O)O)[C@H]([C@H]([C@@H]1O)O)O	Huangqin
755	ZREMOZUHVILNPD-DRASZATQSA-N	OC[C@H]1O[C@@H](Oc2cc(O)c3c(c2OC)oc(cc3=O)c2ccccc2O)[C@H]([C@H]([C@@H]1O)O)O	Huangqin
756	KCQRDVPUUNCDDW-ARSJFUCGSA-N	OC[C@H]1O[C@@H](Oc2ccc(c(c2c2cc(=O)c3c(o2)c(OC)c(cc3O)O)OC)O)[C@H]([C@H]([C@@H]1O)O)O	Huangqin
757	DIRSNBJJSCNRKL-DRASZATQSA-N	OC[C@H]1O[C@@H](Oc2cc(O)c(c3c2c(=O)cc(o3)c2ccccc2)OC)[C@H]([C@H]([C@@H]1O)O)O	Huangqin
758	XGJUUNRZFPFMOK-UHFFFAOYSA-N	COc1c(O)ccc(c1c1cc(=O)c2c(o1)c(OC)c(c(c2O)OC)O)O	Huangqin
759	XFUBPGKNMBCAHX-WAYWQWQTSA-N	COc1cc(O)cc(c1C(=O)/C=C\c1c(O)cccc1O)O	Huangqin
760	UVNUGBQJLDGZKE-UHFFFAOYSA-N	OC(=O)C1OC(Oc2cc3OC(CC(=O)c3c(c2O)O)c2ccccc2)C(C(C1O)O)O	Huangqin
761	LYWHJXVFIUKXLE-UHFFFAOYSA-N	COc1ccc(c(c1O)OC)c1oc2cc(O)cc(c2c(=O)c1O)O	Huangqin
762	MMRYSDPTALIPSP-UHFFFAOYSA-N	OCC1OC(OCCc2ccc(c(c2)O)OC)C(C(C1O)OC1OC(C)C(C(C1O)O)O)O	Huangqin
763	XWBJWURSGCGEQR-UHFFFAOYSA-N	CCOC1OC(CO)C(C(C1(O)c1ccc(c(c1)O)OC)O)O	Huangqin
764	GSTISHLARMKZOD-UHFFFAOYSA-N	COc1cc(O)c2c(c1O)C(=O)CC(O2)c1ccccc1	Huangqin
765	MIWLOORHWQBIHP-UHFFFAOYSA-N	COc1ccc(c(c1)c1cc(=O)c2c(o1)c(OC)c(c(c2O)OC)OC)O	Huangqin
766	DCWXTOWSMXDTNR-UHFFFAOYSA-N	OC1C(Oc2cc3oc(cc(=O)c3c(c2O)O)c2ccccc2)OC(C(C1O)O)(C)C(=O)O	Huangqin
767	ZNWNWEHQFXOPGK-UHFFFAOYSA-N	O=CCCCCCCCCC=O	Huangqin
768	XESIWQIMUSNPRO-UHFFFAOYSA-M	Oc1cc(O)c2c(c1)oc1c(c2=O)cccc1[O-]	Huangqin
769	NZZNHGSHLAHPCG-UHFFFAOYSA-N	OCC1OC(C(C(C1O)O)O)c1c(O)c(C2OCC(C(C2O)O)O)c(c2c1oc(cc2=O)c1ccccc1)O	Huangqin
770	SKWTXGMULLCOGN-SNAWJCMRSA-N	C/C=C/c1ccc(cc1OC)OC	Huangqin
771	QSEHQWFPCMNMPH-UHFFFAOYSA-N	O=Cc1c(O)c(OC)c(c2c1c(O)c(c(c2)C)c1c(C)cc2c(c1O)c(C=O)c(c(c2C(C)C)O)O)C(C)C	Huangqin
772	LUSOAMBDAXTEBX-UHFFFAOYSA-N	COc1cc(O)cc2c1C(=O)CC(O2)c1c(O)cccc1O	Huangqin
773	MOFOLNOWFPVLGZ-UHFFFAOYSA-N	OC(=O)C1OC(Oc2cc(O)c3c(c2O)oc(cc3=O)c2ccccc2)C(C(C1O)O)O	Huangqin
774	RBVYFSLWUBLPMG-UHFFFAOYSA-N	COc1c(O)c(OC)c2c(c1O)c(=O)cc(o2)c1ccccc1	Huangqin
775	ODDRJEWIOFPAOL-UHFFFAOYSA-N	OCC1OC(C(C1O)O)OOOC1OC(C(C1O)O)CO	Huangqin
776	NPNNKDMSXVRADT-WEVVVXLNSA-N	COc1cc(/C=C/C(=O)NCCc2ccc(cc2)O)ccc1O	Dazao
777	ADIDQIZBYUABQK-UHFFFAOYSA-N	CC(=C)C1CCC(C2=C(C1)C(C)CC2)C	Chaihu,Huangqin,Renshen,Shengjiang
778	BTANRVKWQNVYAZ-UHFFFAOYSA-N	CCC(O)C	Shengjiang
779	NOOLISFMXDJSKH-UHFFFAOYSA-N	CC1CCC(C(C1)O)C(C)C	Banxia
780	SCWPFSIZUZUCCE-UHFFFAOYSA-N	C=C1CCC(=CC1)C(C)C	Chaihu
781	PUPKKEQDLNREIM-UHFFFAOYSA-N	Oc1ccc(cc1)c1oc2cc(OC3OC(C)C(C(C3O)O)O)cc(c2c(=O)c1OC1OC(C)C(C(C1O)O)O)O	Chaihu
782	MMXKVMNBHPAILY-UHFFFAOYSA-N	CCCCCCCCCCCC(=O)OCC	Shengjiang
783	YHQMJXJXGJDRSH-UHFFFAOYSA-N	COc1cc(cc(c1O)O)c1oc2cc(=O)cc(c2cc1O)O	Chaihu
784	AIFRHYZBTHREPW-UHFFFAOYSA-N	c1ccc2c(c1)[nH]c1c2ccnc1	Banxia
785	QQQCWVDPMPFUGF-UHFFFAOYSA-N	COc1cc(O)cc2c1C(=O)CC(O2)c1ccccc1	Huangqin
786	UYOJEKMKWXYOEQ-UHFFFAOYSA-N	COc1cc(c(cc1OC)O)c1coc2c(c1=O)ccc(c2)O	Huangqin
787	CWJDZOMEXBVUKZ-RUDMXATFSA-N	OCC1OC(C2Cc3c(C=C2OC)oc(cc3=O)c2ccc(cc2)O)C(C(C1O)O)OC1OC(COC(=O)/C=C/c2cc(OC)c(c(c2)OC)O)C(C(C1O)O)O	Dazao
788	SCZVLDHREVKTSH-UHFFFAOYSA-M	COc1cc(ccc1[O-])c1cc(=O)c2c(o1)cc(cc2O)O	Huangqin
789	WOSKRIAPUHIMKZ-UHFFFAOYSA-M	[CH2+]CCCCC(=C)[O-]	Shengjiang
790	SHZGCJCMOBCMKK-UHFFFAOYSA-N	OC1C(C)OC(C(C1O)O)O	Renshen
791	GAEQWKVGMHUUKO-UHFFFAOYSA-N	Cc1cc2c(c3c1OC(C)(C)C=C3)[nH]c1c2cccc1	Renshen
792	SHRSLVWLFNSTLK-UHFFFAOYSA-N	COc1c(OC)cc(cc1OC)c1oc2cc(OC)c(c(c2c(=O)c1OC)OC)OC	Chaihu
793	OEVSVHJSZJTZDW-UHFFFAOYSA-N	CC(C1OC(=O)c2c1cccc2O)O	Dazao
794	NZGWDASTMWDZIW-MRVPVSSYSA-N	C[C@@H]1CCC(=C(C)C)C(=O)C1	Chaihu
795	KPQMCAKZRXOZLB-KOIHBYQTSA-N	C[C@H](/C=C/[C@@]1(O)C(=CC(=O)CC1(C)C)C)O	Dazao
796	ISNRVVKKHPECQN-UHFFFAOYSA-N	OCC1OC(C(C(C1O)O)O)c1c(O)c(C2OC(CO)C(C(C2O)O)O)c2c(c1O)c(=O)c(co2)c1ccc(cc1)O	Huangqin
797	AUMDFGPXLFGYPZ-UHFFFAOYSA-N	C=C1CC(=C)CCC(=C)C1	Shengjiang
798	NQLVMGZUKRNRQB-UHFFFAOYSA-N	CCCc1ccc(c(c1)CCC)CCC	Banxia
799	KZNIFHPLKGYRTM-UHFFFAOYSA-N	Oc1ccc(cc1)c1cc(=O)c2c(o1)cc(cc2O)O	Huangqin
800	WKOLLVMJNQIZCI-UHFFFAOYSA-N	COc1cc(ccc1O)C(=O)O	Banxia,Dazao
801	JMSVCTWVEWCHDZ-UHFFFAOYSA-N	COc1cc(cc(c1O)OC)C(=O)O	Dazao
802	QAIPRVGONGVQAS-DUXPYHPUSA-N	OC(=O)/C=C/c1ccc(c(c1)O)O	Banxia,Dazao
803	QIGBRXMKCJKVMJ-UHFFFAOYSA-N	Oc1ccc(cc1)O	Banxia
804	OIRDTQYFTABQOQ-UHFFFAOYSA-N	OCC1OC(C(C1O)O)n1cnc2c1ncnc2N	Chaihu,Banxia,Renshen,Dazao
805	OUYCCCASQSFEME-UHFFFAOYSA-N	OC(=O)C(Cc1ccc(cc1)O)N	Banxia
806	NYHBQMYGNKIUIF-UHFFFAOYSA-N	OCC1OC(C(C1O)O)n1cnc2c1[nH]c(N)nc2=O	Banxia,Renshen,Dazao
807	RNKMOGIPOMVCHO-UHFFFAOYSA-N	OC1C(COC(=O)c2cc(O)c(c(c2)O)O)OC(C(C1OC(=O)c1cc(O)c(c(c1)O)O)O)OC(=O)c1cc(O)c(c(c1)O)O	Dazao
808	HPSSZFFAYWBIPY-UHFFFAOYSA-N	CCCCCCCCC1=C(C1)CCCCCCC(=O)O	Renshen
809	IGMNYECMUMZDDF-UHFFFAOYSA-N	OC(=O)Cc1cc(O)ccc1O	Banxia
810	FMRTWLQPHKKGQW-UHFFFAOYSA-N	O=C1CCC2=C1NCOC2	Dazao
811	CQKHFONAFZDDKV-VAWYXSNFSA-N	CCCCCCCCCC/C=C/O	Renshen
812	ZHCOCLGEHTXBQU-UHFFFAOYSA-N	Cc1cnc(cn1)C(C(C(CO)O)O)O	Banxia
813	XXDVGEYVTWJVBB-KYPPLYASSA-N	O=C/C=C(/C=C/C=C(/CCC=C(C)C)\C)\C	Shengjiang
814	HTZWVZNRDDOFEI-UHFFFAOYSA-N	CCCCCCCCC(CC)C	Renshen
815	ALQSHHUCVQOPAS-UHFFFAOYSA-N	OCCCCCO	Banxia
816	BPARNYZCFXOEKY-UHFFFAOYSA-N	OC(=O)CCCCC1SCc2c1[nH]c(=O)[nH]2	Renshen
817	YBJHBAHKTGYVGT-UHFFFAOYSA-N	OC(=O)CCCCC1SCC2C1NC(=O)N2	Renshen
818	OQEBBZSWEGYTPG-UHFFFAOYSA-N	CC(CC(=O)O)N	Banxia
819	JQQBXPCJFAKSPG-UHFFFAOYSA-N	O=C(c1cc(O)c(c(c1)O)O)OC1OC2COC(=O)c3cc(O)c(c(c3c3c(C(=O)OC4C1OC(=O)c1cc(O)c(c5c1C1C(=CC(=O)C(O5)(C1(O)O)O)C(=O)OC24)O)cc(O)c(c3O)O)O)O	Shengjiang
820	DHKHKXVYLBGOIT-UHFFFAOYSA-N	CCOC(OCC)C	Renshen
821	JVXZRQGOGOXCEC-UHFFFAOYSA-N	Oc1ccc(cc1)c1cc(=O)c2c(o1)cc(c(c2O)O)O	Huangqin
822	LNOHXHDWGCMVCO-NTKSAMNMSA-N	COc1c(O[C@@H]2O[C@H](C(=O)O)[C@H]([C@@H]([C@@H]2O)O)O)cc(c2c1oc(cc2=O)c1ccccc1)O	Huangqin
823	DUNCVNHORHNONW-UHFFFAOYSA-N	C=CC(=C)CCCC(O)(C)C	Shengjiang
824	OIRFZVJHADZVMD-UHFFFAOYSA-N	CC(=CCCC1=CCCC(C1)C(=C)CCC=C(C)C)C	Shengjiang
825	OBVZFHXNNMIIRJ-UHFFFAOYSA-N	O=CC(c1cc(O)c2c(c1OC)oc(cc2=O)c1ccccc1)(C(C(C(C(=O)O)O)O)O)O	Huangqin
826	MDXBGVAEQZSFTM-UHFFFAOYSA-N	COc1cc2N(C)C3C4(c2cc1C1(C(=O)OC)c2[nH]c5c(c2CCN2C67C1OC(C6)(CC)CC7C2)cccc5)CCN1C4C(C(C3(O)C(=O)OC)OC(=O)C)(CC)C=CC1	Dazao
827	KMWVJRBQGMUMID-UHFFFAOYSA-N	CCC12C=CCN3C2C2(C(C(C1OC(=O)C)(O)C(=O)OC)N(c1c2cc(c(c1)OC)C1(C(=O)OC)C2OC4(CC2CN(C4)CCc2c1[nH]c1c2cccc1)CC)C)CC3	Dazao
828	QCKBVAGWPBRRQJ-UHFFFAOYSA-N	COc1c(OC)c(OC)c(c2c1oc(cc2=O)c1ccccc1O)O	Huangqin
829	SLJTWDNVZKIDAU-SVAFSPIFSA-N	CC(=C)[C@@H]1CC[C@]2([C@H]1[C@H]1CC[C@H]3[C@@]([C@]1(C)CC2)(C)CC[C@@H]1[C@]3(C)CCC(=O)C1(C)C)C(=O)O	Dazao
830	PKEGICXVZMKJPR-UHFFFAOYSA-N	OCC(C1=C(O)C(=O)c2c(C1=O)ccc1c2CCCC1(C)C)C	Banxia
831	FVDRFBGMOWJEOR-UHFFFAOYSA-N	CCCCCCCCCCCCCCC(O)C	Shengjiang
832	WSLYCILIEOFQPK-UHFFFAOYSA-N	CC1NC(=O)C2N(C1=O)CCC2	Banxia
833	ZFKKRRMUPBBYRS-UHFFFAOYSA-N	Oc1cc(O)c2c(c1O)oc(cc2=O)c1ccccc1	Huangqin
834	FINHMKGKINIASC-UHFFFAOYSA-N	Cc1nc(C)c(nc1C)C	Banxia,Renshen
835	KWGRBVOPPLSCSI-WPRPVWTQSA-N	CN[C@H]([C@@H](c1ccccc1)O)C	Banxia
836	PUPKKEQDLNREIM-QNSQPKOQSA-N	Oc1ccc(cc1)c1oc2cc(O[C@@H]3O[C@@H](C)[C@@H]([C@H]([C@@H]3O)O)O)cc(c2c(=O)c1O[C@@H]1O[C@@H](C)[C@@H]([C@H]([C@H]1O)O)O)O	Chaihu
837	PKBSGDQYUYBUDY-UHFFFAOYSA-N	CCCCCCCCCCCCCCCCCCCCCCCCCCCCCO	Chaihu
838	RUJPNZNXGCHGID-UHFFFAOYSA-N	CC(=C)C1CCC(CC1)(C)O	Chaihu,Shengjiang
839	REPVLJRCJUVQFA-UHFFFAOYSA-N	OC1CC2CC(C1C)C2(C)C	Chaihu
840	MKZIRHIVARSBHI-UHFFFAOYSA-N	CC12CCCC3(C2)C(CC1)C(C=C3)(C)C	Renshen
841	JWRJGMUBDGIGRT-UHFFFAOYSA-N	OCC1CCC(C=C1)C(C)C	Banxia,Shengjiang
842	GLZPCOQZEFWAFX-JXMROGBWSA-N	OC/C=C(/CCC=C(C)C)\C	Chaihu,Shengjiang
843	RUMOYJJNUMEFDD-UHFFFAOYSA-N	O=CC1=CCC(CC1)C(=C)C	Shengjiang
844	UQDUPQYQJKYHQI-UHFFFAOYSA-N	CCCCCCCCCCCC(=O)OC	Chaihu
845	HJOVHMDZYOCNQW-UHFFFAOYSA-N	CC1=CC(=O)CC(C1)(C)C	Banxia
846	BDAGIHXWWSANSR-UHFFFAOYSA-N	OC=O	Chaihu
847	GQVMHMFBVWSSPF-SOYUKNQTSA-N	C/C=C(/C=C/C=C(C)C)\C	Shengjiang
848	XLPDVYGDNRIQFV-UHFFFAOYSA-N	Cc1ccc(cc1)C(O)(C)C	Chaihu,Banxia
849	UPJFTVFLSIQQAV-UHFFFAOYSA-N	CCCCC1OC(=O)C2=CCCCC12	Renshen
850	CRDAMVZIKSXKFV-FBXUGWQNSA-N	OC/C=C(\CC/C=C(\CCC=C(C)C)/C)/C	Chaihu
851	YEJRWHAVMIAJKC-UHFFFAOYSA-N	O=C1CCCO1	Renshen
852	QMVPMAAFGQKVCJ-UHFFFAOYSA-N	OCCC(CCC=C(C)C)C	Banxia,Shengjiang
853	IWDCLRJOBJJRNH-UHFFFAOYSA-N	Cc1ccc(cc1)O	Chaihu,Banxia
854	AMQJEAYHLZJPGS-UHFFFAOYSA-N	CCCCCO	Chaihu
855	FBUKVWPVBMHYJY-UHFFFAOYSA-N	CCCCCCCCC(=O)O	Chaihu,Shengjiang
856	BBMCTIGTTCKYKF-UHFFFAOYSA-N	CCCCCCCO	Chaihu
857	CUUMXRBKJIDIAY-UHFFFAOYSA-N	CC(C1CC=C(c2c1cc(C)cc2)C)C	Chaihu,Banxia,Renshen,Shengjiang
858	SPCXZDDGSGTVAW-UHFFFAOYSA-N	CC1CCC2C(C3=C(CCC13)C)C2(C)C	Banxia,Renshen
859	YIWUKEYIRIRTPP-UHFFFAOYSA-N	CCCCC(CO)CC	Banxia,Renshen
860	OIGWAXDAPKFNCQ-UHFFFAOYSA-N	OCc1ccc(cc1)C(C)C	Banxia
861	MNWFXJYAOYHMED-UHFFFAOYSA-N	CCCCCCC(=O)O	Chaihu,Renshen,Dazao
862	VOLMSPGWNYJHQQ-UHFFFAOYSA-N	OC1COC(=C(C1=O)O)C	Renshen
863	FWKQNCXZGNBPFD-UHFFFAOYSA-N	CC(c1ccc(c2c(c1)c(C)cc2)C)C	Renshen
864	VSMOENVRRABVKN-UHFFFAOYSA-N	CCCCCC(C=C)O	Chaihu,Huangqin,Banxia,Renshen
865	NTIZESTWPVYFNL-UHFFFAOYSA-N	CC(CC(=O)C)C	Shengjiang
866	XEKOWRVHYACXOJ-UHFFFAOYSA-N	CCOC(=O)C	Shengjiang
867	CXENHBSYCFFKJS-VDQVFBMKSA-N	C=C/C(=C/C/C=C(/CCC=C(C)C)\C)/C	Chaihu,Renshen,Shengjiang
868	WTWBUQJHJGUZCY-UHFFFAOYSA-N	O=Cc1ccc(cc1)C(C)C	Chaihu
869	QPRQEDXDYOZYLA-UHFFFAOYSA-N	CCC(CO)C	Shengjiang
870	SQIFACVGCPWBQZ-UHFFFAOYSA-N	CC(C1CCC(=C)CC1)(O)C	Chaihu,Shengjiang
871	XBUPCLXNEIRAEX-UHFFFAOYSA-N	CC[CH-]C[CH-]C[CH-]CCCCCCCCC(=O)O	Renshen
872	WEDGVCZUPFZNDE-UHFFFAOYSA-N	O=c1ccc2c(o1)cc1c(c2)C(=O)CC(O1)(C)C	Chaihu
873	RJAKLUPHSBOQNU-UHFFFAOYSA-N	OCC12CC=C3C(C2CC(CC1)(C)C)(C)CCC1C3(C)CCC2C1(C)CCC(C2(C)C)O	Chaihu
874	SGIOAFBVWVUCQP-UHFFFAOYSA-N	Oc1ccc(cc1)c1oc2cc(O)cc(c2c(=O)c1O)OC1OC(C)C(C(C1O)O)O	Huangqin
875	NIQCNGHVCWTJSM-UHFFFAOYSA-N	COC(=O)c1ccccc1C(=O)OC	Shengjiang
876	KWGRBVOPPLSCSI-UHFFFAOYSA-N	CNC(C(c1ccccc1)O)C	Banxia
877	MDIUMSLCYIJBQC-BUHFOSPRSA-N	CCCCCC(C(/C=C/C(CCCCCCCC(=O)O)O)O)O	Banxia
878	PVNIIMVLHYAWGP-UHFFFAOYSA-N	OC(=O)c1cccnc1	Renshen,Dazao
879	DJSISFGPUUYILV-UHFFFAOYSA-N	OC(=O)C1OC(Oc2cc3oc(cc(=O)c3c(c2O)O)c2ccc(cc2)O)C(C(C1O)O)O	Huangqin
880	OVMFOVNOXASTPA-UHFFFAOYSA-N	OCC1OC(C(C(C1O)O)O)c1c(O)c(C2OCC(C(C2O)O)O)c(c2c1oc(cc2=O)c1ccc(cc1)O)O	Huangqin,Zhigancao
881	MMDUKUSNQNWVET-UHFFFAOYSA-N	OCC1OC(C(C(C1O)O)O)c1c(O)c(C2OCC(C(C2O)O)O)c2c(c1O)c(=O)cc(o2)c1ccc(cc1)O	Huangqin,Zhigancao
882	YZXBAPSDXZZRGB-CGRWFSSPSA-N	CCCCC/C=C/C/C=C/C/C=C/C/C=C/CCCC(=O)O	Renshen
883	DEMKZLAVQYISIA-UHFFFAOYSA-N	OCC1OC(Oc2ccc(cc2)C2CC(=O)c3c(O2)cc(cc3)O)C(C(C1O)O)O	Zhigancao
884	CPFJPTACQDZPLS-UHFFFAOYSA-N	COc1c(O)ccc(c1c1cc(=O)c2c(o1)c(OC)c(cc2O)O)O	Huangqin
885	YNWXJFQOCHMPCK-FPYGCLRLSA-N	OCC1OC(Oc2ccc(cc2)/C=C/C(=O)c2ccc(cc2O)O)C(C(C1O)O)O	Zhigancao
886	GENSLUDVKWKQMX-UHFFFAOYSA-N	CC(CC1NC(=O)C(NC1=O)Cc1ccc(cc1)O)C	Banxia
887	LVGKNOAMLMIIKO-VAWYXSNFSA-N	CCCCCCCC/C=C/CCCCCCCC(=O)OCC	Banxia,Shengjiang
888	YFTVKUKOLZCKAN-UHFFFAOYSA-N	CCOc1c2c(OC)cccc2c2c3c1[nH]c(=O)c3cc1c2OCO1	Shengjiang
889	AYXPYQRXGNDJFU-GGZSWOCBSA-N	CC1CC[C@@H]2[C@H]1[C@H]1[C@H](C1(C)C)CC[C@@]2(C)O	Chaihu
890	DPBMWJXWUINLQT-UHFFFAOYSA-N	COc1c(OC)cc2c3c1c1ccccc1C(=O)c3ncc2	Dazao
891	KZJWDPNRJALLNS-VJSFXXLFSA-N	CC[C@@H](C(C)C)CC[C@H]([C@H]1CC[C@H]2[C@]1(C)CC[C@@H]1[C@H]2CC=C2[C@]1(C)CC[C@@H](C2)O)C	Huangqin
892	GLKQAHXBJLGAFT-UHFFFAOYSA-N	CC1CCC2C1C1C(C1(C)C)CC1C2(C)O1	Renshen,Shengjiang
893	CXMXRPHRNRROMY-UHFFFAOYSA-N	OC(=O)CCCCCCCCC(=O)O	Huangqin
894	FKWGCEDRLNNZOZ-UHFFFAOYSA-N	CC(=CCCC(c1ccc(c(c1)O)C)C)C	Shengjiang
895	CKMXAIVXVKGGFM-UHFFFAOYSA-N	CC(c1ccc(cc1)C(=O)O)C	Chaihu
896	FAMJUFMHYAFYNU-UHFFFAOYSA-N	CC1=CCC(CC1)C(C)C	Shengjiang
897	AOGQPLXWSUTHQB-UHFFFAOYSA-N	CCCCCCOC(=O)C	Renshen
898	TVTCXPXLRKTHAU-UHFFFAOYSA-N	CCCCCCCCCCCCCCCC(=O)C	Renshen
899	XQPZQXTWYZAXAK-UHFFFAOYSA-N	CCCC(=O)OCCC(CCC=C(C)C)C	Shengjiang
900	ZPKNTCZTABQJPS-PKNBQFBNSA-N	CCOC(=O)/C=C(/CCC=C(C)C)\C	Chaihu
901	ZPVFWPFBNIEHGJ-UHFFFAOYSA-N	CCCCCCC(=O)C	Chaihu
902	SOVNCTNQAWWYAQ-OQLLNIDSSA-N	C/C(=C\COc1c2occc2cc2c1oc(=O)cc2)/CCC=C(C)C	Shengjiang
903	YYCPSEFQLGXPCO-UHFFFAOYSA-N	CC1CCC(=CC1)C(C)C	Shengjiang
904	FVWJYYTZTCVBKE-UHFFFAOYSA-N	OCC12CCC(C2C2C(CC1)(C)C1(C)CCC3C(C1CC2)(C)CCC(C3(C)C)O)C(=C)C	Dazao
905	RHCTXHCNRLCYBN-WSLVBCCMSA-N	CC1=CCCC(C)(O)C=CC(CC1)C(C)C	Shengjiang
906	KBPUBCVJHFXPOC-UHFFFAOYSA-N	CCOC(=O)c1ccc(c(c1)O)O	Chaihu
907	WLJVXDMOQOGPHL-UHFFFAOYSA-N	OC(=O)Cc1ccccc1	Chaihu
908	PFCVZKFJHRCLCC-UHFFFAOYSA-N	CC(=C)C1CCC2(C1C1CCC3C(C1(C)CC2)(C)CCC1C3(C)CC(O)C(C1(C)C)O)C(=O)O	Dazao
909	CAHSXUAIDOEVFH-UHFFFAOYSA-N	CNC(C(=O)O)Cc1ccc(cc1)I	Shengjiang
910	IPQKDIRUZHOIOM-IAAKTDFRSA-N	OC[C@H]1O[C@@H](Oc2cc3oc(cc(=O)c3c(c2O)O)c2ccccc2)[C@@H]([C@H]([C@@H]1O)O)O	Huangqin
911	IPQKDIRUZHOIOM-UHFFFAOYSA-N	OCC1OC(Oc2cc3oc(cc(=O)c3c(c2O)O)c2ccccc2)C(C(C1O)O)O	Huangqin
912	PFCVZKFJHRCLCC-PGOIBATFSA-N	CC(=C)C1CC[C@]2([C@H]1[C@H]1CC[C@H]3[C@@]([C@]1(C)CC2)(C)CC[C@@H]1[C@]3(C)C[C@@H](O)[C@@H](C1(C)C)O)C(=O)O	Dazao
913	MDZKJHQSJHYOHJ-LLICELPBSA-N	O[C@@H]1C[C@@]2(C)[C@H](C([C@H]1O)(C)C)CC[C@@]1([C@@H]2CC=C2[C@@]1(C)CC[C@@]1([C@H]2CC(C)(C)CC1)C(=O)O)C	Dazao
914	QDUNASUIHMLOJM-CBPDMODYSA-N	OC[C@H]1O[C@@H](OC[C@H]2O[C@@H](OC(=O)[C@]34CC[C@@]5(C(=CC[C@H]6[C@@]5(C)CC[C@@H]5[C@]6(C)CC[C@H](C5(C)C)O)[C@@H]4CC(CC3)(C)C)C)[C@@H]([C@H]([C@@H]2O)O)O)[C@@H]([C@H]([C@@H]1O[C@@H]1O[C@@H](C)[C@@H]([C@H]([C@H]1O)O)O)O)O	Renshen
915	BVWTXUYLKBHMOX-UHFFFAOYSA-N	COC(=O)c1ccc(c(c1)OC)O	Shengjiang
916	MIJYXULNPSFWEK-GTOFXWBISA-N	O[C@H]1CC[C@]2([C@H](C1(C)C)CC[C@@]1([C@@H]2CC=C2[C@@]1(C)CC[C@@]1([C@H]2CC(C)(C)CC1)C(=O)O)C)C	Dazao
917	FMIMFCRXYXVFTA-FUAOEXFOSA-N	OC(=O)[C@]12CC[C@@]3(C(=CC[C@H]4[C@@]3(C)CC[C@@H]3[C@]4(C)CCC(=O)C3(C)C)[C@@H]2CC(CC1)(C)C)C	Dazao
918	FMIMFCRXYXVFTA-UHFFFAOYSA-N	OC(=O)C12CCC3(C(=CCC4C3(C)CCC3C4(C)CCC(=O)C3(C)C)C2CC(CC1)(C)C)C	Dazao
919	UMYJVVZWBKIXQQ-UHFFFAOYSA-N	OC(=O)C12CCC3(C(C2=CC(CC1)(C)C)CCC1C3(C)CCC2C1(C)CCC(=O)C2(C)C)C	Dazao
920	VMOJIHDTVZTGDO-UHFFFAOYSA-N	Cc1ccc2c(c1)c(ccc2C)C(C)C	Renshen
921	CYIFVRUOHKNECG-UHFFFAOYSA-N	CCCCCCCCCCCC(=O)C	Shengjiang
922	LSKONYYRONEBKA-UHFFFAOYSA-N	CCCCCCCCCCC(=O)C	Banxia
923	IFYYFLINQYPWGJ-UHFFFAOYSA-N	CCCCCCC1CCC(=O)O1	Chaihu
924	VKUJZPYJXUSOEW-AATRIKPKSA-N	CC(/C=C/CC(c1ccc(cc1)C)C)C	Shengjiang
925	FJKROLUGYXJWQN-UHFFFAOYSA-N	Oc1ccc(cc1)C(=O)O	Dazao
926	RGHHSNMVTDWUBI-UHFFFAOYSA-N	O=Cc1ccc(cc1)O	Shengjiang
927	TVMXDCGIABBOFY-UHFFFAOYSA-N	CCCCCCCC	Renshen,Shengjiang
928	IMNFDUFMRHMDMM-UHFFFAOYSA-N	CCCCCCC	Shengjiang
929	KDYFGRWQOYBRFD-UHFFFAOYSA-N	OC(=O)CCC(=O)O	Chaihu,Banxia,Renshen,Dazao
930	IYRMWMYZSQPJKC-UHFFFAOYSA-N	Oc1ccc(cc1)c1oc2cc(O)cc(c2c(=O)c1O)O	Chaihu
931	HSOMNBKXPGCNBH-UHFFFAOYSA-N	CCCCC(CC)(CC)C	Renshen
932	VZCYOOQTPOCHFL-OWOJBTEDSA-N	OC(=O)/C=C/C(=O)O	Chaihu
933	MWOOGOJBHIARFG-UHFFFAOYSA-N	COc1cc(C=O)ccc1O	Chaihu,Renshen,Shengjiang
934	YCOZIPAWZNQLMR-UHFFFAOYSA-N	CCCCCCCCCCCCCCC	Chaihu,Renshen
935	XIRNKXNNONJFQO-UHFFFAOYSA-N	CCCCCCCCCCCCCCCC(=O)OCC	Banxia,Shengjiang
936	REFJWTPEDVJJIY-UHFFFAOYSA-N	Oc1cc(O)c2c(c1)oc(c(c2=O)O)c1ccc(c(c1)O)O	Chaihu,Dazao
937	ZABGRNGGJZBHDJ-UHFFFAOYSA-N	OCC1OC(Oc2cc(ccc2O)C(=O)O)C(C(C1O)O)O	Banxia
938	ZEDCKNAPOUCJFY-UHFFFAOYSA-N	OC(=O)CC(c1ccc(c(c1)Cl)Cl)C(=O)O	Renshen
939	REFJWTPEDVJJIY-UHFFFAOYSA-M	Oc1cc(O)c2c(c1)oc(c(c2=O)[O-])c1ccc(c(c1)O)O	Chaihu,Dazao
940	OFVMWMCWOZJOOS-UHFFFAOYSA-N	OCC1OC(O)C(C(C1O)O)Oc1c(oc2c(c1=O)c(O)cc(c2)O)c1ccc(c(c1)O)O	Chaihu,Zhigancao
941	IYRMWMYZSQPJKC-UHFFFAOYSA-M	Oc1ccc(cc1)c1oc2cc(O)cc(c2c(=O)c1[O-])O	Chaihu,Renshen,Chaihu,Renshen
942	RWQNBRDOKXIBIV-UHFFFAOYSA-N	Cc1c[nH]c(=O)[nH]c1=O	Banxia,Dazao
943	OKZBCSRPGFBBBG-UHFFFAOYSA-N	OCC1OC(OC2CC3(C)C(C4(C2C(C)(C)C(O)CC4)C)CC(C2C3(C)CCC2C2(C)CCC(O2)C(O)(C)C)O)C(C(C1OC1OC(C)C(C(C1O)O)O)O)O	Renshen
944	DTMIMKTZETWDJV-UHFFFAOYSA-N	OCC12C(O)CCC(C32CC(C(C1OC(=O)C)OC(=O)c1ccccc1)C(O3)(C)C)C	Renshen,Dazao
945	JZVFJDZBLUFKCA-CMDGGOBGSA-N	CCC(C(C)C)/C=C/C(C1CCC2C1(C)CCC1C2=CCC2C1(C)CCC(C2)O)C	Chaihu
946	CWVRJTMFETXNAD-DUXPYHPUSA-N	O=C(OC1CC(O)(CC(C1O)O)C(=O)O)/C=C/c1ccc(c(c1)O)O	Huangqin,Dazao
947	IKGXIBQEEMLURG-UHFFFAOYSA-N	Oc1cc(O)c2c(c1)oc(c(c2=O)OC1OC(COC2OC(C)C(C(C2O)O)O)C(C(C1O)O)O)c1ccc(c(c1)O)O	Chaihu,Zhigancao,Dazao
948	OVSQVDMCBVZWGM-UHFFFAOYSA-N	OCC1OC(Oc2c(oc3c(c2=O)c(O)cc(c3)O)c2ccc(c(c2)O)O)C(C(C1O)O)O	Chaihu,Zhigancao,Dazao
949	UCQHFDKBUHCAFR-UHFFFAOYSA-N	CC(=CCCC(C12CC=C(C2C1)C)C)C	Shengjiang
950	JZVFJDZBLUFKCA-INYURWPISA-N	CC[C@H](C(C)C)/C=C/C([C@H]1CC[C@@H]2[C@]1(C)CC[C@H]1C2=CC[C@@H]2[C@]1(C)CC[C@@H](C2)O)C	Chaihu
951	ITYGLICZKGWOPA-CMDGGOBGSA-N	CCC(C(C)C)/C=C/C(C1CCC2C1(C)CCC1C2=CCC2C1(C)CCC(C2)OC1OC(CO)C(C(C1O)O)O)C	Chaihu
952	KQSFNXMDCOFFGW-UHFFFAOYSA-N	OCC1OC(C(C1O)O)OC1C(OC(C(C1O)O)OC1CCC2(C(C1(C)C)CCC1(C2CC=C2C1(C)CCC1(C2CC(C)(C)CC1)C(=O)OC1OC(CO)C(C(C1O)O)O)C)C)C(=O)O	Renshen
953	WJQOMUVKRDJBGZ-UHFFFAOYSA-N	OCC1OC(OC2C(OC(C(C2O)O)C(=O)O)OC2CCC3(C(C2(C)C)CCC2(C3CC=C3C2(C)CCC2(C3CC(C)(C)CC2)C(=O)O)C)C)C(C(C1O)O)O	Renshen
954	XLTFNNCXVBYBSX-UHFFFAOYSA-N	COc1c(O)cc(c2c1oc(cc2=O)c1ccccc1)O	Chaihu,Huangqin
955	HGBOYTHUEUWSSQ-UHFFFAOYSA-N	CCCCC=O	Chaihu
956	IAJILQKETJEXLJ-UHFFFAOYSA-N	O=CC(C(C(C(C(=O)O)O)O)O)O	Banxia
957	KWIUHFFTVRNATP-UHFFFAOYSA-N	[O-]C(=O)C[N+](C)(C)C	Chaihu
958	HDKLIZDXVUCLHQ-BQYQJAHWSA-N	CCCCC/C=C/C(=O)C	Chaihu
959	NFZYDZXHKFHPGA-UHFFFAOYSA-N	OCC1OC(OC2C(OC(C(C2O)O)C(=O)O)OC2CCC3(C(C2(C)C)CCC2(C3CC=C3C2(C)CCC2(C3CC(C)(C)CC2)C(=O)OC2OC(CO)C(C(C2O)O)O)C)C)C(C(C1O)O)O	Renshen
960	IKHGUXGNUITLKF-UHFFFAOYSA-N	CC=O	Shengjiang
961	PYXFVCFISTUSOO-UHFFFAOYSA-N	CC(=CCCC(C1CCC2(C1C(O)CC1C2(C)CCC2C1(C)CCC(C2(C)C)O)C)(O)C)C	Renshen
962	ORJVQPIHKOARKV-UHFFFAOYSA-N	COc1cc2CCN(C3c2c(c1OC)c1ccccc1C3)C	Dazao
963	BBNYCLAREVXOSG-UHFFFAOYSA-N	CCCCCCCCCCCCCCCC(=O)OC(CO)CO	Renshen
964	LVVKXRQZSRUVPY-UHFFFAOYSA-N	COc1cc2CCNC(c2cc1O)Cc1ccc(cc1)O	Dazao
965	NBDNEUOVIJYCGZ-UHFFFAOYSA-N	COc1c(O)cc2c3c1c1ccccc1CC3NCC2	Dazao
966	QQKAHDMMPBQDAC-UHFFFAOYSA-N	COc1cc2CCNC3c2c(c1OC)c1ccccc1C3	Dazao
967	AQASRZOCERRGBL-UHFFFAOYSA-N	COc1cc2c(cc1OC)CCN(C2Cc1ccc(cc1)Oc1cc(ccc1O)CC1N(C)CCc2c1cc(OC)c(c2)OC)C	Banxia,Renshen
968	LGZSMXJRMTYABD-MDZDMXLPSA-N	CCCCCCC/C=C/C(=O)CCc1ccc(c(c1)OC)O	Shengjiang
969	SEWFXECKZBLANJ-MDZDMXLPSA-N	CCCCC(/C=C/C(=O)CCc1ccc(c(c1)OC)O)O	Shengjiang
970	FKJFEUMJGJLNNK-UHFFFAOYSA-N	CCCC(OC(=O)C)CC(CCc1ccc(c(c1)OC)O)O	Shengjiang
971	MDOAFJBLZREPFB-UHFFFAOYSA-N	CCC(=O)CCc1ccc(c(c1)OC)O	Shengjiang
972	NBXXCGNHVWDCHB-CMDGGOBGSA-N	CCCCC/C=C/C(=O)CCc1ccc(c(c1)OC)OC	Shengjiang
973	LGSIUDXMEDKEPY-UHFFFAOYSA-N	CCCCCCCCCC(CC(CCc1ccc(c(c1)OC)O)O)O	Shengjiang
974	CTGAPJBPSCUFRO-UHFFFAOYSA-N	CCCCCC(CC(=O)CCc1ccc(c(c1)OC)OC)O	Shengjiang
975	QCJKXQWAFFZFLJ-UHFFFAOYSA-N	CCCCCC(OC(=O)C)CC(OC(=O)C)CCc1ccc(c(c1)OC)OC	Shengjiang
976	QDSRAFNZQKMHPZ-UHFFFAOYSA-N	CCCCCCCC(=O)CC(=O)CCc1ccc(c(c1)OC)O	Shengjiang
977	CWRUTYMHYRFORU-UHFFFAOYSA-N	CCCCCCCC(=O)CC(c1ccc(c(c1)OC)O)O	Shengjiang
978	SRGFWRMSKPVJOD-UHFFFAOYSA-N	CCCCCCCCCCCC(=O)CC(=O)CCc1ccc(c(c1)OC)O	Shengjiang
979	CZNLTCTYLMYLHL-UHFFFAOYSA-N	CCCCCCCC(=O)CCc1ccc(c(c1)OC)O	Shengjiang
980	NJMQENFOGOPOEK-VOTSOKGWSA-N	CCCC/C=C/C(=O)CCc1ccc(c(c1)OC)O	Shengjiang
981	GTLGHKNKLRZSMO-UHFFFAOYSA-N	COc1cc(CCC(O)C)ccc1O	Shengjiang
982	XSLAWFMJLBIOGI-BUHFOSPRSA-N	CCCCCCCCC(/C=C/C(=O)CCc1ccc(c(c1)OC)O)O	Shengjiang
983	BLOFLDWIYYXVLO-OYBAPSEUSA-N	CCCCC/C(=C/CC/C(=C/C1OC(C)CC(O1)CCc1ccc(c(c1)OC)O)/C)/C	Shengjiang
984	XFZTZIXQVMVGSX-AATRIKPKSA-N	CCC/C=C/C(CC(=O)CCc1ccc(c(c1)OC)O)O	Shengjiang
985	CERFNDVNLCZPSE-JXMROGBWSA-N	CCCCCC(=O)/C=C/CCc1ccc(c(c1)OC)O	Shengjiang
986	PAMOOMJOWYYTPQ-WEYXYWBQSA-N	CCCCC(=O)/C=C/C=C/Cc1ccc(c(c1)OC)O	Shengjiang
987	PHHDVGGCTAPBHF-AATRIKPKSA-N	CCC/C=C/C(=O)CCc1ccc(c(c1)OC)O	Shengjiang
988	WCQFXNQALHURHS-BUHFOSPRSA-N	CCCCCCCCCCC/C=C/C(=O)CCc1ccc(c(c1)OC)O	Shengjiang
989	SPNZMFIZAHJVFR-VAWYXSNFSA-N	CCCCCCC(/C=C/C(=O)CCc1ccc(c(c1)OC)O)O	Shengjiang
990	RVTJUTXCUYSHAZ-UHFFFAOYSA-N	COc1cc(CCC(=O)C)ccc1OC	Shengjiang
991	GDKBRPGQPSYBTE-UHFFFAOYSA-N	CCCCCCCCCC(=O)CCc1ccc(c(c1)OC)OC	Shengjiang
992	UIUGNHACWAWURI-VOTSOKGWSA-N	CCCCC/C=C/C(CCc1ccc(cc1)O)C=O	Shengjiang
993	DTUNXJRSMOTKGD-UHFFFAOYSA-N	CCCCCC(OC(=O)C)CC(=O)CCc1ccc(c(c1)OC)O	Shengjiang
994	MVMCYBCRYZSVDR-UHFFFAOYSA-N	CCCCCC(OC(=O)C)CC(CCc1ccc(c(c1)OC)OC)O	Shengjiang
995	OYBPVQTWAPKDCP-UHFFFAOYSA-N	CCCC(CC(=O)CCc1ccc(c(c1)OC)O)OC	Shengjiang
996	QOJHXMDTWFYFRL-PKNBQFBNSA-N	CCCCCCCC(=O)CC(=O)/C=C/c1ccc(c(c1)OC)O	Shengjiang
997	JBAPHGKWYYAKIJ-UHFFFAOYSA-N	CCCCCC1OCOC(C1)CCc1ccc(c(c1)OC)O	Shengjiang
998	GRAMTNLTPRHKHT-UHFFFAOYSA-N	CCCCCC1CC(CCc2ccc(c(c2)OC)O)OC(O1)(C)OC	Shengjiang
999	QJDGTTCAEQPSJA-ACCUITESSA-N	CCCCCCCCCC(=O)CC(=O)/C=C/c1ccc(c(c1)OC)O	Shengjiang
1000	BFZNBDYWDDZKRZ-UHFFFAOYSA-N	CCCCCCCC(OC(=O)C)CCc1ccc(c(c1)OC)O	Shengjiang
1001	BPFHXUQCUSEBSB-UHFFFAOYSA-N	CCCC(CC(=O)CCc1ccc(c(c1)OC)OC)O	Shengjiang
1002	TYQRTQZWHUXDLG-UHFFFAOYSA-N	CCCCCCCCCC(=O)CCc1ccc(c(c1)OC)O	Shengjiang
1003	BUACOWOGXVQEBF-UHFFFAOYSA-N	CCCCCCCC(CC(OC(=O)C)CCc1ccc(c(c1)OC)O)OC(=O)C	Shengjiang
1004	DAFJIVBFDQQAFP-UHFFFAOYSA-N	CCCCCC(=O)CC(CCc1ccc(c(c1)OC)OC)O	Shengjiang
1005	KRPXWQJAYIUHCI-UHFFFAOYSA-N	COc1ccc(c(c1O)O)C=C	Shengjiang
1006	FBIPGCRLBUAKTF-UHFFFAOYSA-N	CCCCCC(CC(=O)CCc1ccc(c(c1)OC)O)OC	Shengjiang
1007	FADFGCOCHHNRHF-VAWYXSNFSA-N	CCCCCCCCC/C=C/C(=O)CCc1ccc(c(c1)OC)O	Shengjiang
1008	SQSCGIWEWIDSLF-VQHVLOKHSA-N	CCCCCC(CC(=O)/C=C/c1ccc(c(c1)OC)O)O	Shengjiang
1009	DFOMASIWHAPFEW-UHFFFAOYSA-N	CCCCCCCC(CCc1ccc(c(c1)OC)O)O	Shengjiang
1010	VCSOUOWRANCYKB-UHFFFAOYSA-N	CCCC(OC(=O)C)CC(=O)CCc1ccc(c(c1)OC)O	Shengjiang
1011	QHJGZUSJKGVMTF-UHFFFAOYSA-N	COc1cc(C=C)cc(c1O)OC	Shengjiang
1012	ZAWZPQOLCZXQLU-UHFFFAOYSA-N	CCCCCCCCCC(OC(=O)C)CC(=O)CCc1ccc(c(c1)OC)O	Shengjiang
1013	PULFPMORKMWNLW-VOTSOKGWSA-N	CCC/C=C/C(=O)CCc1ccc(c(c1)OC)OC	Shengjiang
1014	RGSRPNZPGBVHPU-UHFFFAOYSA-N	CCCC(=O)CC(CCc1ccc(c(c1)OC)O)O	Shengjiang
1015	ZNOLGYFCFIVHQI-ZHACJKMWSA-N	CCCCCCC/C=C/C(=O)CCc1ccc(c(c1)OC)OC	Shengjiang
1016	XNBUKRQGYHYOOP-UHFFFAOYSA-N	CCCCCCCCCCCC(=O)CCc1ccc(c(c1)OC)O	Shengjiang
1017	SVZGCYLXISBVQK-UHFFFAOYSA-N	CCCC(CC(CCc1ccc(c(c1)OC)O)O)O	Huangqin,Shengjiang
1018	PRDMIHPNLYATSW-UHFFFAOYSA-N	CCCCCC(OC(=O)C)CCCCc1ccc(c(c1)OC)O	Shengjiang
1019	WJMAMCWCNHAOTC-XDJHFCHBSA-N	CCCC1CC(CCc2ccc(c(c2)OC)O)OC(O1)/C=C(/CCC=C(C)C)\C	Shengjiang
1020	FRMHHBSZEGRPOM-UHFFFAOYSA-N	CCCCCC(CC(=O)CCc1ccc(cc1)O)O	Shengjiang
1021	JZLXEKNVCWMYHI-UHFFFAOYSA-N	CCCCC(CC(=O)CCc1ccc(c(c1)OC)O)O	Shengjiang
1022	NIELKFBAURATTF-UHFFFAOYSA-N	CCCCCCCCCC(CC(=O)CCc1ccc(c(c1)OC)O)OC	Shengjiang
1023	FTJQWKHHXIINKC-UHFFFAOYSA-N	CCCCCCCC(CC(=O)CCc1ccc(c(c1)OC)O)OC	Shengjiang
1024	OACKVJRKELQQBU-UHFFFAOYSA-N	CCCCCCCC(OC(=O)C)CCc1ccc(c(c1)OC)OC	Shengjiang
1025	DECFQJRGLCQZIS-UHFFFAOYSA-N	CCCCCCCC(OC(=O)C)CC(OC(=O)C)CCc1ccc(c(c1)OC)OC	Shengjiang
1026	DWGYTDXXILDVRL-BQYQJAHWSA-N	CCCCC/C=C/C(OC(=O)C)CCc1ccc(cc1)O	Shengjiang
1027	RLBBNYBPCMIQMG-UHFFFAOYSA-N	CCCCCCCC(CC(CCc1ccc(c(c1)OC)O)O)O	Shengjiang
1028	RZUBQNIFCCXJPU-UHFFFAOYSA-N	CCCC(OC(=O)C)CC(OC(=O)C)CCc1ccc(c(c1)OC)OC	Shengjiang
1029	WPGKEQMMTRTWDF-UHFFFAOYSA-N	CCCCCCCC(=O)CCc1ccc(c(c1)OC)OC	Shengjiang
1030	WWPGGLGQAKDKQO-UHFFFAOYSA-N	CCCCCCCCCC1CC(CCc2ccc(c(c2)OC)O)OC(O1)(C)OC	Shengjiang
1031	JUKHKHMSQCQHEN-VQHVLOKHSA-N	CCCCCC(=O)CC(=O)/C=C/c1ccc(c(c1)OC)O	Shengjiang
1032	CSXVFKLRXPLPEK-UHFFFAOYSA-N	CCCC(OC(=O)C)CC(CCc1ccc(c(c1)OC)OC)O	Shengjiang
1033	GLDLHWDGRIFOKH-QINSGFPZSA-N	CCCCCC(=O)/C=C(/CCc1ccc(c(c1)OC)O)\O	Shengjiang
1034	QMAYBMKBYCGXDH-KKUMJFAQSA-N	CC1=C[C@@H]2[C@@H](CC1)C(=CC[C@H]2C(C)C)C	Renshen
1035	FCWYNTDTQPCVPG-UHFFFAOYSA-N	C=C1CCC2C(C1COc1ccc3c(c1)oc(=O)cc3)(C)CCC(C2(C)C)O	Shengjiang
1036	ZHYZQXUYZJNEHD-VQHVLOKHSA-N	CC(=CCC/C(=C/C(=O)O)/C)C	Shengjiang
1037	HNRMPXKDFBEGFZ-UHFFFAOYSA-N	CCC(C)(C)C	Renshen
1038	FONXOARHSFUBAN-UHFFFAOYSA-N	CC(CCCC(C)C)CCCCC(C)C	Renshen
1039	ZALHPSXXQIPKTQ-UHFFFAOYSA-N	CCC(CCCC(C)C)C	Chaihu,Renshen
1040	DPTVRZXQCBYWIK-UHFFFAOYSA-N	OCC1OC(Oc2cc(O)c3c(c2)OC(C(C3=O)OC2OC(CO)C(C(C2O)O)O)c2ccc(c(c2)O)O)C(C(C1O)O)O	Huangqin
1041	PTNLHDGQWUGONS-OWOJBTEDSA-N	OC/C=C/c1ccc(cc1)O	Banxia
1042	CAMYKONBWHRPDD-UHFFFAOYSA-N	NC(=O)OCCCc1ccccc1	Banxia
1043	FQTLCLSUCSAZDY-ATGUSINASA-N	C=C[C@](CC/C=C(/CCC=C(C)C)\C)(O)C	Shengjiang
1044	FUYCAQNCWDAOLQ-UHFFFAOYSA-N	CC(CCCC(C)C)CCCC(CCC(=O)O)C	Shengjiang
1045	GWHRSRIPLDHJHR-UHFFFAOYSA-N	C=CC1(C)CCC(C(=O)C1C(=C)C)C(C)C	Shengjiang
1046	JWTCUCPQIJFEBS-YXJFMNLASA-N	COc1c(OC)c(OC)c2c(c1O[C@@H]1O[C@H](CO[C@@H]3OC[C@H]([C@@H]([C@H]3O)O)O)[C@H]([C@@H]([C@H]1O)O)O)c(=O)c1c(o2)ccc(c1)OC	Huangqin
1047	KBQNEFOZLNJBRZ-RBLJWTLESA-N	COc1c(OC)c(OC)c2c(c1O[C@@H]1O[C@H](CO[C@@H]3OC[C@H]([C@@H]([C@H]3O)O)O)[C@H]([C@@H]([C@H]1O)O)O)c(=O)c1c(o2)c(OC)ccc1	Huangqin
1048	YGPCNVVYCWOUPL-AJRKLXPLSA-N	COc1cc(O[C@@H]2O[C@H](CO[C@@H]3OC[C@H]([C@@H]([C@H]3O)O)O)[C@H]([C@@H]([C@H]2O)O)O)c2c(c1OC)oc1c(c2=O)cccc1OC	Huangqin
1049	ZWRUINPWMLAQRD-UHFFFAOYSA-N	CCCCCCCCCO	Chaihu,Shengjiang
1050	LZFOPEXOUVTGJS-ONEGZZNKSA-N	OC/C=C/c1cc(OC)c(c(c1)OC)O	Dazao
1051	CETWDUZRCINIHU-UHFFFAOYSA-N	CCCCCC(O)C	Shengjiang
1052	DIOQZVSQGTUSAI-UHFFFAOYSA-N	CCCCCCCCCC	Renshen
1053	ZKHQWZAMYRWXGA-DEGSGYPDSA-N	O[C@H]1[C@H](COP(=O)(OP(=O)(OP(=O)(O)O)O)O)O[C@@H]([C@H]1O)n1cnc2c1ncnc2N	Renshen
1054	JJNVDCBKBUSUII-YLZDHBLKSA-N	CN1[C@H]2CC(C[C@H]1[C@H]1[C@@H]2O1)OC(=O)C(=C)c1ccccc1	Renshen
1055	KQSFNXMDCOFFGW-GNDIVNLPSA-N	OC[C@@H]1O[C@H]([C@@H]([C@H]1O)O)O[C@@H]1[C@H](O[C@H]([C@@H]([C@H]1O)O)O[C@H]1CC[C@]2([C@H](C1(C)C)CC[C@@]1([C@@H]2CC=C2[C@@]1(C)CC[C@@]1([C@H]2CC(C)(C)CC1)C(=O)O[C@@H]1O[C@H](CO)[C@H]([C@@H]([C@H]1O)O)O)C)C)C(=O)O	Renshen
1056	NLEHZOMZLCBMKF-TXHKITKMSA-N	OC[C@H]1O[C@@H](O[C@@H]2[C@H](O)CO[C@]([C@H]2O)(O)CNC(C(=O)O)CCCNC(=N)N)[C@@H]([C@H]([C@@H]1O)O)O	Renshen
1057	VPDZRSSKICPUEY-GQRSATBHSA-N	CC1=CCCC(=C[C@H]2[C@@H](CC1)C2(C)C)C	Renshen
1058	YBJHBAHKTGYVGT-ZKWXMUAHSA-N	OC(=O)CCCC[C@@H]1SC[C@H]2[C@@H]1NC(=O)N2	Renshen
1059	WRHGORWNJGOVQY-KKUMJFAQSA-N	CC1=C[C@@H]2[C@@H](CC1)C(=C)CC[C@H]2C(C)C	Renshen
1060	LHYHMMRYTDARSZ-ZQDZILKHSA-N	CC1=C[C@@H]2[C@H](CC1)[C@](C)(O)CC[C@H]2C(C)C	Renshen
1061	SVURIXNDRWRAFU-OGMFBOKVSA-N	C[C@@H]1CC[C@@H]2[C@@]31CC[C@@]([C@@H](C3)C2(C)C)(C)O	Renshen
1062	ZICDJKZDHVLVOD-ZKZGDBJYSA-N	OC[C@H]1O[C@@H](O[C@H]2[C@@H](O[C@@H]([C@H]([C@@H]2O)O)CO[C@@H]2OC[C@H]([C@@H]([C@H]2O)O)O)O[C@H]2CC[C@]3(C(C2(C)C)CC[C@@]2(C3C[C@@H](O)C3[C@@]2(C)CC[C@@H]3[C@](CCC=C(C)C)(O)C)C)C)[C@H]([C@H]([C@@H]1O)O)O	Renshen
1063	SVZYIOROKNINRX-NGCCRALNSA-N	OC[C@H]1O[C@@H](OC(=O)[C@]23CC[C@@]4(C(=CCC5[C@@]4(C)CCC4[C@]5(C)CC[C@@H](C4(C)C)O[C@@H]4O[C@H](C(=O)O)[C@H]([C@@H]([C@H]4O)O)O[C@@H]4OC[C@@H]([C@@H]([C@H]4O)O)O)C3CC(CC2)(C)C)C)[C@H]([C@H]([C@@H]1O)O)O	Renshen
1064	BPRJTLAULHNDLP-CYBCNJLJSA-N	CCCCCCC[C@H]1O[C@H]1CC#CC#C[C@@H](C(CCl)O)O	Renshen
1065	SAJIUZSFTKLJCY-NQTAJNIDSA-N	OC[C@H]1O[C@@H](OC[C@H]2O[C@@H](OC(=O)[C@@]34CC[C@H](C4C4[C@](CC3)(C)[C@]3(C)CCC5[C@](C3CC4)(C)CC[C@@H]([C@@]5(C)CO)O[C@@H]3O[C@H](CO)[C@H]([C@@H]([C@H]3O)O)O)C(=C)C)[C@@H]([C@H]([C@@H]2O)O)O)[C@H]([C@H]([C@@H]1O[C@@H]1O[C@@H](C)[C@@H]([C@H]([C@H]1O)O)O)O)O	Renshen
1066	ILKZUGRHLIZRQK-VWPJRDPKSA-N	OC[C@H]1O[C@@H](OC[C@H]2O[C@@H](OC(=O)[C@]34CC[C@@]5(C(=CCC6[C@@]5(C)CCC5[C@]6(C)CC[C@@H]([C@@]5(C)CO)O[C@@H]5O[C@H](CO)[C@H]([C@@H]([C@H]5O)O)O)C4CC(CC3)(C)C)C)[C@@H]([C@H]([C@@H]2O)O)O)[C@H]([C@H]([C@@H]1O[C@@H]1O[C@@H](C)[C@@H]([C@H]([C@H]1O)O)O)O)O	Renshen
1067	RYQSRGCWEDBWFO-YPTRQMHRSA-N	OC[C@H]1O[C@@H](OC[C@H]2O[C@@H](OC(=O)C34CC[C@@]5(C(=CC=C6C5(C)CCC5C6(C)CC[C@@H](C5(C)C)O[C@@H]5O[C@H](CO)[C@H]([C@@H]([C@H]5O)O)O)C4CC(CC3)(C)C)C)[C@@H]([C@H]([C@@H]2O)O)O)[C@H]([C@H]([C@@H]1O[C@@H]1O[C@@H](C)[C@@H]([C@H]([C@H]1O)O)O)O)O	Renshen
1068	LEXLFIULVWKBPT-XSAYANOOSA-N	OC[C@H]1O[C@@H](OC[C@H]2O[C@@H](OC(=O)[C@]34CC[C@@]5(C(=CCC6[C@@]5(C)CCC5[C@]6(C)CC[C@H]([C@@]5(C)C(=O)O)O)C4CC(CC3)(C)C)C)[C@@H]([C@H]([C@@H]2O)O)O)[C@@H]([C@H]([C@@H]1O[C@@H]1O[C@@H](C)[C@@H]([C@H]([C@H]1O)O)O)O)O	Renshen
1069	YGSIRXHFAUFUEJ-GPTQDWHKSA-N	OC[C@H]1O[C@@H](Oc2c(C)occc2=O)[C@H]([C@H]([C@@H]1O)O)O	Renshen
1070	JKRZOJADNVOXPM-UHFFFAOYSA-N	CCCCOC(=O)C(=O)OCCCC	Renshen
1071	BQSLMQNYHVFRDT-LSDHHAIUSA-N	C=C[C@]1(C)CCC(=C(C)C)C[C@H]1C(=C)C	Renshen,Shengjiang
1072	MXDMETWAEGIFOE-LSDHHAIUSA-N	C=C[C@]1(C)CCC(=C[C@H]1C(=C)C)C(C)C	Renshen
1073	KRJGIYUSEZHRFC-MATDVXMFSA-N	OC[C@H]1O[C@@H](OC[C@H]2O[C@@H](OC(=O)[C@@]34CC[C@H](C4C4[C@](CC3)(C)[C@]3(C)CCC5[C@](C3CC4)(C)CC[C@H](C5(C)C)O)C(=C)C)[C@@H]([C@H]([C@@H]2O)O)O)[C@@H]([C@H]([C@@H]1O[C@@H]1O[C@@H](C)[C@@H]([C@H]([C@H]1O)O)O)O)O	Renshen
1074	FLWGFJVPYVWJCO-DLBZAZTESA-N	CCCCCCC[C@@H]1O[C@@H]1CC#CC#CC(=O)CC	Renshen
1075	LKDRXBCSQODPBY-ARQDHWQXSA-N	OC[C@@]1(O)OC[C@H]([C@H]([C@@H]1O)O)O	Renshen
1076	QOXUIQMPPDIDGM-PMOUVXMZSA-N	CC1(C)C[C@@]2([C@@]3([C@H]1CC[C@@]2(C)CCC3)C)O	Renshen
1077	XNGXWSFSJIQMNC-CUJIPLIVSA-N	OC[C@H]1O[C@H](O[C@]([C@H]2CC[C@@]3(C2[C@H](O)CC2[C@@]3(C)C[C@@H](C3[C@]2(C)CC[C@@H](C3(C)C)O)O)C)(CCC=C(C)C)C)[C@@H]([C@H]([C@@H]1O)O)O	Renshen
1078	LDWYLENMYNXSBM-WGLYOUNZSA-N	OC[C@H]1O[C@@H](O[C@H]2C[C@]3(C)[C@@H]([C@@]4([C@]2(C)C(C)(C)[C@H](CC4)O)C)C[C@H]([C@H]2[C@@]3(C)CC[C@@H]2/C(=C\CC=C(C)C)/C)O)[C@@H]([C@H]([C@@H]1O)O)O[C@@H]1O[C@@H](C)[C@@H]([C@H]([C@@H]1O)O)O	Renshen
1079	QCCQLRNQOAQMKU-GHHXHGBISA-N	OC[C@H]1O[C@@H](O[C@H]2CC[C@]3([C@H](C2(C)C)CC[C@@]2([C@@H]3C[C@@H](O)[C@H]3[C@@]2(C)CC[C@@H]3C(O[C@@H]2O[C@H](CO)[C@H]([C@@H]([C@H]2O)O)O)(CC[C@H](C(=C)C)OO)C)C)C)[C@@H]([C@H]([C@@H]1O)O)O[C@@H]1O[C@H](CO)[C@H]([C@@H]([C@@H]1O)O)O	Renshen
1080	AVTXSAWPGCSYFO-ZCHNTGFUSA-N	OC[C@H]1O[C@@H](O[C@H]2CC[C@]3([C@H](C2(C)C)[C@@H](O)C[C@@]2([C@@H]3C[C@@H](O)[C@H]3[C@@]2(C)CC[C@@H]3[C@@](O[C@@H]2O[C@H](CO)[C@H]([C@@H]([C@@H]2O)O)O)(CCC=C(C)C)C)C)C)[C@@H]([C@H]([C@@H]1O)O)O	Renshen
1081	UJUDHUMABIRGHD-YRPLBLBRSA-N	OC[C@H]1O[C@@H](O[C@H]2CC[C@]3([C@H](C2(C)C)CC[C@@]2([C@@H]3CC(O)[C@H]3[C@@]2(C)CC[C@@H]3[C@@](O[C@@H]2O[C@H](CO)[C@H]([C@@H]([C@@H]2O)O)O)(CCC(C(=C)C)O)C)C)C)[C@@H]([C@H]([C@@H]1O)O)O	Renshen
1082	ZVTVWDXRNMHGNY-JOGTXEPTSA-N	OC[C@H]1O[C@@H](O[C@@H]2C[C@]3(C)[C@@H]([C@@]4([C@@H]2C(C)(C)[C@@H](O)CC4)C)C[C@H]([C@H]2[C@@]3(C)CCC2C(=C)CCC=C(C)C)O)[C@@H]([C@H]([C@@H]1O)O)O[C@@H]1O[C@@H](C)[C@@H]([C@H]([C@H]1O)O)O	Renshen
1083	IITVYETYQBNPRC-WPCGKEKESA-N	OC[C@H]1O[C@@H](O[C@]([C@H]2CC[C@@]3([C@@H]2C(O)C[C@H]2[C@@]3(C)CC[C@@H]3[C@]2(C)CC[C@@H](C3(C)C)O[C@@H]2O[C@H](CO)[C@H]([C@@H]([C@H]2O)O)O)C)(CCC(=O)C(=C)C)C)[C@H]([C@H]([C@@H]1O)O)O[C@@H]1O[C@H](CO)[C@H]([C@@H]([C@@H]1O)O)O	Renshen
1084	HXXZFHABSSZFHB-RJIRWEFGSA-N	OC[C@H]1O[C@@H](O[C@H]2CC[C@]3([C@H](C2(C)C)CC[C@@]2([C@@H]3CC3O[C@@H](C=C(C)C)C[C@]([C@@H]4[C@@H]3[C@@]2(C)CC4)(C)O[C@@H]2O[C@H](CO)[C@H]([C@@H]([C@@H]2O)O)O)C)C)[C@@H]([C@H]([C@@H]1O)O)O	Renshen
1085	KVMXBSSOCCPAOR-WWJNHZDPSA-N	OC[C@H]1O[C@@H](O[C@H]2CC[C@]3([C@H](C2(C)C)CC[C@@]2([C@@H]3C[C@@H](O)[C@H]3[C@@]2(C)CC[C@@H]3[C@@](O[C@@H]2O[C@H](CO[C@@H]3OC[C@@H]([C@@H]([C@H]3O)O)O[C@@H]3OC[C@H]([C@@H]([C@H]3O)O)O)[C@H]([C@@H]([C@H]2O)O)O)(CCC=C(C)C)C)C)C)[C@@H]([C@H]([C@@H]1O)O)O[C@@H]1O[C@H](CO)[C@H]([C@@H]([C@@H]1O)O)O	Renshen
1086	UEBIBJSWHIZNCA-BGPUAMRSSA-N	OC[C@@H]1O[C@H]([C@@H]([C@H]1O)O[C@@H]1OC[C@H]([C@@H]([C@@H]1O)O)O)OC[C@H]1O[C@@H](OC([C@H]2CC[C@@]3([C@@H]2[C@H](O)C[C@H]2[C@@]3(C)CC[C@@H]3[C@]2(C)CC[C@@H](C3(C)C)O[C@@H]2O[C@H](CO)[C@H]([C@@H]([C@H]2O[C@@H]2O[C@H](CO)[C@H]([C@@H]([C@@H]2O)O)O)O)O)C)(CCC=C(C)C)C)[C@@H]([C@H]([C@@H]1O)O)O	Renshen
1087	QUNSGRLNZDSQJC-SNJLJHFRSA-N	OC[C@H]1O[C@@H](OC[C@H]2O[C@@H](O[C@]([C@H]3CC[C@@]4([C@@H]3C(O)C[C@H]3[C@@]4(C)CC[C@@H]4[C@]3(C)CC[C@@H](C4(C)C)O[C@@H]3O[C@H](CO)[C@H]([C@@H]([C@H]3O[C@@H]3O[C@H](CO)[C@H]([C@@H]([C@H]3O)O)O)O)O)C)(CCC=C(C)C)C)[C@@H]([C@H]([C@@H]2O)O)O)[C@@H]([C@H]([C@@H]1O)O[C@@H]1OC[C@H]([C@@H]([C@H]1O)O)O)O	Renshen
1088	RWXIFXNRCLMQCD-IDZPHPBMSA-N	OC[C@H]1O[C@@H](O[C@H]2CC[C@]3([C@H](C2(C)C)CC[C@@]2([C@@H]3C[C@@H](O)[C@H]3[C@@]2(C)CCC3[C@](CCC=C(C)C)(O)C)C)C)[C@@H]([C@H]([C@@H]1O)O)O[C@@H]1O[C@H](CO)[C@H]([C@@H]([C@@H]1O)O)O	Renshen
1089	RAQNTCRNSXYLAH-PQYWRUIPSA-N	OC[C@H]1O[C@@H](O[C@@H]2C[C@]3(C)[C@@H]([C@@]4([C@@H]2C(C)(C)[C@@H](O)CC4)C)C[C@H]([C@H]2[C@@]3(C)CC[C@@H]2C(CCC=C(C)C)(O)C)O)[C@@H]([C@H]([C@@H]1O)O)O	Renshen
1090	CKUVNOCSBYYHIS-ASBBVCEUSA-N	OC[C@H]1O[C@@H](O[C@H]2CC[C@]3([C@H](C2(C)C)CC[C@@]2([C@@H]3C[C@@H](O)C3[C@@]2(C)CC[C@@H]3[C@@](CCC=C(C)C)(O)C)C)C)[C@@H]([C@H]([C@@H]1O)O)O	Renshen
1091	CKUVNOCSBYYHIS-IRFFNABBSA-N	OC[C@H]1O[C@@H](O[C@H]2CC[C@]3([C@H](C2(C)C)CC[C@@]2([C@@H]3C[C@@H](O)[C@H]3[C@@]2(C)CC[C@@H]3C(CCC=C(C)C)(O)C)C)C)[C@@H]([C@H]([C@@H]1O)O)O	Renshen
1092	QKZVLGNPEUWYDR-SAJYKQSUSA-N	OC[C@H]1O[C@@H](O[C@H]2CC[C@]3([C@H](C2(C)C)CC[C@@]2([C@@H]3CC(O)[C@H]3[C@@]2(C)CCC[C@@H]3/C(=C\CC=C(C)C)/C)C)C)[C@@H]([C@H]([C@@H]1O)O)O	Renshen
1093	OZTXYFOXQFKYRP-YTMBUQEBSA-N	OC[C@H]1O[C@@H](O[C@@H]2C[C@]3(C)[C@@H]([C@@]4([C@@H]2C(C)(C)[C@@H](O)CC4)C)C[C@H]([C@H]2[C@@]3(C)CCC2/C(=C\CC=C(C)C)/C)O)[C@@H]([C@H]([C@@H]1O)O)O	Renshen
1094	ZCVPBYMQBJPBCT-VNWUQRQDSA-N	OC[C@H]1O[C@@H](O[C@H]2[C@@H](O[C@@H]([C@H]([C@@H]2O)O)COC(=O)C)O[C@H]2CC[C@]3([C@H](C2(C)C)CC[C@@]2([C@@H]3C[C@@H](O)[C@H]3[C@@]2(C)CC[C@@H]3[C@@](O[C@@H]2O[C@H](CO[C@@H]3OC[C@@H]([C@@H]([C@H]3O)O)O)[C@H]([C@@H]([C@H]2O)O)O)(CCC=C(C)C)C)C)C)[C@H]([C@H]([C@@H]1O)O)O	Renshen
1095	YLMBQJRKOKVUCP-HTVDCONZSA-N	OC[C@@H]1O[C@H]([C@@H]([C@H]1O)O)OC[C@H]1O[C@@H](O[C@]([C@H]2CC[C@@]3([C@@H]2[C@H](O)C[C@H]2[C@@]3(C)CC[C@@H]3[C@]2(C)CC[C@@H](C3(C)C)O[C@@H]2O[C@H](COC(=O)C)[C@H]([C@@H]([C@H]2O[C@@H]2O[C@H](CO)[C@H]([C@@H]([C@@H]2O)O)O)O)O)C)(CCC=C(C)C)C)[C@@H]([C@H]([C@@H]1O)O)O	Renshen
1096	FTXZFRIHQNXZNH-UHFFFAOYSA-N	C=CCCCCCC1OC1CC#CC#CC(C=C)O	Renshen
1097	MORPELUWUARUFU-UHFFFAOYSA-N	C=CCCCCCC(C(CC#CC#CC(C=C)O)O)Cl	Renshen
1098	WNVDKDQMWFSCPI-UHFFFAOYSA-N	C=CCCCCCC(C(CC#CC#CC(C=C)O)O)O	Renshen
1099	WDZQEROINMBCOK-UHFFFAOYSA-N	CCCCCCCC1OC1CC#CC#CC(CC)O	Renshen
1100	ANMYKTVFNJJBPX-TYNCELHUSA-N	CC1=C2[C@@H]3CC[C@H]([C@@]2(CC1)CC3(C)C)C	Renshen
1101	LOHPNXPOCRDJSL-JZYZLOROSA-N	OC[C@H]1O[C@@H](OC[C@H]2O[C@@H](OC(=O)[C@@]34CC[C@H]([C@@H]4[C@@H]4[C@](CC3)(C)[C@]3(C)CC[C@@H]5[C@]([C@H]3CC4)(C)CC[C@@H](C5(C)C)O[C@@H]3O[C@H](CO)[C@H]([C@@H]([C@H]3O)O)O)C(=C)C)[C@@H]([C@H]([C@@H]2O)O)O)[C@@H]([C@H]([C@@H]1O)O)O	Renshen
1102	FBFMBWCLBGQEBU-RXMALORBSA-N	OC[C@H]1O[C@@H](O[C@H]2C[C@]3(C)[C@@H]([C@@]4([C@@H]2C(C)(C)[C@@H](O)CC4)C)CC([C@H]2[C@@]3(C)CC[C@@H]2[C@@](O[C@@H]2O[C@H](CO)[C@H]([C@@H]([C@@H]2O)O)O)(CCC=C(C)C)C)O)[C@@H]([C@H]([C@@H]1O)O)O[C@@H]1O[C@H](CO)[C@H]([C@@H]([C@@H]1O)O)O	Renshen
1103	ADIDQIZBYUABQK-RWMBFGLXSA-N	CC(=C)[C@@H]1CC[C@@H](C2=C(C1)[C@@H](C)CC2)C	Renshen
1104	SPCXZDDGSGTVAW-XIDUGBJDSA-N	C[C@@H]1CC[C@@H]2[C@H](C3=C(CC[C@H]13)C)C2(C)C	Renshen
1105	YGSBJLPWANWGED-HYXYOFMCSA-N	OC[C@H]1O[C@@H](OC[C@H]2O[C@@H](OC(=O)[C@]34CC[C@@]5(C(=CC[C@H]6[C@@]5(C)CC[C@@H]5[C@]6(C)CC[C@@H]([C@@]5(C)CO)O)[C@@H]4CC(CC3)(C)C)C)[C@@H]([C@H]([C@@H]2O)O)O)[C@@H]([C@H]([C@@H]1O[C@@H]1O[C@@H](C)[C@@H]([C@H]([C@H]1O)O)O)O)O	Renshen
1106	ODBLHEXUDAPZAU-VVJJHMBFSA-N	OC(=O)C[C@@H]([C@H](C(=O)O)O)C(=O)O	Renshen
1107	ODBLHEXUDAPZAU-OKKQSCSOSA-N	OC(=O)C[C@@H]([C@@H](C(=O)O)O)C(=O)O	Renshen
1108	UPGLJTCDRBIZKP-KYOSRNDESA-N	CC1=C2[C@H]3[C@H](C3(C)C)CC[C@@]2(CCC1)C	Renshen
1109	FWCWPAUCBWOOGG-HCSCSRTKSA-N	OC[C@H]1O[C@@H](O[C@H]2CC[C@]3([C@H](C2(C)C)CC[C@@]2([C@@H]3C[C@@H](O)[C@H]3[C@@]2(C)CC[C@@H]3[C@@](O[C@@H]2O[C@H](CO[C@@H]3OC[C@@H]([C@@H]([C@H]3O)O)O)[C@H]([C@@H]([C@@H]2O)O)O)(CCC=C(C)C)C)C)C)[C@@H]([C@H]([C@@H]1O)O)O[C@@H]1O[C@H](COC(=O)CC(=O)O)[C@H]([C@@H]([C@@H]1O)O)O	Renshen
1110	UOFHLCPZXZURFL-GPDZXBECSA-N	OC[C@H]1O[C@@H](O[C@H]2CC[C@]3([C@H](C2(C)C)CC[C@@]2([C@@H]3C[C@@H](O)[C@H]3[C@@]2(C)CC[C@@H]3[C@@](O[C@@H]2O[C@H](CO[C@@H]3O[C@H]([C@@H]([C@H]3O)O)CO)[C@H]([C@@H]([C@H]2O)O)O)(CCC=C(C)C)C)C)C)[C@@H]([C@H]([C@@H]1O)O)O[C@@H]1O[C@H](COC(=O)CC(=O)O)[C@H]([C@@H]([C@@H]1O)O)O	Renshen
1111	GUBGYTABKSRVRQ-ASMJPISFSA-N	OC[C@H]1O[C@H](O)[C@@H]([C@H]([C@@H]1O[C@H]1O[C@H](CO)[C@H]([C@@H]([C@H]1O)O)O)O)O	Renshen
1112	WQZGKKKJIJFFOK-PQMKYFCFSA-N	OC[C@H]1O[C@H](O)[C@H]([C@H]([C@@H]1O)O)O	Renshen
1113	WQZGKKKJIJFFOK-RWOPYEJCSA-N	OC[C@H]1O[C@@H](O)[C@H]([C@H]([C@@H]1O)O)O	Renshen
1114	ZBDTYWHJRWZCPN-ZWKOTPCHSA-N	CCCCCCC[C@@H]1O[C@@H]1CC#CC#CC(=O)CCOC	Renshen
1115	QMAYBMKBYCGXDH-QLFBSQMISA-N	CC1=C[C@H]2[C@@H](CC1)C(=CC[C@@H]2C(C)C)C	Renshen
1116	ZCJQJJWNFDNQGZ-GRTSSRMGSA-N	CC1=CCCC2(C31CC[C@H]2C(C3)(C)C)C	Renshen
1117	BUDWHMNUSAOQBI-GRTSSRMGSA-N	C=C1CCCC2(C31CC[C@H]2C(C3)(C)C)C	Renshen
1118	DPQYOKVMVCQHMY-TUVASFSCSA-N	CC(=C)[C@@H]1CC[C@@]2([C@@H](C1)[C@@](C)(O)CCC2)C	Renshen
1119	LLPWNQMSUYAGQI-GFNWXEMRSA-N	OC[C@H]1O[C@@H](O[C@@H]2C[C@]3(C)C([C@@]4([C@@H]2C(C)(C)[C@@H](O)CC4)C)C[C@H]([C@H]2[C@@]3(C)CC[C@@H]2[C@](O[C@@H]2O[C@H](CO)[C@H]([C@@H]([C@H]2O)O)O)(CCC=C(C)C)C)O)[C@@H]([C@H]([C@@H]1O)O)O[C@@H]1OC[C@H]([C@@H]([C@H]1O)O)O	Renshen
1120	IWDYQBDCEDNTDP-KIHHKRDKSA-N	OC[C@H]1O[C@@H](O[C@H]2CC[C@]3([C@H](C2(C)C)CC[C@@]2(C3CC(O)[C@H]3[C@@]2(C)CC[C@@H]3[C@@](O[C@H]2O[C@H](CO[C@@H]3O[C@H](CO[C@@H]4OC[C@H]([C@@H]([C@H]4O)O)O)[C@H]([C@@H]([C@H]3O)O)O)[C@H]([C@@H]([C@H]2O)O)O)(CCC=C(C)C)C)C)C)[C@@H]([C@H]([C@@H]1O)O)O[C@@H]1O[C@H](CO)[C@H]([C@@H]([C@H]1O)O)O	Renshen
1121	RELVCPJYUHWIGC-ANHQMAOGSA-N	OC[C@H]1C[C@@H](O[C@H]2CC[C@]3([C@H](C2(C)C)CC[C@@]2(C3CC(O)[C@H]3[C@@]2(C)CC[C@@H]3[C@@]2(C)CCCC(O2)(C)C)C)C)[C@@H]([C@H]([C@@H]1O)O)O	Renshen
1122	ZRXJARPSARBQCO-OSAQELSMSA-N	CC1=C2CC([C@H]3[C@]2(CC1)[C@H](C)CC3)(C)C	Renshen
1123	ZEQZCZRDJPTCHI-MYPMTAMASA-N	CC1(C)C[C@@]23C1CC[C@@]3(C)CCC[C@@]2(C)O	Renshen
1124	ZEQZCZRDJPTCHI-MFLQWKMISA-N	CC1(C)CC23[C@H]1CC[C@@]3(C)CCC[C@]2(C)O	Renshen
1125	LTMKWDWWHXRNMO-CFVMTHIKSA-N	C=C1CCC[C@]2([C@]31CC([C@@H]3CC2)(C)C)C	Renshen
1126	WHXUZXDWQKUIJL-CFVMTHIKSA-N	CC1=CCC[C@]2([C@]31CC([C@@H]3CC2)(C)C)C	Renshen
1127	VNLATJUGAZKQEH-ZYMOGRSISA-N	CCCCCCCC([C@@H](CC#CC#CC(=O)CC)O)O	Renshen
1128	PVLHOJXLNBFHDX-WGQIKZTFSA-N	OC1CC2[C@@]3(C)CC[C@@H](C([C@@H]3CC[C@]2([C@]2([C@H]1[C@H](CC2)[C@@]1(C)CCCC(O1)(C)C)C)C)(C)C)O	Renshen
1129	QFJUYMMIBFBOJY-GPVKFFMFSA-N	O[C@H]1C[C@]2(C)C([C@@]3([C@@H]1C(C)(C)[C@@H](O)CC3)C)CC([C@H]1[C@@]2(C)CC[C@@H]1[C@@]1(C)CCCC(O1)(C)C)O	Renshen
1130	UAOBSVDFJSNTLJ-CFVMTHIKSA-N	C=C[C@]1(C)CC[C@@H]2[C@]1(CC2(C)C)C(=C)C	Renshen
1131	CSKINCSXMLCMAR-VIBFFUDUSA-N	C[C@H]1CCC2=C1C[C@H]1CC[C@@]2(C1(C)C)C	Renshen
1132	AXDBORJNOUXIBC-FZVIGMKHSA-N	O[C@H]1CC[C@]2([C@H](C1(C)C)CC[C@@]1([C@@H]2CC=C2[C@@]1(C)C[C@@H]1[C@@]3(C2C[C@@]1(C)CC3)C(=O)O)C)C	Renshen
1133	BXKCSGRUPJSGIF-NLBSSAROSA-N	O[C@@H]1[C@@H](O[C@@H]2OC[C@H]([C@@H]([C@H]2O)O)O)[C@@H](O[C@@H]([C@H]1O)C(=O)O)O[C@H]1CC[C@]2([C@H](C1(C)C)CC[C@@]1([C@@H]2CC=C2[C@@]1(C)C[C@@H]1[C@@]3(C2C[C@@]1(C)CC3)C(=O)O)C)C	Renshen
1134	PYXFVCFISTUSOO-BQNMBSEJSA-N	CC(=CCC[C@@]([C@H]1CC[C@@]2([C@@H]1C(O)CC1[C@@]2(C)CC[C@@H]2[C@]1(C)CC[C@@H](C2(C)C)O)C)(O)C)C	Renshen
1135	SHCBCKBYTHZQGZ-CFAHXTTQSA-N	CC(=CCC[C@](C1CC[C@@]2([C@@H]1C(O)CC1[C@@]2(C)C[C@@H]([C@H]2[C@]1(C)CC[C@@H](C2(C)C)O)O)C)(O)C)C	Renshen
1136	JBGYSAVRIDZNKA-PSQJODIASA-N	OC[C@H]1O[C@@H](O[C@H]2C[C@]3(C)C([C@@]4(C2C(C)(C)[C@@H](O)CC4)C)CC([C@H]2[C@@]3(C)CC[C@@H]2[C@]2(C)CC[C@@H](O2)C(O)(C)C)O)[C@@H]([C@H]([C@@H]1O)O)O[C@@H]1O[C@@H](C)[C@@H]([C@H]([C@@H]1O)O)O	Renshen
1137	KZNICNPSHKQLFF-UHFFFAOYSA-N	O=C1CCC(=O)N1	Renshen
1138	MUPFEKGTMRGPLJ-FWIJRCLISA-N	OC[C@H]1O[C@@]([C@H]([C@@H]1O)O)(CO)O[C@@H]1O[C@H](CO[C@H]2O[C@H](CO)[C@@H]([C@@H]([C@@H]2O)O)O)[C@H]([C@@H]([C@@H]1O)O)O	Renshen
1139	SHZGCJCMOBCMKK-HGVZOGFYSA-N	O[C@H]1[C@H](C)O[C@H]([C@@H]([C@@H]1O)O)O	Renshen
1140	RMZHSBMIZBMVMN-LSDHHAIUSA-N	C=C1CCC[C@]2([C@H]1CC(=C(C)C)CC2)C	Renshen
1141	OZQAPQSEYFAMCY-RBSFLKMASA-N	CC1=CCC[C@]2([C@@H]1C[C@@H](CC2)C(=C)C)C	Renshen
1142	CBSRFDQDBGGSEA-HZPDHXFCSA-N	CC(=C1CC[C@@]2([C@@](C1)(C)C(=C)CCC2)C)C	Renshen
1143	LGOFPEZSCRRDEE-SYSRHGIYSA-N	CCCCC/C=C\C/C=C\CCCCCCCC(=O)OC[C@H]1O[C@@H](O[C@H]2CC[C@]3(C(=CC[C@@H]4[C@H]3CC[C@]3([C@@H]4CC[C@@H]3[C@@H](CC[C@H](C(C)C)CC)C)C)C2)C)[C@@H]([C@H]([C@@H]1O)O)O	Renshen
1144	BMCQKSQFFMUVIP-GFBDTBAUSA-N	CCCCCC/C=C\CCCCCCCC(=O)OC[C@H]1O[C@@H](O[C@H]2CC[C@]3(C(=CC[C@@H]4[C@@H]3CC[C@]3([C@H]4CC[C@@H]3C(CC[C@@H](C(C)C)CC)C)C)C2)C)[C@@H]([C@H]([C@@H]1O)O)O	Renshen
1145	WHXVFRBDLSVIIH-RUCVJHJTSA-N	CCCCCCCCCCCCCCCCCC(=O)OC[C@H]1O[C@@H](O[C@H]2CC[C@]3(C(=CC[C@@H]4[C@@H]3CC[C@]3([C@H]4CC[C@@H]3C(CC[C@@H](C(C)C)CC)C)C)C2)C)[C@@H]([C@H]([C@@H]1O)O)O	Renshen
1146	JCMCKUKETNSEQC-ZVIVMTHYSA-N	CCCCC/C=C\C/C=C\CCCCCCCC(=O)OC[C@H]1O[C@@H](O[C@H]2CC[C@]3(C(=CC[C@@H]4C3CC[C@]3(C4CC[C@@H]3[C@@H](/C=C/[C@H](C(C)C)CC)C)C)C2)C)[C@@H]([C@H]([C@@H]1O)O)O	Renshen
1147	QCQUFLUHCFYSFG-UHLARVDUSA-N	CCCCCCCC/C=C\CCCCCCCC(=O)OC[C@H]1O[C@@H](O[C@H]2CC[C@]3(C(=CC[C@@H]4C3CC[C@]3(C4CC[C@@H]3C(/C=C/[C@@H](C(C)C)CC)C)C)C2)C)[C@@H]([C@H]([C@@H]1O)O)O	Renshen
1148	QTIVSMODIJHIEC-ZCWULDFTSA-N	CCCCCCCCCCCCCCCCCC(=O)OC[C@H]1O[C@@H](O[C@H]2CC[C@]3(C(=CC[C@@H]4C3CC[C@]3(C4CC[C@@H]3C(/C=C/[C@H](C(C)C)CC)C)C)C2)C)[C@@H]([C@H]([C@@H]1O)O)O	Renshen
1149	SQDYRCMAEQXKCQ-NNEUVPROSA-N	CCCCCCCCCCCCCCCC(=O)OC[C@H]1O[C@@H](O[C@H]2CC[C@]3(C(=CC[C@@H]4C3CC[C@]3(C4CC[C@@H]3C(/C=C/[C@@H](C(C)C)CC)C)C)C2)C)[C@@H]([C@H]([C@@H]1O)O)O	Renshen
1150	RMRCNWBMXRMIRW-LDDDIIPXSA-L	OC[C@H]1O[C@@H]([C@@H]([C@@H]1OP(=O)(O[C@H](CNC(=O)CC[C@@]1(C)C2=C(C)C3=NC(=CC4=[N+]5[Co](N2C([C@@H]1CC(=O)N)[C@]1(C)N=C(C([C@]1(C)CC(=O)N)CCC(=O)N)C(=C5[C@@]([C@@H]4CCC(=O)N)(C)CC(=O)N)C)C#N)C([C@@H]3CCC(=O)N)(C)C)C)[O-])O)n1cnc2c1cc(C)c(c2)C	Renshen
1151	BXGVVQADPFXGHD-LSDHHAIUSA-N	C[C@@]1(O)CC=C2[C@@](CC1)(C)CCCC2(C)C	Renshen
1152	SRBFZHDQGSBBOR-LECHCGJUSA-N	O[C@@H]1CO[C@@H]([C@@H]([C@H]1O)O)O	Renshen
1153	QEOHJVNDENHRCH-VOTSOKGWSA-N	C=CC(C/C=C/C(O)(C)C)(O)C	Renshen
1154	UASXFKHZBZLKLY-DHDCSXOGSA-N	Oc1ccccc1C/N=C\c1ccccc1O	Renshen
1155	JRHJXXLCNATYLS-ASTMDOJXSA-N	C/C(=C\C=C\C=C(/C=C\C=C(\C1C=C2C(O1)(C)CC(CC2(C)C)O)/C)\C)/C=C/C=C(\C=C\C1C(=CC(CC1(C)C)O)C)/C	Renshen
1156	PZKNYJWHOZUWDF-UHFFFAOYSA-N	CC12CCCC3C2C(CCC1)(C)OC3(C)C	Renshen
1157	UCIDYSLOTJMRAM-UHFFFAOYSA-N	CCCCCCCCCCCCCCC#C	Renshen
1158	DZXBZPMJYIXTTI-UHFFFAOYSA-N	C=CCCCCCCCCCCCCOC(=O)C	Renshen
1159	YFHGNGNLIWGTTR-UHFFFAOYSA-N	CCCCCCC(C(C(C)C)C)C	Renshen
1160	DXHBSDCNOWJBQW-UHFFFAOYSA-N	CCC(CCCCC(C(C)C)C)C	Renshen
1161	CJBFZKZYIPBBTO-UHFFFAOYSA-N	CCCCCCCCCCCC(C)C	Renshen
1162	MAKRYGRRIKSDES-UHFFFAOYSA-N	CCCC(C(CC)C)C	Renshen
1163	NUSHOJSYOLRGAX-UHFFFAOYSA-N	O=CC1(C)C(CCC2(C1CCC1(C2CC=C2C1(C)CCC1(C2CC(CC1)(C)C)C(=O)O)C)C)OC1OC(C(=O)O)C(C(C1O)O)O	Renshen
1164	UZTXSMATBUWDDZ-UHFFFAOYSA-N	CCCCCCCCC(CCC)C	Renshen
1165	KDUIMXINOLVPCT-AATRIKPKSA-N	CCCC/C=C/CCCCCCCCCCCc1cc(O)cc(c1)O	Renshen
1166	SQKZZFHVQCSUHZ-UHFFFAOYSA-N	CCCCCCCCCC(CCCC)C	Renshen
1167	ZVXASUNIAXYESJ-KIBLKLHPSA-N	C/C=C(/C(=O)NC(C(C(=C)OC1CC2(O)C(OC(=O)c3ccccc3)C3C(C(=O)C(C(=C1C)C2(C)C)OC(=O)C)(C)C(OC1OCC(C(C1O)O)O)CC1C3(CO1)OC(=O)C)O)c1ccccc1)\C	Renshen
1168	AFNWSIIBAYUTTL-UHFFFAOYSA-N	CCCCCCC#CCCCCCC	Renshen
1169	UXCXDWDJBSJZOU-UHFFFAOYSA-N	COc1c(OC2OC(C)C(C(C2O)O)O)cc2c(c1O)c(=O)cc(o2)c1ccc(c(c1)O)O	Renshen
1170	FHHSEFRSDKWJKJ-UHFFFAOYSA-N	COc1c(O)cc2c(c1O)c(=O)cc(o2)c1ccc(c(c1)O)O	Renshen
1171	VKYOVEAZNCJNGQ-UHFFFAOYSA-N	OC1C(COP(=O)(OP(=O)(P(=O)(O)O)O)O)OC(C1O)n1cnc2c1ncnc2N	Renshen
1172	UPWMWFSEBOFTNA-UHFFFAOYSA-N	O=C(C(=C)c1ccccc1)OC1CC2NC(C1)C1C2O1	Renshen
1173	NLEHZOMZLCBMKF-UHFFFAOYSA-N	OCC1OC(OC2C(O)COC(C2O)(O)CNC(C(=O)O)CCCNC(=N)N)C(C(C1O)O)O	Renshen
1174	DLFIWFDONDYZKI-UHFFFAOYSA-N	NC(=N)NCCCC(C(=O)O)NCC1(O)OCC(C(C1O)O)O	Renshen
1175	SVZLTRRSGWXPBL-UHFFFAOYSA-N	Oc1ccc(c(c1)Nc1cc(O)ccc1C(=O)O)C(=O)O	Renshen
1176	CYUTWBUOPDPXJL-UHFFFAOYSA-N	OCC1OC(OC2CC(C=C(C)C)OC3C4C2CCC4(C)C2(C(C3)C3(C)CCC(C(C3CC2)(C)C)(C)OC2OC(CO)C(C(C2O)O)O)C)C(C(C1O)O)O	Renshen
1177	XSFXFJMBHIGYOZ-UHFFFAOYSA-N	CC(=CC1CC(O)C2C3C(O1)CC1C4(C)CCC(C(C4CCC1(C3(CC2)C)C)(C)C)(C)O)C	Renshen
1178	QUNSGRLNZDSQJC-UHFFFAOYSA-N	OCC1OC(OCC2OC(OC(C3CCC4(C3C(O)CC3C4(C)CCC4C3(C)CCC(C4(C)C)OC3OC(CO)C(C(C3OC3OC(CO)C(C(C3O)O)O)O)O)C)(CCC=C(C)C)C)C(C(C2O)O)O)C(C(C1O)OC1OCC(C(C1O)O)O)O	Renshen
1179	PHLXREOMFNVWOH-NHDPSOOVSA-N	OCC1OC(OC2CCC3(C(C2(C)C)CCC2(C3CC(O)C3C2(C)CCC3/C(=C\CC=C(C)C)/C)C)C)C(C(C1O)O)O	Renshen
1180	OURRZLJECNEIMI-JAIQZWGSSA-N	CC(=CC/C=C(\C1CCC2(C1C(O)CC1C2(C)CCC2C1(C)CCC(C2(C)C)O)C)/C)C	Renshen
1181	OZTXYFOXQFKYRP-JAIQZWGSSA-N	OCC1OC(OC2CC3(C)C(C4(C2C(C)(C)C(O)CC4)C)CC(C2C3(C)CCC2/C(=C\CC=C(C)C)/C)O)C(C(C1O)O)O	Renshen
1182	JKPOYAJYRYOGBN-ODLFYWEKSA-N	CC(=CC/C=C(\C1CCC2(C1C(O)CC1C2(C)CC(C2C1(C)CCC(C2(C)C)O)O)C)/C)C	Renshen
1183	ZCVPBYMQBJPBCT-UHFFFAOYSA-N	OCC1OC(OC2C(OC(C(C2O)O)COC(=O)C)OC2CCC3(C(C2(C)C)CCC2(C3CC(O)C3C2(C)CCC3C(OC2OC(COC3OCC(C(C3O)O)O)C(C(C2O)O)O)(CCC=C(C)C)C)C)C)C(C(C1O)O)O	Renshen
1184	YLMBQJRKOKVUCP-UHFFFAOYSA-N	OCC1OC(C(C1O)O)OCC1OC(OC(C2CCC3(C2C(O)CC2C3(C)CCC3C2(C)CCC(C3(C)C)OC2OC(COC(=O)C)C(C(C2OC2OC(CO)C(C(C2O)O)O)O)O)C)(CCC=C(C)C)C)C(C(C1O)O)O	Renshen
1185	XDVOVYYAPHHHBE-KKNNLYGJSA-N	C/C=C(\C(=O)OC1c2cc(OC)c(c(c2C2C(=CC(C1(C)O)C)C=C1C(=C2OC)OCO1)OC)OC)/C	Renshen
1186	ODBLHEXUDAPZAU-UHFFFAOYSA-N	OC(=O)CC(C(C(=O)O)O)C(=O)O	Renshen
1187	UOFHLCPZXZURFL-UHFFFAOYSA-N	OCC1OC(OC2CCC3(C(C2(C)C)CCC2(C3CC(O)C3C2(C)CCC3C(OC2OC(COC3OC(C(C3O)O)CO)C(C(C2O)O)O)(CCC=C(C)C)C)C)C)C(C(C1O)O)OC1OC(COC(=O)CC(=O)O)C(C(C1O)O)O	Renshen
1188	FZRGCIPZQGXDCM-IZZDOVSWSA-N	CC#CC#C/C=C/1\C=CC2(O1)OC=CC2O	Renshen
1189	HNXNKTMIVROLTK-UHFFFAOYSA-N	CCCCCCCCCC(=O)N(C)C	Renshen
1190	YPUHYSBFIMWSEC-UHFFFAOYSA-N	OCC1OC(OCC2OC(OC(C3CCC4(C3C(O)CC3C4(C)CC(C4C3(C)CCC(C4(C)C)O)OC3OC(CO)C(C(C3O)O)O)C)(CCC=C(C)C)C)C(C(C2O)O)O)C(C(C1O)O)O	Renshen
1191	OIZXRZCQJDXPFO-UHFFFAOYSA-N	CCCCCCCCCCCCCCCCCCOC(=O)C	Renshen
1192	PVLHOJXLNBFHDX-UHFFFAOYSA-N	OC1CC2C3(C)CCC(C(C3CCC2(C2(C1C(CC2)C1(C)CCCC(O1)(C)C)C)C)(C)C)O	Renshen
1193	QFJUYMMIBFBOJY-UHFFFAOYSA-N	OC1CC2(C)C(C3(C1C(C)(C)C(O)CC3)C)CC(C1C2(C)CCC1C1(C)CCCC(O1)(C)C)O	Renshen
1194	VREZDOWOLGNDPW-UHFFFAOYSA-N	OC1C(O)C(O)C2C(C1O)NC(=O)c1c2cc2OCOc2c1O	Renshen
1195	STKZKAJIJHJDCQ-UHFFFAOYSA-N	CCC(C(C(=O)NC1C(=O)NC(Cc2ccccc2)C(=O)NCC(c2ccc(OC1C(C)C)cc2)O)N(C)C)C	Renshen
1196	GEZCJRBINSDUSC-UHFFFAOYSA-N	COc1cc(C)c(c(c1C)O)C(=O)Oc1cc(C)c(c(c1)O)C(=O)O	Renshen
1197	PFERVBFFYJVSGD-UHFFFAOYSA-O	[Se-4](CC([NH3+])C(=O)O)C	Renshen
1198	RHHKXYIFKCWYMH-UHFFFAOYSA-N	OC1OCC(C1O)(O)COC(=O)c1cc(O)c(c(c1)O)O	Renshen
1199	WLUQEGDKTQZXBV-UHFFFAOYSA-N	CCCCCC(CCC(CC)C)C	Renshen
1200	MJJZVOIXKVUBQD-FMQUCBEESA-N	CC/C(=C\1/C(C)CCC=C1C(=O)c1c(O)c(CC=C(C)C)c(c2c1oc(=O)c(c2C)C)O)/O	Renshen
1201	BSLAWKTUBVGEDH-UHFFFAOYSA-N	CC1(O)CCC2(C3(C(C1)O3)C(C)(C)CCC2)C	Renshen
1202	OORMXZNMRWBSTK-UHFFFAOYSA-N	CC(CCCC(C1CCC2(C1CCC1C2(C)CCC2C1(C)CCCC2(C)C)C)C)C	Renshen
1203	VNVVACHTDGQAHA-SRZZPIQSSA-N	OCC1OC(OC2CCC3(C(C2(C)C)CC(C2C3CC(O)C3C2(C)CCC3/C(=C/CC=C(C)C)/C)C)C)C(C(C1O)O)OC1OC(CO)C(C(C1O)O)O	Renshen
1204	FCMJTYFZRUKOPU-YBFXNURJSA-N	CC(=CC/C=C(/C1CCC2(C1C(O)CC1C2C(C)CC2C1(C)CCC(C2(C)C)O)C)\C)C	Renshen
1205	VCNKUCWWHVTTBY-UHFFFAOYSA-N	CC1(C)CCC2(C(C1)C1CCC3C(C1(CC2)C)(C)CCC1C3(C)CCCC1(C)C)C	Renshen
1206	PXWNPQIYWRFPGW-UHFFFAOYSA-N	OCC1OC(Cc2ccc(cc2)C(O)C)C(C(C1O)O)O	Renshen
1207	ATHGHQPFGPMSJY-UHFFFAOYSA-N	NCCCNCCCCN	Renshen
1208	PFNFFQXMRSDOHW-UHFFFAOYSA-N	NCCCNCCCCNCCCN	Renshen
1209	XDSSPSLGNGIIHP-UHFFFAOYSA-N	C[Se]CC(C(=O)O)N	Renshen
1210	ZKHQWZAMYRWXGA-UHFFFAOYSA-N	OC1C(COP(=O)(OP(=O)(OP(=O)(O)O)O)O)OC(C1O)n1cnc2c1ncnc2N	Renshen
1211	QCCQLRNQOAQMKU-UHFFFAOYSA-N	OCC1OC(OC2CCC3(C(C2(C)C)CCC2(C3CC(O)C3C2(C)CCC3C(OC2OC(CO)C(C(C2O)O)O)(CCC(C(=C)C)OO)C)C)C)C(C(C1O)O)OC1OC(CO)C(C(C1O)O)O	Renshen
1212	UAOBSVDFJSNTLJ-UHFFFAOYSA-N	C=CC1(C)CCC2C1(CC2(C)C)C(=C)C	Renshen
1213	DPQYOKVMVCQHMY-UHFFFAOYSA-N	CC(=C)C1CCC2(C(C1)C(C)(O)CCC2)C	Renshen
1214	VOUCMBDNXOKLCQ-UHFFFAOYSA-N	OCC1OC(OC2CCC3(C(C2(C)C)CCC2C3CC3OC(C=C(C)C)CC(C4C3C2(C)CC4)(C)OC2OC(CO)C(C(C2O)O)O)C)C(C(C1O)O)O	Renshen
1215	PHLXREOMFNVWOH-SRZZPIQSSA-N	OCC1OC(OC2CCC3(C(C2(C)C)CCC2(C3CC(O)C3C2(C)CCC3/C(=C/CC=C(C)C)/C)C)C)C(C(C1O)O)O	Renshen
1216	QKZVLGNPEUWYDR-WSDLNYQXSA-N	OCC1OC(OC2CCC3(C(C2(C)C)CCC2(C3CC(O)C3C2(C)CCCC3/C(=C/CC=C(C)C)/C)C)C)C(C(C1O)O)O	Renshen
1217	QLPKLNOLHUEWSE-UHFFFAOYSA-N	OCC1OC(OC(C2(C)CCC3(C2C(O)CC2C3CC(C3C2(C)CCC(C3(C)C)O)O)C)(CCC=C(C)C)C)C(C(C1O)O)O	Renshen
1218	RTUMUBQEOSTPHN-UHFFFAOYSA-N	OCC1OC(OC2CCC3(C(C2(C)C)CCC2(C3CC(O)C3C2(C)CCC3C(OC2OC(COC3OC(COC4OC(CO)C(C(C4O)O)O)C(C(C3O)O)O)C(C(C2O)O)O)(CCC=C(C)C)C)C)C)C(C(C1O)O)OC1OC(CO)C(C(C1O)O)O	Renshen
1219	IWDYQBDCEDNTDP-UHFFFAOYSA-N	OCC1OC(OC2CCC3(C(C2(C)C)CCC2(C3CC(O)C3C2(C)CCC3C(OC2OC(COC3OC(COC4OCC(C(C4O)O)O)C(C(C3O)O)O)C(C(C2O)O)O)(CCC=C(C)C)C)C)C)C(C(C1O)O)OC1OC(CO)C(C(C1O)O)O	Renshen
1220	ZICDJKZDHVLVOD-UHFFFAOYSA-N	OCC1OC(OC2C(OC(C(C2O)O)COC2OCC(C(C2O)O)O)OC2CCC3(C(C2(C)C)CCC2(C3CC(O)C3C2(C)CCC3C(CCC=C(C)C)(O)C)C)C)C(C(C1O)O)O	Renshen
1221	JUGNSCDMIZVJCB-UHFFFAOYSA-N	OCC1OC(Oc2ccc(cc2)C(O)C)C(C(C1O)O)O	Renshen
1222	QOXUIQMPPDIDGM-UHFFFAOYSA-N	CC1(C)CC2(C3(C1CCC2(C)CCC3)C)O	Renshen
1223	ZEQZCZRDJPTCHI-UHFFFAOYSA-N	CC1(C)CC23C1CCC3(C)CCCC2(C)O	Renshen
1224	COZUZLCKOUNNJQ-UHFFFAOYSA-N	OCC1OC(OC2CCC3(C(C2(C)C)CCC2(C3CC(O)C3C2(C)CCC3C2(C)CCCC(O2)(C)C)C)C)C(C(C1O)O)O	Renshen
1225	BXGVVQADPFXGHD-UHFFFAOYSA-N	CC1(O)CC=C2C(CC1)(C)CCCC2(C)C	Renshen
1226	HIFAXNIMAFAPDJ-UHFFFAOYSA-N	OCC1OC(OC2CC3(C)C(C4(C2C(C)(C)C(O)CC4)C)CC(C2C3(C)CCC2C(OC2OC(CO)C(C(C2O)O)O)(CCC=C(C)C)C)O)C(C(C1O)O)C	Renshen
1227	ZRXJARPSARBQCO-UHFFFAOYSA-N	CC1=C2CC(C3C2(CC1)C(C)CC3)(C)C	Renshen
1228	ANMYKTVFNJJBPX-UHFFFAOYSA-N	CC1=C2C3CCC(C2(CC1)CC3(C)C)C	Renshen
1229	ZQODGIAJYWHYRF-UHFFFAOYSA-N	CC1CCCC2(C1=CC(=C(C)C)CC2)C	Renshen
1230	VBBLHZOJAWSCSP-BQYQJAHWSA-N	CCCCCC/C=C/CCCCCCCCCc1cc(O)cc(c1)O	Renshen
1231	VNLATJUGAZKQEH-UHFFFAOYSA-N	CCCCCCCC(C(CC#CC#CC(=O)CC)O)O	Renshen
1232	FLWGFJVPYVWJCO-UHFFFAOYSA-N	CCCCCCCC1OC1CC#CC#CC(=O)CC	Renshen
1233	ZBDTYWHJRWZCPN-UHFFFAOYSA-N	CCCCCCCC1OC1CC#CC#CC(=O)CCOC	Renshen
1234	BPRJTLAULHNDLP-UHFFFAOYSA-N	CCCCCCCC1OC1CC#CC#CC(C(CCl)O)O	Renshen
1235	QCQUFLUHCFYSFG-BHSNZVRNSA-N	CCCCCCCC/C=C/CCCCCCCC(=O)OCC1OC(OC2CCC3(C(=CCC4C3CCC3(C4CCC3C(/C=C/C(C(C)C)CC)C)C)C2)C)C(C(C1O)O)O	Renshen
1236	KUVMKLCGXIYSNH-UHFFFAOYSA-N	CCCCCCCCCCCCC(C)C	Renshen
1237	SQDYRCMAEQXKCQ-WCWDXBQESA-N	CCCCCCCCCCCCCCCC(=O)OCC1OC(OC2CCC3(C(=CCC4C3CCC3(C4CCC3C(/C=C/C(C(C)C)CC)C)C)C2)C)C(C(C1O)O)O	Renshen
1238	JJNVDCBKBUSUII-UHFFFAOYSA-N	CN1C2CC(CC1C1C2O1)OC(=O)C(=C)c1ccccc1	Renshen
1239	VXIVCXOKABMNOW-UHFFFAOYSA-N	OCC1OC(OC2CCC3(C(C2(C)C)CCC2C3CC(O)C3C2(C)CCC3C(CCC=C(C)C)(O)C)C)C(C(C1O)O)OC1OC(CO)C(C(C1O)CO)O	Renshen
1240	RSMOYVJMDHSTEV-UHFFFAOYSA-N	OCC1OC(Oc2ccc(cc2)C(C#N)O)C(C(C1O)O)O	Renshen
1241	LRAHEMDGLNXPKE-UHFFFAOYSA-N	OCC1OC(OC2OCC(C(C2O)O)O)(C(C(C1O)O)OC1OC(CO)C(C(C1O)O)O)C1CCC2(C(C1(C)C)C(C)CC1C2CC(O)C2C1(C)CCC2C(CCC=C(C)C)(O)C)C	Renshen
1242	XEEFSHTUESCNEP-UHFFFAOYSA-N	OCC1OC(OC2CC3(C)C(C4(C2C(C)(C)C(O)CC4)C)CC(C2C3(C)CCC2C(OC2OC(COC3OC(COC4OCC(C(C4O)O)O)C(C(C3O)O)O)C(C(C2O)O)O)(CCC=C(C)C)C)O)C(C(C1O)O)OC1OCC(C(C1O)O)O	Renshen
1243	NEHNMFOYXAPHSD-UHFFFAOYSA-N	O=CCC(CCC=C(C)C)C	Banxia,Renshen,Shengjiang
1244	SFJOMLIUSIKKRA-UHFFFAOYSA-N	OC1CCC2(CC1(C)CCC1C2CC1(C)C)O	Renshen
1245	HLZKNKRTKFSKGZ-UHFFFAOYSA-N	CCCCCCCCCCCCCCO	Renshen
1246	NCYCYZXNIZJOKI-OVSJKPMPSA-N	O=C/C=C(/C=C/C=C(/C=C/C1=C(C)CCCC1(C)C)\C)\C	Renshen
1247	KYWIYKKSMDLRDC-UHFFFAOYSA-N	CCCCCCCCCC(=O)C	Chaihu,Banxia,Shengjiang
1248	MIJYXULNPSFWEK-UHFFFAOYSA-N	OC1CCC2(C(C1(C)C)CCC1(C2CC=C2C1(C)CCC1(C2CC(C)(C)CC1)C(=O)O)C)C	Renshen,Dazao
1249	WTEVQBCEXWBHNA-YFHOEESVSA-N	O=C/C=C(\CCC=C(C)C)/C	Chaihu,Banxia,Shengjiang
1250	PZZRDJXEMZMZFD-UHFFFAOYSA-N	Oc1cc(O)c2c(c1)oc(c(c2=O)OC1OCC(C(C1O)O)O)c1ccc(c(c1)O)O	Chaihu
1251	CATSNJVOTSVZJV-UHFFFAOYSA-N	CCCCCC(=O)C	Renshen,Shengjiang
1252	NUJGJRNETVAIRJ-UHFFFAOYSA-N	CCCCCCCC=O	Chaihu,Renshen,Shengjiang
1253	NFLGAXVYCFJBMK-UHFFFAOYSA-N	CC1CCC(C(=O)C1)C(C)C	Chaihu,Huangqin,Banxia
1254	ZYURHZPYMFLWSH-UHFFFAOYSA-N	CCCCCCCCCCCCCCCCCCCCCCCCCCCC	Shengjiang
1255	KRKNYBCHXYNGOX-UHFFFAOYSA-N	OC(=O)C(CC(=O)O)(CC(=O)O)O	Chaihu,Renshen,Dazao
1256	BJEPYKJPYRNKOW-UHFFFAOYSA-N	OC(=O)CC(C(=O)O)O	Chaihu,Renshen,Dazao
1257	FEWJPZIEWOKRBE-UHFFFAOYSA-N	OC(C(C(=O)O)O)C(=O)O	Dazao
1258	YYGNTYWPHWGJRM-FLHYQJCXSA-N	C/C(=C\CC/C=C(/CC/C=C(/CCC=C(C)C)\C)\C)/CC/C=C(\CCC=C(C)C)/C	Renshen
1259	PYMYPHUHKUWMLA-UHFFFAOYSA-N	OCC(C(C(C=O)O)O)O	Chaihu
1260	NWKFECICNXDNOQ-UHFFFAOYSA-N	c1ccc(cc1)c1ccc2c([o+]1)cccc2	Dazao
1261	GRWVBLRIPRGGPD-UHFFFAOYSA-N	O=C1NC(Cc2ccccc2)C(=O)NC1Cc1ccc(cc1)O	Banxia
1262	GKHCBYYBLTXYEV-UHFFFAOYSA-N	OCC1OC(OCc2ccccc2)C(C(C1O)O)O	Chaihu
1263	OVBPIULPVIDEAO-UHFFFAOYSA-N	OC(=O)CCC(C(=O)O)NC(=O)c1ccc(cc1)NCc1cnc2c(n1)c(O)nc(n2)N	Renshen
1264	GWYFCOCPABKNJV-UHFFFAOYSA-N	CC(CC(=O)O)C	Shengjiang
1265	OSWPMRLSEDHDFF-UHFFFAOYSA-N	COC(=O)c1ccccc1O	Banxia
1266	BEDIGDJDGGJUFI-UHFFFAOYSA-N	O=CC1=C2CCC(C2CC(CC1)C(=C)C)C	Chaihu
1267	WGEMODLYPVOIIW-UHFFFAOYSA-N	O=CN1CC(CNc2ccc(cc2)C(=O)NC(C(=O)O)CCC(=O)O)Nc2c1c(O)nc(n2)N	Renshen
1268	CIGIQYRFUVBHMZ-UHFFFAOYSA-N	CCC(C(C)C)CCC(C1CCC2C1(C)CCC1C2CC=C2C1(C)CCC(C2)OC1OCC(C(C1O)O)O)C	Banxia
1269	VVIAGPKUTFNRDU-UHFFFAOYSA-N	O=CN1C(CNc2ccc(cc2)C(=O)NC(C(=O)O)CCC(=O)O)CNc2c1c(=O)[nH]c(n2)N	Renshen
1270	OEYIOHPDSNJKLS-UHFFFAOYSA-N	OCC[N+](C)(C)C	Chaihu,Banxia,Renshen
1271	XYSJPOSNCGTXQT-UHFFFAOYSA-N	[CH2-]C[CH-]NC(=O)c1ccc(cc1)NCC1CNc2c(N1C=O)c(=O)nc([nH]2)N	Renshen
1272	OIXICAMXHDUNAS-UHFFFAOYSA-N	OCCc1sc[n+](c1C)Cc1cc(N)nc(n1)C	Renshen,Dazao
1273	AUNGANRZJHBGPY-UHFFFAOYSA-N	OCC(C(C(Cn1c2cc(C)c(cc2nc2c1nc(=O)[nH]c2=O)C)O)O)O	Renshen,Dazao
1274	ZMDOPLQSOGZPJN-UHFFFAOYSA-N	Oc1cc(O)c2c(c1)oc(c(c2=O)OC1OC(COC2OC(C)C(C(C2O)O)O)C(C(C1O)O)O)c1cccc(c1O)O	Chaihu,Zhigancao,Dazao
1275	PJWPOUFMMWFJOL-UHFFFAOYSA-N	CCC(C(C)C)CCC(C1CCC2C1(C)CCC1C2C=CC2C1(C)CCC(C2)OC1OC(CO)C(C(C1O)O)O)C	Banxia
1276	JMFRWRFFLBVWSI-NSCUHMNNSA-N	OC/C=C/c1ccc(c(c1)OC)O	Shengjiang
1277	LKDRXBCSQODPBY-UHFFFAOYSA-N	OCC1(O)OCC(C(C1O)O)O	Dazao
1278	JZRWCGZRTZMZEH-UHFFFAOYSA-N	OCCc1sc[n+](c1C)Cc1cnc(nc1N)C	Renshen,Dazao
1279	BJHIKXHVCXFQLS-UHFFFAOYSA-N	OCC(C(C(C(=O)CO)O)O)O	Dazao
1280	SRBFZHDQGSBBOR-UHFFFAOYSA-N	OC1COC(C(C1O)O)O	Chaihu,Renshen
1281	GZCGUPFRVQAUEE-UHFFFAOYSA-N	OCC(C(C(C(C=O)O)O)O)O	Renshen
1282	FZRJRIPXNVGOHZ-IWQZZHSRSA-N	OCC1O/C(=C\O)/C(C1O)O	Renshen
1283	WQZGKKKJIJFFOK-UHFFFAOYSA-N	OCC1OC(O)C(C(C1O)O)O	Chaihu,Renshen,Dazao
1284	WWNNZCOKKKDOPX-UHFFFAOYSA-N	C[n+]1cccc(c1)C(=O)[O-]	Banxia
1285	CDAISMWEOUEBRE-UHFFFAOYSA-N	OC1C(O)C(O)C(C(C1O)O)O	Renshen
1286	AEMOLEFTQBMNLQ-UHFFFAOYSA-N	OC1OC(C(=O)O)C(C(C1O)O)O	Renshen,Dazao
1287	DMAFLSPHXHVGDJ-UHFFFAOYSA-N	OCC1(CO)CC(OC1C)n1cnc2c1ncnc2N	Renshen
1288	IRMGDQSAWLAMIV-UHFFFAOYSA-N	CCCCCC(CCCC(CCC)C)C	Chaihu
1289	YURNCBVQZBJDAJ-AATRIKPKSA-N	CCCC/C=C/C(=O)O	Chaihu
1290	HFDVRLIODXPAHB-UHFFFAOYSA-N	CCCCCCCCCCCCC=C	Chaihu,Renshen
1291	LKOVPWSSZFDYPG-WUKNDPDISA-N	CCCCCCCCCCCCCCC/C=C/C(=O)O	Banxia
1292	UWKAYLJWKGQEPM-UHFFFAOYSA-N	C=CC(OC(=O)C)(CCC=C(C)C)C	Shengjiang
1293	QMAYBMKBYCGXDH-UHFFFAOYSA-N	CC1=CC2C(CC1)C(=CCC2C(C)C)C	Banxia,Renshen,Shengjiang
1294	GYHFUZHODSMOHU-UHFFFAOYSA-N	CCCCCCCCC=O	Banxia,Renshen,Shengjiang
1295	HFPZCAJZSCWRBC-UHFFFAOYSA-N	Cc1ccc(cc1)C(C)C	Chaihu,Shengjiang
1296	WUOACPNHFRMFPN-UHFFFAOYSA-N	CC1=CCC(CC1)C(O)(C)C	Chaihu,Banxia,Shengjiang
1297	WEEGYLXZBRQIMU-UHFFFAOYSA-N	CC12CCC(CC1)C(O2)(C)C	Chaihu,Huangqin,Shengjiang,Dazao
1298	TUNFSRHWOTWDNC-UHFFFAOYSA-N	CCCCCCCCCCCCCC(=O)O	Chaihu,Renshen,Shengjiang,Dazao
1299	RZJRJXONCZWCBN-UHFFFAOYSA-N	CCCCCCCCCCCCCCCCCC	Chaihu
1300	WQEPLUUGTLDZJY-UHFFFAOYSA-N	CCCCCCCCCCCCCCC(=O)O	Chaihu,Banxia,Renshen,Shengjiang
1301	HOWGUJZVBDQJKV-UHFFFAOYSA-N	CCCCCCCCCCCCCCCCCCCCCC	Renshen
1302	MBIPADCEHSKJDQ-UHFFFAOYSA-N	CC1CCC=C2C1(C)C1C(C1(C)C)CC2	Chaihu,Renshen,Shengjiang
1303	LQERIDTXQFOHKA-UHFFFAOYSA-N	CCCCCCCCCCCCCCCCCCC	Chaihu,Renshen
1304	GHVNFZFCNZKVNT-UHFFFAOYSA-N	CCCCCCCCCC(=O)O	Renshen
1305	WHWDWIHXSPCOKZ-UHFFFAOYSA-N	CC(CCCC(C)C)CCCC(CCCC(=O)C)C	Chaihu,Banxia
1306	CRPUJAZIXJMDBK-UHFFFAOYSA-N	C=C1C2CCC(C1(C)C)C2	Chaihu,Renshen,Shengjiang
1307	NPNUFJAVOOONJE-WDZFZDKYSA-N	CC1=CCCC(=C)C2C(CC1)C(C2)(C)C	Chaihu,Banxia,Renshen,Shengjiang,Dazao
1308	CDOSHBSSFJOMGT-UHFFFAOYSA-N	C=CC(CCC=C(C)C)(O)C	Chaihu,Huangqin,Banxia,Shengjiang
1309	YKFLAYDHMOASIY-UHFFFAOYSA-N	CC1=CCC(=CC1)C(C)C	Shengjiang
1310	DTGKSKDOIYIVQL-UHFFFAOYSA-N	OC1CC2C(C1(C)CC2)(C)C	Chaihu,Huangqin,Banxia,Renshen,Shengjiang
1311	RRAFCDWBNXTKKO-UHFFFAOYSA-N	C=CCc1ccc(c(c1)OC)O	Chaihu,Huangqin,Banxia,Shengjiang,Dazao
1312	RECUKUPTGUEGMW-UHFFFAOYSA-N	CC(c1ccc(c(c1)O)C)C	Chaihu
1313	MOYAFQVGZZPNRA-UHFFFAOYSA-N	CC1=CCC(=C(C)C)CC1	Shengjiang
1314	NZXWDTCLMXDSHY-UHFFFAOYSA-N	CC1(C)C2CC3C1C3(C2)C	Shengjiang
1315	WXQGPFZDVCRBME-UHFFFAOYSA-N	CC1=CCC2(C3(C1C3)C(C)(C)CCC2)C	Chaihu,Renshen
1316	UFWIBTONFRDIAS-UHFFFAOYSA-N	c1ccc2c(c1)cccc2	Chaihu
1317	NNWHUJCUHAELCL-SNAWJCMRSA-N	C/C=C/c1ccc(c(c1)OC)OC	Shengjiang
1318	KZJWDPNRJALLNS-UHFFFAOYSA-N	CCC(C(C)C)CCC(C1CCC2C1(C)CCC1C2CC=C2C1(C)CCC(C2)O)C	Chaihu,Huangqin,Banxia,Renshen,Shengjiang,Dazao
1319	HCXVJBMSMIARIN-CMDGGOBGSA-N	CCC(C(C)C)/C=C/C(C1CCC2C1(C)CCC1C2CC=C2C1(C)CCC(C2)O)C	Chaihu,Huangqin,Banxia,Renshen,Dazao
1320	RUVINXPYWBROJD-ONEGZZNKSA-N	C/C=C/c1ccc(cc1)OC	Banxia
1321	JSNRRGGBADWTMC-NTCAYCPXSA-N	C=CC(=C)CC/C=C(/CCC=C(C)C)\C	Chaihu,Banxia,Renshen,Shengjiang
1322	NVEQFIOZRFFVFW-UHFFFAOYSA-N	C=C1CCC2OC2(CCC2C1CC2(C)C)C	Chaihu,Banxia,Shengjiang,Dazao
1323	NJZUUYADLXBQPA-UHFFFAOYSA-N	C=C1CC2CC1CC2(C)C	Shengjiang
1324	SVURIXNDRWRAFU-UHFFFAOYSA-N	CC1CCC2C31CCC(C(C3)C2(C)C)(C)O	Banxia,Renshen
1325	LSQXNMXDFRRDSJ-UHFFFAOYSA-N	COc1cc(C)ccc1C(C)C	Chaihu,Renshen
1326	WRYLYDPHFGVWKC-UHFFFAOYSA-N	CC1=CCC(CC1)(O)C(C)C	Chaihu,Banxia,Shengjiang
1327	IRAQOCYXUMOFCW-UHFFFAOYSA-N	CC1=CCC23CC1C(C)(C)C2CCC3C	Huangqin,Shengjiang
1328	FUCYIEXQVQJBKY-UHFFFAOYSA-N	CC1=CC2C(=C(C)CCC2C(C)C)CC1	Chaihu,Banxia,Renshen,Shengjiang,Dazao
1329	JARKCYVAAOWBJS-UHFFFAOYSA-N	CCCCCC=O	Chaihu,Banxia,Renshen,Shengjiang
1330	DOIRQSBPFJWKBE-UHFFFAOYSA-N	CCCCOC(=O)c1ccccc1C(=O)OCCCC	Chaihu,Renshen
1331	IPCSVZSSVZVIGE-UHFFFAOYSA-N	CCCCCCCCCCCCCCCC(=O)O	Chaihu,Huangqin,Banxia,Renshen,Shengjiang,Dazao
1332	FXHGMKSSBGDXIY-UHFFFAOYSA-N	CCCCCCC=O	Chaihu,Banxia,Renshen
1333	QIQXTHQIDYTFRH-UHFFFAOYSA-N	CCCCCCCCCCCCCCCCCC(=O)O	Chaihu,Banxia,Renshen,Shengjiang,Dazao
1334	DCAYPVUWAIABOU-UHFFFAOYSA-N	CCCCCCCCCCCCCCCC	Renshen
1335	NDJKXXJCMXVBJW-UHFFFAOYSA-N	CCCCCCCCCCCCCCCCC	Renshen
1336	CBFCDTFDPHXCNY-UHFFFAOYSA-N	CCCCCCCCCCCCCCCCCCCC	Renshen
1337	FLIACVVOZYBSBS-UHFFFAOYSA-N	CCCCCCCCCCCCCCCC(=O)OC	Chaihu,Renshen,Shengjiang
1338	FIGVVZUWCLSUEI-UHFFFAOYSA-N	CCCCCCCCCCCCCCCCCCCCCCC	Renshen
1339	OPFTUNCRGUEPRZ-UHFFFAOYSA-N	C=CC1(C)CCC(CC1C(=C)C)C(=C)C	Chaihu,Banxia,Renshen,Shengjiang
1340	AHYOMNWKYGMYMB-UHFFFAOYSA-N	OCC1Cc2cc(OC)c(cc2C(C1COC1OC(CO)C(C(C1O)O)O)c1ccc(c(c1)OC)O)O	Banxia
1341	TYPSVDGIQAOBAD-UHFFFAOYSA-N	C=C1CCCC2(C1Cc1c(C2)occ1C)C	Banxia
1342	IQVQXVFMNOFTMU-FLIBITNWSA-N	CCC/C=C/1\OC(=O)C2=C1CCC=C2	Chaihu,Banxia
1343	WCKRDHRSYRZRAX-UHFFFAOYSA-N	COc1cc(CCC(CC(=O)CCc2cc(O)c(c(c2)OC)O)O)ccc1O	Shengjiang
1344	UEKHBUNMFZUBFK-UHFFFAOYSA-N	COc1cc(CCC(CC(CCc2cc(OC)c(c(c2)OC)O)O)O)ccc1O	Shengjiang
1345	BGHMHTHMLDKWCL-UHFFFAOYSA-N	OCC1OC(OCC2(C)OC3(C)CCC2CC3)C(C(C1O)O)O	Shengjiang
1346	GCOXCNWFFQOSSA-HNQUOIGGSA-N	Oc1ccc(cc1)CCC(S(=O)(=O)O)C/C=C/C(c1ccc(cc1)O)O	Shengjiang
1347	FZWNRFAUDBWSKY-QNQPVOBRSA-N	CCCCCC(=O)/C=C(/C=C/c1ccc(c(c1)OC)O)\O	Shengjiang
1348	PWDBBSBHBDCKBE-UHFFFAOYSA-N	COc1cc(cc(c1O)O)C1OC(CCc2ccc(cc2)O)CC(C1)O	Shengjiang
1349	CDLANTQZSUXRAX-UHFFFAOYSA-N	COc1cc(cc(c1O)O)C1CC(O)CC(O1)CCc1ccc(c(c1)O)O	Shengjiang
1350	VFYKGOGEJRZWKU-UHFFFAOYSA-N	CCCCc1ccc(o1)CCc1ccc(c(c1)OC)O	Shengjiang
1351	KMTDSRGINFRYEZ-UHFFFAOYSA-N	CCCCCC(CC(=O)CCc1ccc(c(c1)OC)OC1OC(C(=O)O)C(C(C1O)O)O)O	Shengjiang
1352	PCHXAHPLKORHMW-UHFFFAOYSA-N	COc1cc(CCC2CC(OC(=O)C)CC(O2)c2cc(O)c(c(c2)OC)O)ccc1O	Shengjiang
1353	CDIQAHPGTJXRRX-UHFFFAOYSA-N	COc1cc(CCC(=O)CC(OC(=O)C)CCc2ccc(c(c2)OC)O)ccc1O	Shengjiang
1354	LUISKKSBOJYGAL-UHFFFAOYSA-N	CCCCCCCCc1ccc(o1)CCc1ccc(c(c1)OC)O	Shengjiang
1355	GHBAGMWSYWCUGX-CMDGGOBGSA-N	CCCCCC/C=C/C(=O)CCc1ccc(c(c1)OC)O	Shengjiang
1356	JHWWZAIWXYIMDH-UHFFFAOYSA-N	COc1cc(CCC(=O)CC(CCc2cc(O)c(c(c2)OC)O)O)ccc1O	Shengjiang
1357	PZKYCBMLUGVAGH-UHFFFAOYSA-N	COc1cc(ccc1O)C(C(O)C)O	Shengjiang
1358	AGDUZYZCUABRSP-UHFFFAOYSA-N	CCCCCCC(CC(=O)CCc1ccc(c(c1)OC)OC)O	Shengjiang
1359	DRDZHMFYPWLHJH-UHFFFAOYSA-N	COc1cc(CCC(OC(=O)C)CC(OC(=O)C)CCc2ccc(c(c2)OC)O)ccc1O	Shengjiang
1360	WZHSIDQBPQYZNL-UHFFFAOYSA-N	CCCCCCc1ccc(o1)CCc1ccc(c(c1)OC)O	Shengjiang
1361	MBPTXJNHCBXMBP-LHHJGKSTSA-N	O=C1OCC/C/1=C\CC1C2(CCC3C1(C)CCCC3(C)C)OC2	Shengjiang
1362	MSLIBNPPWWCGPY-UHFFFAOYSA-N	COc1cc(CCC(=O)CC(CCc2ccc(c(c2)O)O)O)ccc1O	Shengjiang
1363	AVAOBMODCJNIGA-UHFFFAOYSA-N	COc1cc(CCC(CC(OC(=O)C)CCc2ccc(c(c2)OC)O)O)ccc1O	Shengjiang
1364	FSJJNEYYEKNFEZ-UHFFFAOYSA-N	COc1cc(CCC2CC(O)CC(O2)c2cc(OC)c(c(c2)OC)O)ccc1O	Shengjiang
1365	AVAOBMODCJNIGA-OYKVQYDMSA-N	COc1cc(CC[C@H](CC(OC(=O)C)CCc2ccc(c(c2)OC)O)O)ccc1O	Shengjiang
1366	DTUNXJRSMOTKGD-KRWDZBQOSA-N	CCCCC[C@H](OC(=O)C)CC(=O)CCc1ccc(c(c1)OC)O	Shengjiang
1367	ZAWCPGMKVKTLKI-VDMVXBFBSA-N	O=CC/C(=C\C[C@@H]1[C@]2(CCC3[C@]1(C)CCCC3(C)C)OC2)/C=O	Shengjiang
1368	RPPLFPVIBFQGJC-UHFFFAOYSA-N	CC1CCC2C(C1O)C2(C)C	Shengjiang
1369	ZOKKRMIFZVQTTP-UHFFFAOYSA-N	CC1(O)CCC2C(C1)C2(C)C	Shengjiang
1370	NILVTWAPVHQVPS-UINJHVQLSA-N	CCCCCCCCCC(=O)/C=C(/C=C/c1ccc(c(c1)OC)O)\O	Shengjiang
1371	DRDZHMFYPWLHJH-BGERDNNASA-N	COc1cc(CCC(OC(=O)C)C[C@@H](OC(=O)C)CCc2ccc(c(c2)OC)O)ccc1O	Shengjiang
1372	LJSQFQKUNVCTIA-UHFFFAOYSA-N	CCSCC	Shengjiang
1373	UEKHBUNMFZUBFK-BHWOMJMDSA-N	COc1cc(CC[C@H](CC(CCc2cc(OC)c(c(c2)OC)O)O)O)ccc1O	Shengjiang
1374	FSJJNEYYEKNFEZ-BQFCYCMXSA-N	COc1cc(CC[C@H]2C[C@H](O)C[C@H](O2)c2cc(OC)c(c(c2)OC)O)ccc1O	Shengjiang
1375	OUHIEGFKRWELJI-UHFFFAOYSA-N	OCC1CCC(C(C1(C)C)C(=C)C)(C)C=C	Shengjiang
1376	MBPTXJNHCBXMBP-SDIIOJARSA-N	O=C1OCC/C/1=C\C[C@H]1[C@]2(CC[C@@H]3[C@]1(C)CCCC3(C)C)OC2	Shengjiang
1377	LEQAOMBKQFMDFZ-UHFFFAOYSA-N	O=CC=O	Shengjiang
1378	CEWQMRMCIKPUIK-UHFFFAOYSA-N	CC(C1CCC(=C)CC1)C	Shengjiang
1379	HDNGHNOEMOMCKM-UHFFFAOYSA-N	CCCCCC(CC(CCc1ccc(c(c1)OC)OC)O)O	Shengjiang
1380	AOVAKEPXEOVCEW-UHFFFAOYSA-N	O=CC1CCC(CC1)C(=C)C	Shengjiang
1381	NBBJYMSMWIIQGU-UHFFFAOYSA-N	CCC=O	Shengjiang
1382	FIAKMTRUEKZMNO-TZMCWYRMSA-N	CC1=CC2=C(CC[C@H]([C@H]2CC1)C)C(C)C	Shengjiang
1383	VNBHQOHLCULRDN-UHFFFAOYSA-N	CCCCCCCCCCCC(=C)C	Shengjiang
1384	ZEASWHWETFMWCV-UHFFFAOYSA-N	Oc1cc2OC(C(Cc2c(c1)O)OC(=O)c1cc(O)c(c(c1)O)O)c1cc(O)c(=O)c2c(c1)c(cc(c2O)O)C1Oc2cc(O)cc(c2CC1OC(=O)c1cc(O)c(c(c1)O)O)O	Shengjiang
1385	YYLGKUPAFFKGRQ-UHFFFAOYSA-N	CCO[Si](OCC)(C)C	Shengjiang
1386	ZGEGCLOFRBLKSE-UHFFFAOYSA-N	CCCCCC=C	Shengjiang
1387	VVCHIOKYQRUBED-UHFFFAOYSA-N	CC(=CCCC(C1CCC(C=C1)(C)O)C)C	Shengjiang
1388	LJYGUONSIAIOJB-UHFFFAOYSA-N	C=CC1(C)CCC(CC1C(=C)C)C(C)(C)C	Shengjiang
1389	FZWNRFAUDBWSKY-AJIFNOQSSA-N	CCCCCC(=O)C=C(/C=C\c1ccc(c(c1)OC)O)O	Shengjiang
1390	MPSGDHOYFIUPSO-PDBXOOCHSA-N	CC/C=C\C/C=C\C/C=C\CCCCCCCC(=O)OCC(COC1OC(COC2OC(CO)C(C(C2O)O)O)C(C(C1O)O)O)O	Shengjiang
1391	IMDXRLLSWYZMEN-UHFFFAOYSA-N	O=C(CC(S(=O)(=O)O)CCc1ccc(c(c1)O)O)CCc1ccc(c(c1)O)O	Shengjiang
1392	DSGKTUVITPQPRT-UHFFFAOYSA-N	O=NN1CCCCC1C(=O)O	Shengjiang
1393	XKYSLILSDJBMCU-UHFFFAOYSA-N	OC1CC=C2C3C1c1cc4OCOc4cc1CN3CC2	Shengjiang
1394	LSVOBJIOONAGLU-UHFFFAOYSA-N	CC(=CCc1cc(cc(c1O)CC=C(C)C)C(=O)O)C	Shengjiang
1395	RSFPISDAJMWREU-UHFFFAOYSA-N	CNC1CCC2(C(=CCC3C2CCC24C3CCC4C(OC2=O)C)C1)C	Shengjiang
1396	RNXRXBFLIGLDTC-UHFFFAOYSA-N	CCCCOC(=O)NC(=O)N	Shengjiang
1397	ASUTZQLVASHGKV-UHFFFAOYSA-N	COc1ccc2c3c1OC1C3(CCN(C2)C)C=CC(C1)O	Shengjiang
1398	SUGIJIFASYORQN-UHFFFAOYSA-N	COC(=O)c1cc(O)c(c(c1)O)OC	Shengjiang
1399	YHSDFQBXPYLYMP-UHFFFAOYSA-N	COc1cc(CCC(=O)CC(S(=O)(=O)O)CCc2ccc(c(c2)O)O)ccc1O	Shengjiang
1400	ZKNBKMKBFDAWTE-UHFFFAOYSA-N	COc1cc(CCC(=O)CC(S(=O)(=O)O)CCc2cc(O)c(c(c2)OC)O)cc(c1O)O	Shengjiang
1401	WJQUHMZHLUTNPJ-UHFFFAOYSA-N	CC1CC(=O)C(=C(C)C)CC2=C1CCC2C	Banxia
1402	CZMRCDWAGMRECN-UGDNZRGBSA-N	OC[C@H]1O[C@@]([C@H]([C@@H]1O)O)(CO)O[C@H]1O[C@H](CO)[C@H]([C@@H]([C@H]1O)O)O	Huangqin,Renshen
1403	JPUKWEQWGBDDQB-DTGCRPNFSA-N	OC[C@H]1O[C@@H](Oc2c(oc3c(c2=O)c(O)cc(c3)O)c2ccc(cc2)O)[C@@H]([C@H]([C@H]1O)O)O	Renshen
1404	POQICXMTUPVZMX-UHFFFAOYSA-N	OCC1OC(C(C1O)O)Oc1c(oc2c(c1=O)c(O)cc(c2)O)c1ccc(cc1)O	Renshen
1405	HUKSJTUUSUGIDC-UHFFFAOYSA-N	Oc1ccc2c(c1)OCC1C2Oc2c1cc1c(c2)OCO1	Renshen
1406	AAWZDTNXLSGCEK-UHFFFAOYSA-N	OC1C(O)CC(CC1O)(O)C(=O)O	Dazao
1407	QWCKQJZIFLGMSD-UHFFFAOYSA-N	CCC(C(=O)O)N	Banxia
1408	XJKQETQKNZJWIM-UHFFFAOYSA-N	OCC1OC(OC2OC=C3C(C2C=C)CCOC3=O)C(C(C1O)O)OC(=O)c1cccc(c1O)O	Banxia
1409	QUKGYYKBILRGFE-UHFFFAOYSA-N	CC(=O)OCc1ccccc1	Dazao
1410	IAEGWXHKWJGQAZ-UHFFFAOYSA-N	Cc1cnc(c(n1)C)C	Banxia
1411	WLGDDELKYAWBBL-UHFFFAOYSA-N	O=CCCCCCCCC(=O)O	Banxia
1412	DRTQHJPVMGBUCF-UHFFFAOYSA-N	OCC1OC(C(C1O)O)n1ccc(=O)[nH]c1=O	Chaihu,Banxia,Renshen,Dazao
1413	ZSKGQVFRTSEPJT-UHFFFAOYSA-N	O=Cc1ccc[nH]1	Renshen
1414	UGQMRVRMYYASKQ-UHFFFAOYSA-N	OCC1OC(C(C1O)O)n1cnc2c1[nH]cnc2=O	Banxia,Dazao
1415	RFSUNEUAIZKAJO-UHFFFAOYSA-N	OCC1OC(C(C1O)O)(O)CO	Renshen
1416	PDEQKAVEYSOLJX-BJMVGYQFSA-N	OC/C(=C/CCC1(C)C2CC3C1(C)C3C2)/C	Renshen
1417	OJYKYCDSGQGTRJ-VZUCSPMQSA-N	OC/C(=C/CCC1(C)C2CCC(C1=C)C2)/C	Renshen,Shengjiang
1418	KWFJIXPIFLVMPM-UHFFFAOYSA-N	CC(=CCCC1(C)C2CC3C1(C)C3C2)C	Renshen
1419	JGINTSAQGRHGMG-VZUCSPMQSA-N	OC/C(=C/CCC1(C)C2CC=C(C1C2)C)/C	Shengjiang
1420	OJYKYCDSGQGTRJ-WZUFQYTHSA-N	OC/C(=C\CCC1(C)C2CCC(C1=C)C2)/C	Renshen,Shengjiang
1421	LSIXBBPOJBJQHN-UHFFFAOYSA-N	CC1=C(C)C2CC1CC2	Chaihu
1422	YGHRJJRRZDOVPD-UHFFFAOYSA-N	O=CCC(C)C	Shengjiang
1423	ZDPHROOEEOARMN-UHFFFAOYSA-N	CCCCCCCCCCC(=O)O	Chaihu
1424	LEVWYRKDKASIDU-UHFFFAOYSA-N	NC(C(=O)O)CSSCC(C(=O)O)N	Banxia
1425	DHMQDGOQFOQNFH-UHFFFAOYSA-N	NCC(=O)O	Chaihu,Banxia,Dazao
1426	FXCIQPDJVYFUQG-WLRTZDKTSA-N	OC/C(=C/CCC(c1ccc(cc1)C)C)/C	Shengjiang
1427	PLSSEPIRACGCBO-UHFFFAOYSA-N	CC1=CCC(C2(C1C1OC(=O)C(=C)C1CC2)C)O	Shengjiang
1428	FVWJYYTZTCVBKE-ROUWMTJPSA-N	OC[C@@]12CCC([C@@H]2[C@@H]2[C@](CC1)(C)[C@]1(C)CC[C@@H]3[C@]([C@H]1CC2)(C)CC[C@@H](C3(C)C)O)C(=C)C	Dazao
1429	JJWIOXUMXIOXQN-UHFFFAOYSA-N	C1CCCCCCCCCCCCCCC1	Renshen
1430	PPUFZEKAOXNVLU-UHFFFAOYSA-N	OCCc1ccc(c(c1)O)OC	Huangqin
1431	OCOMKVVSXFCESC-UHFFFAOYSA-N	Oc1ccc(cc1)COCc1ccc(cc1)O	Banxia
1432	QGJZLNKBHJESQX-UHFFFAOYSA-N	CC(=C)C1CCC2(C1C1CCC3C(C1(C)CC2)(C)CCC1C3(C)CCC(C1(C)C)O)C(=O)O	Dazao
1433	PPTXKCYXNDLKTQ-UHFFFAOYSA-N	OCC1(C)C2CC3(C1CCC3C)CC=C2C	Shengjiang
1434	BKIMMITUMNQMOS-UHFFFAOYSA-N	CCCCCCCCC	Shengjiang
1435	VUMCUSHVMYIRMB-UHFFFAOYSA-N	CC(c1cc(cc(c1)C(C)C)C(C)C)C	Renshen
1436	OGFXBIXJCWAUCH-UHFFFAOYSA-N	OCC1Cc2cc(OC)c(cc2C(C1CO)c1ccc(c(c1)OC)O)O	Banxia
1437	MUCRYNWJQNHDJH-UHFFFAOYSA-N	CC1CCC2(C(C1C)C1=CCC3C(C1(CC2)C)(C)CCC1C3(C)CCC(=O)C1(C)C)C(=O)O	Dazao
1438	VQKFNUFAXTZWDK-UHFFFAOYSA-N	Cc1ccco1	Renshen
1439	BDLLSHRIFPDGQB-AATRIKPKSA-N	CCCC/C=C/CCCCCCCCCCCC(=O)O	Chaihu
1440	GMBRUAIJEFRHFQ-UHFFFAOYSA-N	CCOC(=O)c1nn(c(n1)C(Cl)(Cl)Cl)c1ccc(cc1Cl)Cl	Shengjiang
1441	HAVYZKHVTLAPDZ-RCHZWEEESA-N	C=C1CCCC(=CCC(C=CC1)(C)C)C	Renshen
1442	CSKINCSXMLCMAR-UHFFFAOYSA-N	CC1CCC2=C1CC1CCC2(C1(C)C)C	Huangqin,Renshen,Shengjiang
1443	WNRBYZQFEBIUGD-UHFFFAOYSA-N	CC1=CCCC2(C1CC(=C(C)C)CC2)C	Shengjiang
1444	STRABSCAWZINIF-UHFFFAOYSA-N	CC(=C1CCC2(C(C1)C(C)(O)CCC2)C)C	Renshen
1445	OGJYXQFXLSCKTP-UKTHLTGXSA-N	C/C(=C\COC(=O)C(C)C)/CCC=C(C)C	Shengjiang
1446	BYCHQEILESTMQU-FMIVXFBMSA-N	CCC(=O)OC/C=C(/CCC=C(C)C)\C	Shengjiang
1447	IQDXAJNQKSIPGB-HQSZAHFGSA-N	C=CC(CC/C=C(/CC/C=C(/CCC=C(C)C)\C)\C)(O)C	Shengjiang
1448	WJUFSDZVCOTFON-UHFFFAOYSA-N	COc1cc(C=O)ccc1OC	Banxia
1449	YHBUQBJHSRGZNF-VGOFMYFVSA-N	CC(=CC/C=C(/C1CCC(=CC1)C)\C)C	Renshen
1450	FUCYIEXQVQJBKY-ZFWWWQNUSA-N	CC1=C[C@@H]2C(=C(C)CC[C@H]2C(C)C)CC1	Renshen
1451	QMVPMAAFGQKVCJ-SNVBAGLBSA-N	OCC[C@H](CCC=C(C)C)C	Shengjiang
1452	JOZKFWLRHCDGJA-LLVKDONJSA-N	C[C@H](CCC=C(C)C)CCOC(=O)C	Shengjiang
1453	RTZKSTLPRTWFEV-OLZOCXBDSA-N	COc1cc2C[C@@H](C)[C@@H](C)Cc3c(c2c(c1OC)OC)c(OC)c1c(c3)OCO1	Renshen
1454	OPFTUNCRGUEPRZ-QLFBSQMISA-N	C=C[C@]1(C)CC[C@H](C[C@H]1C(=C)C)C(=C)C	Chaihu,Renshen,Shengjiang
1455	ZWRRJEICIPUPHZ-MYODQAERSA-N	COc1cc2C[C@](C)(O)[C@@H](C)Cc3c(c2c(c1OC)OC)c(OC)c1c(c3)OCO1	Renshen
1456	PDSNLYSELAIEBU-GUIRCDHDSA-N	C=C1[C@H]2CC[C@H]3[C@]1(C)CCCC([C@@H]23)(C)C	Chaihu
1457	HICYDYJTCDBHMZ-CDKPOMLUSA-N	CC1=CC[C@H]2C3C1[C@]2(C)CCCC3(C)C	Chaihu
1458	WTOYNNBCKUYIKC-JMSVASOKSA-N	O=C1C[C@@H](C)[C@]2(C(=C1)CC[C@H](C2)C(=C)C)C	Chaihu
1459	YOVSPTNQHMDJAG-RBSFLKMASA-N	C=C1CCC[C@]2([C@@H]1C[C@@H](CC2)C(=C)C)C	Renshen
1460	RMZHSBMIZBMVMN-UHFFFAOYSA-N	C=C1CCCC2(C1CC(=C(C)C)CC2)C	Banxia,Renshen
1461	CVBUKMMMRLOKQR-UHFFFAOYSA-N	O=C(c1ccccc1)CC(=O)C	Huangqin
1462	NOLWRMQDWRAODO-UHFFFAOYSA-N	C=C1CCC2C(C1)C(CCC2=C)C(C)C	Renshen
1463	WRCBXHDQHPUVHW-UHFFFAOYSA-N	COC(=O)CC(C(=O)OC1C(=CC23C1c1cc4OCOc4cc1CCN3CCC2)OC)(CCC(C)C)O	Renshen
1464	BKGUPIVDQHHVMV-NTEUORMPSA-N	C/C=C(/C(=O)OC1c2cc(OC)c(c(c2c2c(CC(C1(C)O)C)cc1c(c2OC)OCO1)OC)OC)\C	Renshen
1465	YHGVYECWZWIVJC-UHFFFAOYSA-N	OCC12CCC(CC2C2=CCC3C(C2(CC1O)C)(C)CCC1C3(C)CCC(C1(C)C)O)(C)C	Chaihu
1466	PSVHVXLCVSKJGM-UHFFFAOYSA-N	C=C1C2CCC3C(C1=O)(C2O)C1(O)OCC23CCCC(C2C1O)(C)C	Chaihu
1467	RTZKSTLPRTWFEV-UHFFFAOYSA-N	COc1cc2CC(C)C(C)Cc3c(c2c(c1OC)OC)c(OC)c1c(c3)OCO1	Renshen
1468	PLGPPVNYZMVRCY-UHFFFAOYSA-N	CC1CCC(CC1)C(CCC=C(C)C)C	Shengjiang
1469	RSAHICAPUYTWHW-UHFFFAOYSA-N	COc1cc(CCC(CC(=O)CCc2ccc(c(c2)OC)O)O)ccc1O	Shengjiang
1470	NXJCRELRQHZBQA-UHFFFAOYSA-N	COc1cc(OC)c2c(c1)oc(=O)cc2	Chaihu
1471	WGTRJVCFDUCKCM-UHFFFAOYSA-N	CC1CCC2=C(C)CCC3C(C12)C3(C)C	Banxia
1472	FUDNBFMOXDUIIE-UHFFFAOYSA-N	C=CC(CCC=C(C)C)C	Shengjiang
1473	VPDZRSSKICPUEY-SUYBHAEQSA-N	CC1=CCCC(=CC2C(CC1)C2(C)C)C	Renshen
1474	ZENZJGDPWWLORF-MDZDMXLPSA-N	CCCCCCCC/C=C/CCCCCCCC=O	Shengjiang
1475	BFCBRSFYYLSTAA-UHFFFAOYSA-N	CC(=O)OC1(CCC(=CC1)C)C(C)C	Shengjiang
1476	ZJSIKVDEOWWVEH-UHFFFAOYSA-N	CC1=CC2C(CC1)C(=C)CCCC2(C)C	Chaihu
1477	UPGLJTCDRBIZKP-UHFFFAOYSA-N	CC1=C2C3C(C3(C)C)CCC2(CCC1)C	Renshen
1478	LVBXEMGDVWVTGY-VOTSOKGWSA-N	CCCCC/C=C/C=O	Chaihu
1479	ISEQOSOYOGJYOG-UHFFFAOYSA-N	C1CCC#CCCOCCC#CCC1	Renshen
1480	BUDWHMNUSAOQBI-UHFFFAOYSA-N	C=C1CCCC2(C31CCC2C(C3)(C)C)C	Renshen
1481	FTSINDMZMFBWFS-UHFFFAOYSA-N	C=C1CCC2C(=C(CCC2C)C(C)C)C1	Renshen
1482	ZCJQJJWNFDNQGZ-UHFFFAOYSA-N	CC1=CCCC2(C31CCC2C(C3)(C)C)C	Renshen
1483	NGJUAJNTJXNCFH-UHFFFAOYSA-N	OCC1CC2(C)C(=CCC3C2(C)CCC2C3(C)CCC(C2(C)C)O)C2C1(CO)CCC(C2)(C)C	Chaihu
1484	ZTQSAGDEMFDKMZ-UHFFFAOYSA-N	CCCC=O	Shengjiang
1485	NEDIAPMWNCQWNW-UHFFFAOYSA-N	CCCCCC1CC=CC(=O)O1	Chaihu
1486	MBIPADCEHSKJDQ-PBOSXPJTSA-N	C[C@@H]1CCC=C2[C@@]1(C)[C@H]1[C@H](C1(C)C)CC2	Renshen
1487	VMYXUZSZMNBRCN-CQSZACIVSA-N	CC(=CCC[C@H](c1ccc(cc1)C)C)C	Shengjiang
1488	LDIAQNKCRRXZCD-HDJMEDRXSA-N	OC[C@H]1O[C@@H](O[C@H]2CC[C@]3([C@H](C2(C)C)CC[C@@]2([C@@H]3C[C@@H](O)[C@H]3[C@@]2(C)CC[C@@H]3C(O[C@@H]2O[C@H](COC3O[C@H](CO)[C@H]([C@@H]([C@H]3O)O)O)[C@H]([C@@H]([C@H]2O)O)O)(CCC=C(C)C)C)C)C)[C@H]([C@H]([C@@H]1O)O)O[C@@H]1O[C@H](CO)[C@H]([C@@H]([C@@H]1O[C@@H]1O[C@H](CO)[C@H]([C@@H]([C@@H]1O)O)O)O)O	Renshen
1489	GZYPWOGIYAIIPV-JBDTYSNRSA-N	OC[C@H]1O[C@@H](O[C@H]2CC[C@]3([C@H](C2(C)C)CC[C@@]2([C@@H]3C[C@@H](O)[C@H]3[C@@]2(C)CC[C@@H]3C(O[C@@H]2O[C@H](CO[C@@H]3O[C@H](CO)[C@H]([C@@H]([C@H]3O)O)O)[C@H]([C@@H]([C@H]2O)O)O)(CCC=C(C)C)C)C)C)[C@@H]([C@H]([C@@H]1O)O)O[C@@H]1O[C@H](CO)[C@H]([C@@H]([C@@H]1O)O)O	Renshen
1490	NODILNFGTFIURN-GHZGJXBKSA-N	OC[C@H]1O[C@@H](O[C@H]2CC[C@]3([C@H](C2(C)C)CC[C@@]2([C@@H]3CC(O)[C@H]3[C@@]2(C)CC[C@@H]3[C@@](O[C@@H]2O[C@H](CO[C@@H]3OC[C@@H]([C@@H]([C@H]3O)O)O)[C@H]([C@@H]([C@H]2O)O)O)(CCC=C(C)C)C)C)C)[C@@H]([C@H]([C@@H]1O)O)OC1O[C@H](CO)[C@H]([C@@H]([C@H]1O)O)O	Renshen
1491	JCFOXVKGSJUKTN-SRDDUMEKSA-N	OC[C@H]1O[C@@H](O[C@H]2CC[C@]3([C@H](C2(C)C)[C@@H](O)C[C@@]2([C@@H]3C[C@@H](O)[C@H]3[C@@]2(C)CC[C@@H]3C(O[C@@H]2O[C@H](CO[C@H]3OC[C@H]([C@@H]([C@H]3O)O)O)[C@H]([C@@H]([C@H]2O)O)O)(CCC=C(C)C)C)C)C)[C@@H]([C@H]([C@@H]1O)O)O[C@@H]1O[C@H](CO)[C@H]([C@@H]([C@@H]1O)O)O	Renshen
1492	JDCPEKQWFDWQLI-LUQKBWBOSA-N	OC[C@H]1O[C@@H](O[C@H]2CC[C@]3([C@H](C2(C)C)CC[C@@]2([C@@H]3C[C@@H](O)[C@H]3[C@@]2(C)CC[C@@H]3C(O[C@@H]2O[C@H](CO[C@@H]3O[C@H]([C@@H]([C@H]3O)O)CO)[C@H]([C@@H]([C@H]2O)O)O)(CCC=C(C)C)C)C)C)[C@@H]([C@H]([C@@H]1O)O)O[C@@H]1O[C@H](CO)[C@H]([C@@H]([C@@H]1O)O)O	Renshen
1493	RLDVZILFNVRJTL-IWFVLDDISA-N	OC[C@H]1O[C@@H](O[C@H]2CC[C@]3([C@H](C2(C)C)CC[C@@]2([C@@H]3CC(O)[C@H]3[C@@]2(C)CC[C@@H]3[C@@](O[C@@H]2O[C@H](CO)[C@H]([C@@H]([C@@H]2O)O)O)(CCC=C(C)C)C)C)C)[C@@H]([C@H]([C@@H]1O)O)O[C@@H]1O[C@H](CO)[C@H]([C@@H]([C@H]1O)O)O	Renshen
1494	PWAOOJDMFUQOKB-WCZZMFLVSA-N	OC[C@H]1O[C@@H](O[C@@H]2C[C@]3(C)[C@@H]([C@@]4([C@@H]2C(C)(C)[C@@H](O)CC4)C)C[C@H]([C@H]2[C@@]3(C)CC[C@@H]2[C@@](O[C@@H]2O[C@H](CO)[C@H]([C@@H]([C@H]2O)O)O)(CCC=C(C)C)C)O)[C@@H]([C@H]([C@@H]1O)O)O[C@@H]1O[C@@H](C)[C@@H]([C@H]([C@H]1O)O)O	Renshen
1495	UZIOUZHBUYLDHW-WGHRJRCYSA-N	OC[C@H]1O[C@@H](O[C@H]2C[C@]3(C)[C@@H]([C@@]4([C@@H]2C(C)(C)[C@@H](O)CC4)C)CC([C@H]2[C@@]3(C)CCC2[C@](CCC=C(C)C)(O)C)O)[C@@H]([C@H]([C@@H]1O)O)O[C@@H]1O[C@H](CO)[C@H]([C@@H]([C@@H]1O)O)O	Renshen
1496	YURJSTAIMNSZAE-HHNZYBFYSA-N	OC[C@H]1O[C@@H](O[C@@H]2C[C@]3(C)[C@@H]([C@@]4([C@@H]2C(C)(C)[C@@H](O)CC4)C)C[C@H]([C@H]2[C@@]3(C)CC[C@@H]2C(O[C@@H]2O[C@H](CO)[C@H]([C@@H]([C@H]2O)O)O)(CCC=C(C)C)C)O)[C@@H]([C@H]([C@@H]1O)O)O	Renshen
1497	AGBCLJAHARWNLA-ZMVZKAJJSA-N	OC[C@H]1O[C@@H](O[C@@H]2C[C@]3(C)[C@@H]([C@@]4([C@@H]2C(C)(C)[C@@H](O)CC4)C)C[C@H]([C@H]2[C@@]3(C)CCC2[C@](CCC=C(C)C)(O)C)O)[C@@H]([C@H]([C@@H]1O)O)O[C@@H]1O[C@@H](C)[C@@H]([C@H]([C@H]1O)O)O	Renshen
1498	NFZYDZXHKFHPGA-QQHDHSITSA-N	OC[C@H]1O[C@@H](O[C@H]2[C@@H](O[C@@H]([C@H]([C@@H]2O)O)C(=O)O)O[C@@H]2CC[C@]3([C@H](C2(C)C)CC[C@@]2([C@@H]3CC=C3[C@@]2(C)CC[C@@]2([C@H]3CC(C)(C)CC2)C(=O)O[C@@H]2O[C@H](CO)[C@H]([C@@H]([C@@H]2O)O)O)C)C)[C@@H]([C@H]([C@@H]1O)O)O	Renshen
1499	WIONCQLWGYLTME-SJORKVTESA-N	CCCCCCC[C@H]1O[C@H]1CC#CC#CC(=O)C=C	Renshen
1500	DSVMWGREWREVQQ-ODQHEUEKSA-N	CCCCCCC[C@@H](/C=C/C#CC#C[C@@H](C=C)O)O	Renshen
1501	NTYAVUNEPXGZQJ-KXJMYDKTSA-N	OC[C@H]1O[C@@H](O[C@H]2CC[C@]3([C@H](C2(C)C)CC[C@@]2([C@@H]3C[C@@H](O)[C@H]3[C@@]2(C)CC[C@@H]3[C@@](O[C@@H]2O[C@H](CO[C@@H]3O[C@H](CO)[C@H]([C@@H]([C@H]3O)O)O)[C@H]([C@@H]([C@H]2O)O)O)(CCC=C(C)C)C)C)C)[C@@H]([C@H]([C@@H]1O)O)O[C@@H]1O[C@H](COC(=O)CC(=O)O)[C@H]([C@@H]([C@@H]1O)O)O	Renshen
1502	GVLDSGIQZAFIAN-ZACQAIPSSA-N	CCCCCCC[C@H]1O[C@H]1CC#CC#C[C@@H](C=C)O	Renshen
1503	SNHCPECPLQRJNL-PJGDIXRESA-N	OC[C@H]1O[C@@H](O[C@H]2CC[C@]3(C(C2(C)C)CC[C@@]2(C3C[C@@H](O)C3[C@@]2(C)CC[C@@H]3[C@@](O[C@@H]2O[C@H](CO[C@@H]3O[C@H](CO)[C@H]([C@@H]([C@@H]3O)O)O)[C@H]([C@@H]([C@H]2O)O)O)(CCC=C(C)C)C)C)C)[C@@H]([C@H]([C@@H]1O)O)O[C@@H]1O[C@H](COC(=O)C)[C@H]([C@@H]([C@@H]1O)O)O	Renshen
1504	DSVMWGREWREVQQ-NTCAYCPXSA-N	CCCCCCCC(/C=C/C#CC#CC(C=C)O)O	Renshen
1505	SWIROVJVGRGSPO-UHFFFAOYSA-N	OCC1OC(OC2CCC3(C(C2(C)C)CCC2(C3CC(O)C3C2(C)CCC3C(OC2OC(CO)C(C(C2O)O)O)(CCC=C(C)C)C)C)C)C(C(C1O)O)O	Renshen
1506	NODILNFGTFIURN-UHFFFAOYSA-N	OCC1OC(OC2CCC3(C(C2(C)C)CCC2(C3CC(O)C3C2(C)CCC3C(OC2OC(COC3OCC(C(C3O)O)O)C(C(C2O)O)O)(CCC=C(C)C)C)C)C)C(C(C1O)O)OC1OC(CO)C(C(C1O)O)O	Renshen
1507	JDCPEKQWFDWQLI-UHFFFAOYSA-N	OCC1OC(OC2CCC3(C(C2(C)C)CCC2(C3CC(O)C3C2(C)CCC3C(OC2OC(COC3OC(C(C3O)O)CO)C(C(C2O)O)O)(CCC=C(C)C)C)C)C)C(C(C1O)O)OC1OC(CO)C(C(C1O)O)O	Renshen
1508	UZIOUZHBUYLDHW-UHFFFAOYSA-N	OCC1OC(OC2CC3(C)C(C4(C2C(C)(C)C(O)CC4)C)CC(C2C3(C)CCC2C(CCC=C(C)C)(O)C)O)C(C(C1O)O)OC1OC(CO)C(C(C1O)O)O	Renshen
1509	YURJSTAIMNSZAE-UHFFFAOYSA-N	OCC1OC(OC2CC3(C)C(C4(C2C(C)(C)C(O)CC4)C)CC(C2C3(C)CCC2C(OC2OC(CO)C(C(C2O)O)O)(CCC=C(C)C)C)O)C(C(C1O)O)O	Renshen
1510	SHCBCKBYTHZQGZ-UHFFFAOYSA-N	CC(=CCCC(C1CCC2(C1C(O)CC1C2(C)CC(C2C1(C)CCC(C2(C)C)O)O)C)(O)C)C	Renshen
1511	RWXIFXNRCLMQCD-UHFFFAOYSA-N	OCC1OC(OC2CCC3(C(C2(C)C)CCC2(C3CC(O)C3C2(C)CCC3C(CCC=C(C)C)(O)C)C)C)C(C(C1O)O)OC1OC(CO)C(C(C1O)O)O	Renshen
1512	RAQNTCRNSXYLAH-UHFFFAOYSA-N	OCC1OC(OC2CC3(C)C(C4(C2C(C)(C)C(O)CC4)C)CC(C2C3(C)CCC2C(CCC=C(C)C)(O)C)O)C(C(C1O)O)O	Renshen
1513	LDIAQNKCRRXZCD-UHFFFAOYSA-N	OCC1OC(OC2CCC3(C(C2(C)C)CCC2(C3CC(O)C3C2(C)CCC3C(OC2OC(COC3OC(CO)C(C(C3O)O)O)C(C(C2O)O)O)(CCC=C(C)C)C)C)C)C(C(C1O)O)OC1OC(CO)C(C(C1OC1OC(CO)C(C(C1O)O)O)O)O	Renshen
1514	IRBVCFDYIGGFFY-UHFFFAOYSA-N	OCC1OC(OC2CCC3(C(C2(C)C)CCC2C3CC(O)C3C2(C)CCC3C(OC2OC(CO)C(C(C2O)O)O)(CC(C=C(C)C)C)C)C)C(C(C1O)O)OC1OC(CO)C(C(C1O)O)O	Renshen
1515	NTYAVUNEPXGZQJ-UHFFFAOYSA-N	OCC1OC(OC2CCC3(C(C2(C)C)CCC2(C3CC(O)C3C2(C)CCC3C(OC2OC(COC3OC(CO)C(C(C3O)O)O)C(C(C2O)O)O)(CCC=C(C)C)C)C)C)C(C(C1O)O)OC1OC(COC(=O)CC(=O)O)C(C(C1O)O)O	Renshen
1516	FWCWPAUCBWOOGG-UHFFFAOYSA-N	OCC1OC(OC2CCC3(C(C2(C)C)CCC2(C3CC(O)C3C2(C)CCC3C(OC2OC(COC3OCC(C(C3O)O)O)C(C(C2O)O)O)(CCC=C(C)C)C)C)C)C(C(C1O)O)OC1OC(COC(=O)CC(=O)O)C(C(C1O)O)O	Renshen
1517	OSXWNRAKZUNVDR-UHFFFAOYSA-N	OCC1OC(OC2CCC3(C(C2(C)C)CCC2(C3CC(O)C3C2(C)CCC3C(OC2OC(CO)C(C(C2O)O)O)(CCC=C(C)C)C)C)C)C(C(C1O)O)OC1OC(COC(=O)CC(=O)O)C(C(C1O)O)O	Renshen
1518	RDIMTXDFGHNINN-UHFFFAOYSA-N	CCCCCCCC(C(CC#CC#CC(C=C)O)O)O	Renshen
1519	JBGYSAVRIDZNKA-UHFFFAOYSA-N	OCC1OC(OC2CC3(C)C(C4(C2C(C)(C)C(O)CC4)C)CC(C2C3(C)CCC2C2(C)CCC(O2)C(O)(C)C)O)C(C(C1O)O)OC1OC(C)C(C(C1O)O)O	Renshen
1520	AGBCLJAHARWNLA-UHFFFAOYSA-N	OCC1OC(OC2CC3(C)C(C4(C2C(C)(C)C(O)CC4)C)CC(C2C3(C)CCC2C(CCC=C(C)C)(O)C)O)C(C(C1O)O)OC1OC(C)C(C(C1O)O)O	Renshen
1521	UGJAEDFOKNAMQD-KHPPLWFESA-N	CCCCCCC/C=C\CC#CC#CC(C=C)O	Renshen
1522	WXVLCNREBFDEKS-UHFFFAOYSA-N	COc1cc2OC(C)(C)C=Cc2cc1C(=O)C	Chaihu
1523	RYCNBIYTZSGSPI-UHFFFAOYSA-N	O=C(c1ccccc1C(=O)OC(C)(C)C)OC(C)(C)C	Renshen
1524	KVMXBSSOCCPAOR-UHFFFAOYSA-N	OCC1OC(OC2CCC3(C(C2(C)C)CCC2(C3CC(O)C3C2(C)CCC3C(OC2OC(COC3OCC(C(C3O)O)OC3OCC(C(C3O)O)O)C(C(C2O)O)O)(CCC=C(C)C)C)C)C)C(C(C1O)O)OC1OC(CO)C(C(C1O)O)O	Renshen
1525	RLDVZILFNVRJTL-UHFFFAOYSA-N	OCC1OC(OC2CCC3(C(C2(C)C)CCC2(C3CC(O)C3C2(C)CCC3C(OC2OC(CO)C(C(C2O)O)O)(CCC=C(C)C)C)C)C)C(C(C1O)O)OC1OC(CO)C(C(C1O)O)O	Renshen
1526	CKUVNOCSBYYHIS-UHFFFAOYSA-N	OCC1OC(OC2CCC3(C(C2(C)C)CCC2(C3CC(O)C3C2(C)CCC3C(CCC=C(C)C)(O)C)C)C)C(C(C1O)O)O	Renshen
1527	ZRBFCAALKKNCJG-UHFFFAOYSA-N	OCC1OC(OCC2OC(OC(C3CCC4(C3C(O)CC3C4(C)CCC4C3(C)CCC(C4(C)C)OC3OC(CO)C(C(C3O)O)O)C)(CCC=C(C)C)C)C(C(C2O)O)O)C(C(C1O)O)O	Renshen
1528	GVLDSGIQZAFIAN-UHFFFAOYSA-N	CCCCCCCC1OC1CC#CC#CC(C=C)O	Renshen
1529	FBFMBWCLBGQEBU-UHFFFAOYSA-N	OCC1OC(OC2CC3(C)C(C4(C2C(C)(C)C(O)CC4)C)CC(C2C3(C)CCC2C(OC2OC(CO)C(C(C2O)O)O)(CCC=C(C)C)C)O)C(C(C1O)O)OC1OC(CO)C(C(C1O)O)O	Renshen
1530	GZYPWOGIYAIIPV-UHFFFAOYSA-N	OCC1OC(OC2CCC3(C(C2(C)C)CCC2(C3CC(O)C3C2(C)CCC3C(OC2OC(COC3OC(CO)C(C(C3O)O)O)C(C(C2O)O)O)(CCC=C(C)C)C)C)C)C(C(C1O)O)OC1OC(CO)C(C(C1O)O)O	Renshen
1531	SNHCPECPLQRJNL-UHFFFAOYSA-N	OCC1OC(OC2CCC3(C(C2(C)C)CCC2(C3CC(O)C3C2(C)CCC3C(OC2OC(COC3OC(CO)C(C(C3O)O)O)C(C(C2O)O)O)(CCC=C(C)C)C)C)C)C(C(C1O)O)OC1OC(COC(=O)C)C(C(C1O)O)O	Renshen
1532	VRZCOXDMMILAJA-UHFFFAOYSA-N	OCC1OC(OC2CCC3(C(C2(C)C)CCC2C3CC(O)C3C2(C)CCC3C(OC2OC(COC3OC(C(C3O)O)CO)C(C(C2O)O)O)(CCC=C(C)C)C)C)C(C(C1O)O)OC1OC(CO)C(C(C1O)O)O	Renshen
1533	JXZQZARENYGJMK-UHFFFAOYSA-N	CC(=CCCC(C1=CCC(=CC1)C)C)C	Shengjiang
1534	PWAOOJDMFUQOKB-UHFFFAOYSA-N	OCC1OC(OC2CC3(C)C(C4(C2C(C)(C)C(O)CC4)C)CC(C2C3(C)CCC2C(OC2OC(CO)C(C(C2O)O)O)(CCC=C(C)C)C)O)C(C(C1O)O)OC1OC(C)C(C(C1O)O)O	Renshen
1535	WIONCQLWGYLTME-UHFFFAOYSA-N	CCCCCCCC1OC1CC#CC#CC(=O)C=C	Renshen
1536	UEBIBJSWHIZNCA-UHFFFAOYSA-N	OCC1OC(C(C1O)OC1OCC(C(C1O)O)O)OCC1OC(OC(C2CCC3(C2C(O)CC2C3(C)CCC3C2(C)CCC(C3(C)C)OC2OC(CO)C(C(C2OC2OC(CO)C(C(C2O)O)O)O)O)C)(CCC=C(C)C)C)C(C(C1O)O)O	Renshen
1537	BHDLXHMEKRLJOV-UKTHLTGXSA-N	OCC1OC(OC2CCC3(C(C2(C)C)CCC2(C3CC(O)C3C2(C)CCC3C(OC2OC(COC3OC(CO)C(C(C3O)O)O)C(C(C2O)O)O)(C/C=C/C(OO)(C)C)C)C)C)C(C(C1O)O)OC1OC(CO)C(C(C1O)O)O	Renshen
1538	QOMBXPYXWGTFNR-CIAFOILYSA-N	OCC1OC(OC2CC3(C)C(C4(C2C(C)(C)C(O)CC4)C)CC(C2C3(C)CCC2/C(=C/CC=C(C)C)/C)O)C(C(C1O)O)OC1OC(C)C(C(C1O)O)O	Renshen
1539	ZZTHVSDJFCDCGT-UHFFFAOYSA-N	OCC1OC(OC2CCC3(C(C2(C)C)CCC2(C3CC(O)C3C2(C)CCC3C(=C)CCC=C(C)C)C)C)C(C(C1O)O)OC1OC(COC(=O)C)C(C(C1O)O)O	Renshen
1540	KWDWBAISZWOAHD-UHFFFAOYSA-N	OCC1OC(OC2CCC3(C(C2(C)C)CCC2(C3CC(O)C3C2(C)CCC3C(=C)CCC=C(C)C)C)C)C(C(C1O)O)OC1OC(CO)C(C(C1O)O)O	Renshen
1541	NJUXRKMKOFXMRX-SSDVNMTOSA-N	OCC1OC(OC2CCC3(C(C2(C)C)CCC2(C3CC(O)C3C2(C)CCC3/C(=C/CC=C(C)C)/C)C)C)C(C(C1O)O)OC1OC(CO)C(C(C1O)O)O	Renshen
1542	LLPWNQMSUYAGQI-UHFFFAOYSA-N	OCC1OC(OC2CC3(C)C(C4(C2C(C)(C)C(O)CC4)C)CC(C2C3(C)CCC2C(OC2OC(CO)C(C(C2O)O)O)(CCC=C(C)C)C)O)C(C(C1O)O)OC1OCC(C(C1O)O)O	Renshen
1543	HNJBEVLQSNELDL-UHFFFAOYSA-N	O=C1CCCN1	Renshen
1544	FNIRVWPHRMMRQI-UHFFFAOYSA-N	OCC1OC(OC2CC3(C)C(C4(C2C(C)(C)C(O)CC4)C)CC(C2C3(C)CCC2C(CCC=C(C)C)(O)C)O)C(C(C1O)O)OC1OCC(C(C1O)O)O	Renshen
1545	OZTXYFOXQFKYRP-RGVLZGJSSA-N	OCC1OC(OC2CC3(C)C(C4(C2C(C)(C)C(O)CC4)C)CC(C2C3(C)CCC2/C(=C/CC=C(C)C)/C)O)C(C(C1O)O)O	Renshen
1546	NEEQFPMRODQIKX-UHFFFAOYSA-N	NC(C(=O)O)CNC(=O)C(=O)O	Renshen
1547	YDVZWJBDTALPRC-UHFFFAOYSA-N	OCC1OC(OC2CC3(C)C(C4(C2C(C)(C)C(O)CC4)C)CC(C2C3(C)CCC2C(CCC(C(=C)C)OO)(O)C)O)C(C(C1O)O)OC1OC(C)C(C(C1O)O)O	Renshen
1548	YQUSSKADRHYVPT-UHFFFAOYSA-N	OCC1OC(OC2CCC3(C(C2(C)C)CCC2(C3CC(O)C3C2(C)CCC3C(OC2OC(CO)C(C(C2O)O)O)(CCC(C(=C)C)OO)C)C)C)C(C(C1O)O)O	Renshen
1549	HJRVLGWTJSLQIG-UHFFFAOYSA-N	CC(=CCCC(C1CCC2(C1C(O)CC1C2(C)CC(C2C1(C)CCC(C2(C)C)O)O)C)(OC1OC(COC2OCC(C(C2O)O)O)C(C(C1O)O)O)C)C	Renshen
1550	HSFWRNGVRCDJHI-UHFFFAOYSA-N	C#C	Renshen
1551	NPZAABKZLIBPQV-UKTHLTGXSA-N	OCC1OC(OC2CCC3(C(C2(C)C)CCC2(C3CC(O)C3C2(C)CCC3C(OC2OC(COC3OC(CO)C(C(C3O)O)O)C(C(C2O)O)O)(C/C=C/C(O)(C)C)C)C)C)C(C(C1O)O)OC1OC(CO)C(C(C1O)O)O	Renshen
1552	XNGXWSFSJIQMNC-UHFFFAOYSA-N	OCC1OC(OC(C2CCC3(C2C(O)CC2C3(C)CC(C3C2(C)CCC(C3(C)C)O)O)C)(CCC=C(C)C)C)C(C(C1O)O)O	Renshen
1553	BNWJOHGLIBDBOB-UHFFFAOYSA-N	C=CCc1cc(OC)c2c(c1)OCO2	Dazao
1554	KCIZTNZGSBSSRM-UHFFFAOYSA-N	COc1c(OC)cc(cc1OC)C	Banxia
1555	KGEKLUUHTZCSIP-SQLBVSGCSA-N	CC(=O)O[C@@H]1CC2C(C1(C)CC2)(C)C	Shengjiang
1556	DJSISFGPUUYILV-ZFORQUDYSA-N	OC(=O)[C@H]1O[C@@H](Oc2cc3oc(cc(=O)c3c(c2O)O)c2ccc(cc2)O)[C@@H]([C@H]([C@@H]1O)O)O	Huangqin
1557	WRYLYDPHFGVWKC-JTQLQIEISA-N	CC1=CC[C@@](CC1)(O)C(C)C	Shengjiang
1558	YWWVWXASSLXJHU-AATRIKPKSA-N	CCCC/C=C/CCCCCCCC(=O)O	Dazao
1559	GETQZCLCWQTVFV-UHFFFAOYSA-N	CN(C)C	Chaihu
1560	SGAYOTORECIFCJ-UHFFFAOYSA-N	CC(=CCCC1(C)C2CCC1(C)C(C2)O)C	Shengjiang
1561	GVCJUCQUVWZELI-MYPVRGOXSA-N	C/C=C/C#CC#CC#C/C=C/C(CO)O	Shengjiang
1562	ZYRBXTNFHYZHSK-UHFFFAOYSA-N	COc1cc(OC)cc(c1C(=O)CC(=O)C)OC	Shengjiang
1563	GGHMUJBZYLPWFD-UHFFFAOYSA-N	CC1CCC2(C3(C1CC(C2(C)C)CC3)C)O	Renshen
1564	XFJWMJIZKLODIH-UHFFFAOYSA-N	CC(=O)OC(C1CCC(C=C1)C)(C)C	Shengjiang
1565	KSFOVUSSGSKXFI-UJJXFSCMSA-N	C=CC1=C(C)/C/2=C/c3[nH]c(c(c3C=C)C)/C=C/3\N=C(/C=c/4\[nH]/c(=C\C1=N2)/c(C)c4CCC(=O)O)C(=C3C)CCC(=O)O	Dazao
1566	ZTHLHHDJRXJGRX-UHFFFAOYSA-N	COc1cc2oc(cc(=O)c2c(c1O)O)c1ccccc1	Huangqin
1567	LJMPUEBWSQXCRU-UHFFFAOYSA-N	OC1C=C2C3CC(C)(C)C(=O)CC3(CCC2(C2(C1C1(C)CCC(=O)C(C1CC2)(C)C)C)C)C(=O)O	Shengjiang
1568	ZLPXZRZUFKQINJ-UHFFFAOYSA-N	CCOC1OC(CO)C(C(C1(O)c1ccc(c(c1)O)OC)OC1OC(C)C(C(C1O)O)O)O	Huangqin
1569	GPTFURBXHJWNHR-UHFFFAOYSA-N	CN1CCc2cc3OCOc3cc2C(=O)Cc2c(C1)c1OCOc1cc2	Renshen,Dazao
1570	JTZZGWPIBBTYNE-UHFFFAOYSA-N	COc1cc2c(cc1OC)CCN1C2C(C)c2c(C1)c1OCOc1cc2	Banxia
1571	RZUHGAKUNBFQJS-UHFFFAOYSA-N	COc1cc2c(cc1OC)cc1c3c2c(OC)c(OC)cc3CCN1C	Shengjiang
1572	ZAALQOFZFANFTF-UHFFFAOYSA-N	CN1CCc2cc3OCOc3cc2C(=O)Cc2c(C1)cc1OCOc1c2	Renshen,Dazao
1573	WYKIKCJZZWZRTL-YXVOOHIISA-L	C=Cc1c2/C=C/3\N=C(C(=C3C)C)/C=c/3\[n-]/c(=C\C4=N/C(=C\c(c1C)[n-]2)/C(=C4CCC(=O)O)C)/c(c3C)CCC(=O)O	Dazao
1574	ZCFFYALKHPIRKJ-UJJXFSCMSA-N	C=Cc1c2/C=C/3\N=C(C(=C3C)CCC(=O)O)/C=C/3\N=C(/C=c/4\[nH]/c(=C\c(c1C)[nH]2)/c(C=C)c4C)C(=C3CCC(=O)O)C	Dazao
1575	DFYRUELUNQRZTB-UHFFFAOYSA-N	COc1cc(ccc1O)C(=O)C	Chaihu,Shengjiang
1576	QMHCWDVPABYZMC-UHFFFAOYSA-N	O=CC1(C)C(O)CCC2(C1CCC1(C2CC=C2C1(C)CCC1(C2CC(CC1)(C)C)C(=O)O)C)C	Renshen
1577	BRHDDEIRQPDPMG-UHFFFAOYSA-N	C=CC1(C)CCC(O1)C(O)(C)C	Chaihu
1578	PDSNLYSELAIEBU-UHFFFAOYSA-N	C=C1C2CCC3C1(C)CCCC(C23)(C)C	Chaihu
1579	UFLHIIWVXFIJGU-ONEGZZNKSA-N	OCC/C=C/CC	Shengjiang
1580	DSLZVSRJTYRBFB-UHFFFAOYSA-N	OC(C(C(=O)O)O)C(C(C(=O)O)O)O	Renshen
1581	AGPKZVBTJJNPAG-UHFFFAOYSA-N	CCC(C(C(=O)O)N)C	Banxia
1582	LOCGAKKLRVLQAM-UHFFFAOYSA-N	Cc1cccc2c1c1ccccc1cc2	Banxia
1583	FQTLCLSUCSAZDY-SDNWHVSQSA-N	C=CC(CC/C=C(/CCC=C(C)C)\C)(O)C	Chaihu,Renshen,Shengjiang
1584	MMFCJPPRCYDLLZ-CMDGGOBGSA-N	CCCCCCC/C=C/C=O	Chaihu
1585	KBPLFHHGFOOTCA-UHFFFAOYSA-N	CCCCCCCCO	Renshen
1586	DSSYKIVIOFKYAU-UHFFFAOYSA-N	O=C1CC2C(C1(C)CC2)(C)C	Shengjiang
1587	WRMNZCZEMHIOCP-UHFFFAOYSA-N	OCCc1ccccc1	Huangqin
1588	OYHQOLUKZRVURQ-HZJYTTRNSA-N	CCCCC/C=C\C/C=C\CCCCCCCC(=O)O	Chaihu,Banxia,Dazao
1589	WVDDGKGOMKODPV-UHFFFAOYSA-N	OCc1ccccc1	Dazao
1590	HMSWAIKSFDFLKN-UHFFFAOYSA-N	CCCCCCCCCCCCCCCCCCCCCCCCCC	Renshen
1591	KEMQGTRYUADPNZ-UHFFFAOYSA-N	CCCCCCCCCCCCCCCCC(=O)O	Renshen,Dazao
1592	VLXDPFLIRFYIME-UHFFFAOYSA-N	CC(C1CCC2(C3C1C2C(=CC3)C)C)C	Chaihu,Banxia,Renshen,Shengjiang
1593	PJLHTVIBELQURV-UHFFFAOYSA-N	CCCCCCCCCCCCCC=C	Renshen
1594	WTTJVINHCBCLGX-NQLNTKRDSA-N	CCCCC/C=C\C/C=C\CCCCCCCC(=O)OC	Renshen
1595	HYBBIBNJHNGZAN-UHFFFAOYSA-N	O=Cc1ccco1	Chaihu,Banxia
1596	SECPZKHBENQXJG-FPLPWBNLSA-N	CCCCCC/C=C\CCCCCCCC(=O)O	Banxia,Dazao
1597	MGSRCZKZVOBKFT-UHFFFAOYSA-N	Cc1ccc(c(c1)O)C(C)C	Chaihu,Shengjiang
1598	ZYEMGPIYFIJGTP-UHFFFAOYSA-N	C=CCc1ccc(c(c1)OC)OC	Chaihu,Banxia,Shengjiang
1599	YKNWIILGEFFOPE-UHFFFAOYSA-N	CCCCCCCCCCCCCCCCCCCCCCCCC	Renshen
1600	UHEPJGULSIKKTP-UHFFFAOYSA-N	CC(=O)CCC=C(C)C	Shengjiang
1601	CRDAMVZIKSXKFV-YFVJMOTDSA-N	OC/C=C(/CC/C=C(/CCC=C(C)C)\C)\C	Renshen,Shengjiang
1602	GVEPBJHOBDJJJI-UHFFFAOYSA-N	c1ccc2c(c1)c1cccc3c1c2ccc3	Banxia
1603	RTATXGUCZHCSNG-UHFFFAOYSA-N	Oc1ccc(cc1)c1oc2cc(O)cc(c2c(=O)c1OC1OC(COC2OC(C)C(C(C2O)O)O)C(C(C1O)O)O)O	Chaihu
1604	RGIBXDHONMXTLI-UHFFFAOYSA-N	C=CCc1ccc(cc1)O	Dazao
1605	LRHPLDYGYMQRHN-UHFFFAOYSA-N	CCCCO	Shengjiang
1606	LHGVFZTZFXWLCP-UHFFFAOYSA-N	COc1ccccc1O	Chaihu,Banxia,Renshen
1607	ISWSIDIOOBJBQZ-UHFFFAOYSA-N	Oc1ccccc1	Chaihu
1608	WWZKQHOCKIZLMA-UHFFFAOYSA-N	CCCCCCCC(=O)O	Chaihu,Renshen,Shengjiang,Dazao
1609	SCZVLDHREVKTSH-UHFFFAOYSA-N	COc1cc(ccc1O)c1cc(=O)c2c(o1)cc(cc2O)O	Huangqin,Dazao
1610	POULHZVOKOAJMA-UHFFFAOYSA-N	CCCCCCCCCCCC(=O)O	Chaihu,Renshen,Shengjiang,Dazao
1611	BOPIMTNSYWYZOC-UHFFFAOYSA-N	C=C1CCCC2(C1CC(CC2)C(O)(C)C)C	Chaihu,Shengjiang
1612	CQLRUIIRRZYHHS-UHFFFAOYSA-N	OCC1OC(Oc2c(oc3c(c2=O)c(O)cc(c3)O)c2ccc(c(c2)OC)O)C(C(C1O)O)O	Chaihu
1613	IZQSVPBOUDKVDZ-UHFFFAOYSA-N	COc1cc(ccc1O)c1oc2cc(O)cc(c2c(=O)c1O)O	Chaihu
1614	FRMCCTDTYSRUBE-UHFFFAOYSA-N	C=C1CCC2C(C3C1CCC3(C)O)C2(C)C	Chaihu,Renshen,Shengjiang
1615	UIDGLYUNOUKLBM-UHFFFAOYSA-N	COc1cc(ccc1O)c1oc2cc(O)cc(c2c(=O)c1OC1OC(COC2OC(C)C(C(C2O)O)O)C(C(C1O)O)O)O	Chaihu,Zhigancao
1616	PHTQWCKDNZKARW-UHFFFAOYSA-N	OCCC(C)C	Shengjiang
1617	OUDFNZMQXZILJD-UHFFFAOYSA-N	Cc1ccc(o1)C=O	Renshen
1618	DTOSIQBPPRVQHS-PDBXOOCHSA-N	CC/C=C\C/C=C\C/C=C\CCCCCCCC(=O)O	Chaihu,Banxia
1619	QPUYECUOLPXSFR-UHFFFAOYSA-N	Cc1cccc2c1cccc2	Chaihu,Renshen
1620	SZHOJFHSIKHZHA-UHFFFAOYSA-N	CCCCCCCCCCCCC(=O)O	Chaihu,Renshen
1621	FFEARJCKVFRZRR-UHFFFAOYSA-N	CSCCC(C(=O)O)N	Banxia
1622	MGWAVDBGNNKXQV-UHFFFAOYSA-N	CC(COC(=O)c1ccccc1C(=O)OCC(C)C)C	Chaihu,Banxia
1623	CNVZJPUDSLNTQU-SEYXRHQNSA-N	CCCCCCCCCCC/C=C\CCCCC(=O)O	Chaihu
1624	ZSIAUFGUXNUGDI-UHFFFAOYSA-N	CCCCCCO	Chaihu,Banxia
1625	YVBAUDVGOFCUSG-UHFFFAOYSA-N	CCCCCc1ccco1	Chaihu,Banxia,Renshen
1626	XPFVYQJUAUNWIW-UHFFFAOYSA-N	OCc1ccco1	Renshen
1627	ZGIGZINMAOQWLX-NCZFFCEISA-N	C/C(=C\CC/C(=C/COC(=O)C)/C)/CCC=C(C)C	Shengjiang
1628	ZQPPMHVWECSIRJ-KTKRTIGZSA-N	CCCCCCCC/C=C\CCCCCCCC(=O)O	Chaihu,Banxia,Dazao
1629	KMOUJOKENFFTPU-UHFFFAOYSA-N	OCC1OC(Oc2cc(O)c3c(c2)oc(cc3=O)c2ccc(cc2)O)C(C(C1O)O)O	Huangqin
1630	OXGUCUVFOIWWQJ-UHFFFAOYSA-N	Oc1cc(O)c2c(c1)oc(c(c2=O)OC1OC(C)C(C(C1O)O)O)c1ccc(c(c1)O)O	Chaihu
1631	NDFKTBCGKNOHPJ-AATRIKPKSA-N	CCCC/C=C/C=O	Chaihu,Renshen
1632	WWRCMNKATXZARA-UHFFFAOYSA-N	CC(c1ccccc1C)C	Banxia
1633	BSAIUMLZVGUGKX-BQYQJAHWSA-N	CCCCCC/C=C/C=O	Chaihu,Renshen,Shengjiang
1634	HQNOUCSPWAGQND-UHFFFAOYSA-N	OC1C(OC(C(C1O)O)C)Oc1cc(O)c2c(c1)oc(c(c2=O)O)c1ccc(cc1)O	Chaihu
1635	FNAZRRHPUDJQCJ-UHFFFAOYSA-N	CCCCCCCCCCCCCCCCCCCCC	Renshen
1636	UILPJVPSNHJFIK-UHFFFAOYSA-N	COc1ccc(c(c1)O)C(=O)C	Banxia,Renshen
1637	LTUMRKDLVGQMJU-IUBLYSDUSA-N	C/C(=C\CC/C(=C/CCC(=O)C)/C)/CCC=C(C)C	Chaihu
1638	BGHCVCJVXZWKCC-UHFFFAOYSA-N	CCCCCCCCCCCCCC	Chaihu,Renshen
1639	PHWISBHSBNDZDX-UHFFFAOYSA-N	CC(C1CCC(=C)C=C1)CCC=C(C)C	Chaihu,Shengjiang
1640	KJPRLNWUNMBNBZ-QPJJXVBHSA-N	O=C/C=C/c1ccccc1	Banxia,Dazao
1641	WTOWZADSSKQQQE-UHFFFAOYSA-N	Oc1cc2OC(c3ccc(c(c3)O)O)C(Cc2c(c1)O)C	Dazao
1642	VKOBVWXKNCXXDE-UHFFFAOYSA-N	CCCCCCCCCCCCCCCCCCCC(=O)O	Renshen
1643	QZZGJDVWLFXDLK-UHFFFAOYSA-N	CCCCCCCCCCCCCCCCCCCCCCCC(=O)O	Chaihu,Dazao
1644	ISAKRJDGNUQOIC-UHFFFAOYSA-N	O=c1cc[nH]c(=O)[nH]1	Banxia,Dazao
1645	LRFVTYWOQMYALW-UHFFFAOYSA-N	O=c1[nH]c(=O)c2c([nH]1)nc[nH]2	Dazao
1646	BTCSSZJGUNDROE-UHFFFAOYSA-N	NCCCC(=O)O	Chaihu,Banxia
1647	MXHRCPNRJAMMIM-UHFFFAOYSA-N	OCC1OC(CC1O)n1ccc(=O)[nH]c1=O	Banxia
1648	GFFGJBXGBJISGV-UHFFFAOYSA-N	Nc1ncnc2c1[nH]cn2	Chaihu,Banxia,Renshen,Dazao
1649	WHUUTDBJXJRKMK-UHFFFAOYSA-N	OC(=O)CCC(C(=O)O)N	Banxia
1650	CKLJMWTZIZZHCS-UHFFFAOYSA-N	OC(=O)CC(C(=O)O)N	Chaihu,Banxia,Dazao
1651	ODKSFYDXXFIFQN-UHFFFAOYSA-N	OC(=O)C(CCCN=C(N)N)N	Chaihu,Banxia
1652	RWQKHEORZBHNRI-UHFFFAOYSA-N	CC1OC(=O)c2c(C1)c(Cl)cc(c2O)C(=O)NC(C(=O)O)Cc1ccccc1	Chaihu
1653	AYFVYJQAPQTCCC-UHFFFAOYSA-N	CC(C(C(=O)O)N)O	Chaihu,Banxia
1654	CIWBSHSKHKDKBQ-UHFFFAOYSA-N	OCC(C1OC(=O)C(=C1O)O)O	Dazao
1655	IQFYYKKMVGJFEH-UHFFFAOYSA-N	OCC1OC(CC1O)n1cc(C)c(=O)[nH]c1=O	Banxia,Dazao
1656	MTCFGRXMJLQNBG-UHFFFAOYSA-N	OCC(C(=O)O)N	Banxia
1657	ZDXPYRJPNDTMRX-UHFFFAOYSA-N	NC(=O)CCC(C(=O)O)N	Chaihu
1658	ONIBWKKTOPOVIA-UHFFFAOYSA-N	OC(=O)C1CCCN1	Banxia,Renshen,Dazao
1659	UHDGCWIWMRVCDJ-UHFFFAOYSA-N	OCC1OC(C(C1O)O)n1ccc(nc1=O)N	Banxia,Dazao
1660	HNDVDQJCIGZPNO-UHFFFAOYSA-N	NC(C(=O)O)Cc1cnc[nH]1	Banxia
1661	KZSNJWFQEVHDMF-UHFFFAOYSA-N	NC(C(=O)O)C(C)C	Banxia,Dazao
1662	QIVBCDIJIAJPQS-UHFFFAOYSA-N	OC(=O)C(Cc1c[nH]c2c1cccc2)N	Chaihu,Banxia
1663	KDXKERNSBIXSRK-UHFFFAOYSA-N	NCCCCC(C(=O)O)N	Banxia
1664	DCXYFEDJOCDNAF-UHFFFAOYSA-N	NC(=O)CC(C(=O)O)N	Chaihu,Dazao
1665	ROHFNLRQFUQHCH-UHFFFAOYSA-N	NC(C(=O)O)CC(C)C	Banxia,Dazao
1666	UYTPUPDQBNUYGX-UHFFFAOYSA-N	Nc1nc(=O)c2c([nH]1)nc[nH]2	Banxia,Dazao
1667	XWKAVQKJQBISOL-UHFFFAOYSA-N	CC(C(=O)O)Nc1ccccc1	Banxia
1668	UKMSUNONTOPOIO-UHFFFAOYSA-N	CCCCCCCCCCCCCCCCCCCCCC(=O)O	Banxia,Renshen,Dazao
1669	DXDRHHKMWQZJHT-FPYGCLRLSA-N	Oc1ccc(cc1)/C=C/C(=O)c1ccc(cc1O)O	Chaihu,Zhigancao
1670	FURUXTVZLHCCNA-UHFFFAOYSA-N	Oc1ccc(cc1)C1CC(=O)c2c(O1)cc(cc2)O	Zhigancao
1671	LZERJKGWTQYMBB-UHFFFAOYSA-N	COc1ccc(cc1)c1cc(=O)c2c(o1)cc(cc2O)OC	Huangqin
1672	UNXHWFMMPAWVPI-ZXZARUISSA-N	OC[C@H]([C@H](CO)O)O	Banxia
1673	AKNNEGZIBPJZJG-UHFFFAOYSA-N	COc1ccc2c(c1OC)C(=O)OC2C1N(C)CCc2c1c(OC)c1c(c2)OCO1	Chaihu
1674	UNXHWFMMPAWVPI-UHFFFAOYSA-N	OCC(C(CO)O)O	Banxia
1675	OELMAFBLFOKZJD-UHFFFAOYSA-N	COc1cc(CCC(CC(CCc2ccc(c(c2)OC)O)O)O)ccc1O	Shengjiang
1676	JBFHTYHTHYHCDJ-UHFFFAOYSA-N	CCC1CCC(=O)O1	Renshen
1677	IPBFYZQJXZJBFQ-UHFFFAOYSA-N	CCCCC1CCC(=O)O1	Chaihu
1678	NUKZAGXMHTUAFE-UHFFFAOYSA-N	CCCCCC(=O)OC	Chaihu
1679	QTGAEXCCAPTGLB-QZFXXANLSA-N	CC1=CCC(C)(C)C=CCC2(C(CC1)O2)C	Renshen,Shengjiang
1680	IDZNVJWQZDSPIX-UHFFFAOYSA-N	COc1cc(O)c2c(c1)oc1c(c2=O)cc(c(c1OC)O)OC	Huangqin
1681	RFWULRHBGYKEEZ-UHFFFAOYSA-N	O=c1oc2ccccc2c2c1c(=O)c1ccccc1o2	Renshen
1682	LKZDFKLGDGSGEO-UHFFFAOYSA-N	OCC1OC(Oc2c(oc3c(c2=O)c(O)cc(c3)O)c2ccc(cc2)O)C(C(C1O)O)OC1OC(CO)C(C(C1O)O)O	Renshen
1683	SLWJVQQNDGLXTK-UHFFFAOYSA-N	O=CC1C(O)C(C2C1(C)C1CCC3C(C1(CC2)C)(C)CCC1(C3C(CC1)C(=C)C)C(=O)O)(C)C	Dazao
1684	SBHXYTNGIZCORC-ZDUSSCGKSA-N	Oc1cc2O[C@@H](CC(=O)c2c(c1)O)c1ccc(c(c1)O)O	Huangqin
1685	RMCRQBAILCLJGU-UHFFFAOYSA-N	COc1ccc(cc1)C1CC(=O)c2c(O1)cc(cc2O)OC1OC(COC2OC(C)C(C(C2O)O)O)C(C(C1O)O)O	Chaihu
1686	GUAFOGOEJLSQBT-UHFFFAOYSA-N	COc1cc2oc(=O)ccc2cc1OC	Chaihu
1687	MQYXUWHLBZFQQO-UHFFFAOYSA-N	CC(=C)C1CCC2(C1C1CCC3C(C1(C)CC2)(C)CCC1C3(C)CCC(C1(C)C)O)C	Dazao
1688	RODXRVNMMDRFIK-UHFFFAOYSA-N	COc1cc2ccc(=O)oc2cc1O	Chaihu,Dazao
1689	SLJTWDNVZKIDAU-UHFFFAOYSA-N	CC(=C)C1CCC2(C1C1CCC3C(C1(C)CC2)(C)CCC1C3(C)CCC(=O)C1(C)C)C(=O)O	Dazao
1690	HAVWRBANWNTOJX-UHFFFAOYSA-N	COc1cc2ccc(=O)oc2c(c1O)O	Chaihu
1691	ILEDWLMCKZNDJK-UHFFFAOYSA-N	O=c1ccc2c(o1)cc(c(c2)O)O	Chaihu
1692	NDNUANOUGZGEPO-QMMMGPOBSA-N	CCC[C@H]1CCCCN1	Banxia
1693	GMYHXOPIKMGWOM-UHFFFAOYSA-N	OCC1CCC(CC1)C(=C)C	Huangqin
1694	DYDUQRQYDQHKJU-WDZFZDKYSA-N	O=C1/C(=C/c2ccccc2)/Oc2c1c(O)c(c(c2)O)O	Huangqin
1695	RKQDKXOBRXTSFS-QZFXXANLSA-N	CC1=CCCC2(C)OC2CC(C=CC1)(C)C	Renshen
1696	XJPBRODHZKDRCB-CSKARUKUSA-N	C=C/C(=C/CCC(=C)C)/C	Shengjiang
1697	PRNJXUQTUSFYLV-NTCAYCPXSA-N	C=CC(OC(=O)C)(CC/C=C(/CCC=C(C)C)\C)C	Shengjiang
1698	HICYDYJTCDBHMZ-UHFFFAOYSA-N	CC1=CCC2C3C1C2(C)CCCC3(C)C	Chaihu,Shengjiang
1699	BIVGPKIBTGZJJH-ORIPQNMZSA-N	CCCCCCCCCCCCCCCCCCCCCCC(C(=O)NC(C(C(CCC/C=C/CCCCCCCCC)O)O)CO)O	Dazao
1700	XESIWQIMUSNPRO-UHFFFAOYSA-N	Oc1cc(O)c2c(c1)oc1c(c2=O)cccc1O	Huangqin
1701	SNRUBQQJIBEYMU-UHFFFAOYSA-N	CCCCCCCCCCCC	Renshen
1702	IWNCBADONFSAAW-UHFFFAOYSA-N	CCC(C(C)C)CCC(C1CCC2C1(C)CCC1C2CC(C2=CC(=O)CCC12C)O)C	Shengjiang
1703	LIIALPBMIOVAHH-UHFFFAOYSA-N	COc1ccc2c(c1)oc(=O)cc2	Chaihu
1704	MUPFEKGTMRGPLJ-UHFFFAOYSA-N	OCC1OC(C(C1O)O)(CO)OC1OC(COC2OC(CO)C(C(C2O)O)O)C(C(C1O)O)O	Renshen
1705	HOMYIYLRRDTKAA-WJTDRONZSA-N	CCCCCCCCCCCCCCC(C(=O)NC(C(/C=C/CC/C=C\CCCCCCCCC)O)COC1OC(CO)C(C(C1O)O)O)O	Banxia
1706	BGCIWBMYVKHZNX-WJTDRONZSA-N	CCCCCCCCCCCCCCC(C(=O)NC(C(/C=C/CC/C=C\CCCCCCCCC)O)CO)O	Banxia
1707	YVFUWFRLVWFNLF-UHFFFAOYSA-N	CC(=C)C1CCC2(C1C1=CCC3C(C1(C)CC2)(C)CCC1C3(C)CC(O)C(C1(C)C)O)C(=O)O	Dazao
1708	HOMYIYLRRDTKAA-PQWGFPSMSA-N	CCCCCCCCCCCCCCC(C(=O)NC(C(/C=C/CC/C=C/CCCCCCCCC)O)COC1OC(CO)C(C(C1O)O)O)O	Banxia
1709	BGCIWBMYVKHZNX-PQWGFPSMSA-N	CCCCCCCCCCCCCCC(C(=O)NC(C(/C=C/CC/C=C/CCCCCCCCC)O)CO)O	Banxia
1710	YBKSMWBLSBAFBQ-UHFFFAOYSA-N	CCCCCCCCCCCCCCCCCCCC(=O)OCC	Banxia
1711	HEBKCHPVOIAQTA-UHFFFAOYSA-N	OCC(C(C(CO)O)O)O	Chaihu
1712	LCTONWCANYUPML-UHFFFAOYSA-N	OC(=O)C(=O)C	Chaihu,Renshen
1713	WBYWAXJHAXSJNI-VOTSOKGWSA-N	OC(=O)/C=C/c1ccccc1	Dazao
1714	NGSWKAQJJWESNS-UTCJRWHESA-N	OC(=O)/C=C\c1ccc(cc1)O	Banxia
1715	OGCOHPMZUTVUAD-ICFOKQHNSA-N	CC(C(C(=O)N1CCC2C1C(=O)NC(Cc1ccccc1)C(=O)N/C=C\c1ccc(O2)cc1)NC(=O)C(N(C)C)C)C	Dazao
1716	ORNBQBCIOKFOEO-UHFFFAOYSA-N	OC1CCC2(C(=CCC3C2CCC2(C3CCC2C(=O)C)C)C1)C	Chaihu
1717	XFUBPGKNMBCAHX-AATRIKPKSA-N	COc1cc(O)cc(c1C(=O)/C=C/c1c(O)cccc1O)O	Huangqin
1718	DIYWRNLYKJKHAM-UHFFFAOYSA-N	OC1OCC(C1Cc1ccc2c(c1)OCO2)Cc1ccc2c(c1)OCO2	Chaihu,Shengjiang
1719	SAJHRQBGZMZGMA-UHFFFAOYSA-N	COc1cc2OC(CC(=O)c2c(c1)O)c1c(O)cccc1O	Huangqin
1720	QZOALWMSYRBZSA-UHFFFAOYSA-N	OCC1OC(OC2CCC3(C(C2)C(=O)CC2C3CCC3(C2CCC3C(C2CCC(C(O2)OC2OC(C)C(C(C2O)O)O)C)C)C)C)C(C(C1O)O)OC1OC(C)C(C(C1O)O)O	Huangqin
1721	PXDASGXIBCEXNH-UHFFFAOYSA-N	OCC1OC(Oc2cc(ccc2O)C(=O)OC)C(C(C1O)O)O	Huangqin
1722	GLMWHQIFJIURES-UHFFFAOYSA-N	COc1c(O)c(OC)c2c(c1O)c(=O)cc(o2)c1ccc(c(c1)O)O	Huangqin
1723	NULZZCUABWZIRV-UHFFFAOYSA-N	Oc1cc(O)c2c(c1)oc(c(c2=O)O)c1c(O)cccc1O	Huangqin
1724	WJXXUIYFPVIHDH-UHFFFAOYSA-N	Oc1cc(O)c2c(c1)oc(cc2=O)c1c(O)cccc1O	Huangqin
1725	NBQYBZYBTNQEQG-UHFFFAOYSA-N	Oc1cc2OC(c3c(O)cccc3O)C(C(=O)c2c(c1)O)O	Huangqin
1726	BJNCWLSOQIVKIX-UHFFFAOYSA-N	Oc1cc2OC(c3ccccc3O)C(C(=O)c2c(c1)O)O	Huangqin
1727	HGTMGCDIPYGVKA-UHFFFAOYSA-N	CN1CC(C)C2C(C1)C(C)CC2	Huangqin
1728	VHNWVABJHPRFGC-UHFFFAOYSA-N	COc1c(O)cc2c(c1O)c(=O)cc(o2)c1ccccc1O	Huangqin
1729	GMQFOKBGMKVUQZ-UHFFFAOYSA-N	COc1cccc(c1c1cc(=O)c2c(o1)c(OC)c(c(c2O)OC)OC)O	Huangqin
1730	IDRSJGHHZXBATQ-UHFFFAOYSA-N	OC(=O)C1OC(Oc2cc(O)c3c(c2)oc(cc3=O)c2ccccc2)C(C(C1O)O)O	Huangqin
1731	JBYXPOFIGCOSSB-XBLVEGMJSA-N	CCCCCC/C=C/C=C/CCCCCCCC(=O)O	Renshen,Dazao
1732	FBDUYUDFMFZSDJ-UHFFFAOYSA-N	Oc1ccc(cc1)c1cc(=O)c2c(o1)c(OC1OC(C(=O)O)C(C(C1O)O)O)c(cc2O)O	Huangqin
1733	LVHLZMUFIYAEQB-UHFFFAOYSA-N	CC(CCC(=O)c1cocc1)C	Shengjiang
1734	XCBMYKIKEHGYAR-UHFFFAOYSA-N	COc1c(O)cc(c2c1oc(cc2=O)c1ccccc1O)O	Huangqin
1735	GVNUFBXIXQNOCF-PXNMLYILSA-N	COc1cc(ccc1OC)CC1COC(=O)/C/1=C\c1ccc2c(c1)OCO2	Renshen
1736	OEEZRBUCLFMTLD-UHFFFAOYSA-N	O=C(NC1(O)CC1)CCC(C(=O)O)N	Shengjiang
1737	AVPAEFHIEZLSLZ-DMNVBXCASA-N	O=C/C(=C\C=C\C(=C/C=C/C=C(/C=C/C=C(/C=C/C1=C(C)CC(CC1(C)C)O)\C)\C)\C)/C	Shengjiang
1738	GUBGYTABKSRVRQ-UHFFFAOYSA-N	OCC1OC(O)C(C(C1OC1OC(CO)C(C(C1O)O)O)O)O	Chaihu,Renshen
1739	ILRCGYURZSFMEG-UHFFFAOYSA-N	OCC1OC(OCCc2ccc(cc2)O)C(C(C1O)O)O	Huangqin
1740	NCCJLHWEUIAECU-MDZDMXLPSA-N	O=C1C=CC=C/C/1=C\NNC(=O)c1ccccc1O	Renshen
1741	VXOZCESVZIRHCJ-BQYQJAHWSA-N	OC1CCC2(C3(C1)OOC1(C2CCC2(C1CCC2C(/C=C/C(C(C)C)C)C)C)C=C3)C	Banxia
1742	RUXOGPGQKCWGOH-UHFFFAOYSA-N	COC1C(O)C(OC2CCC3(C(C2)CCC2C3CCC3(C2(O)CCC3C2=CC(=O)OC2)C)CO)OC(C1O)C	Dazao
1743	VNOKAWVKCFUZGK-UHFFFAOYSA-N	O=C1C=C2CC3(C)CCC4C(C3CCC2C2(C1C(C)(C)C(CC2)O)C)(C)CCC(C4(C)C)O	Renshen
1744	GYDIPQRLDOTECG-MDZDMXLPSA-N	CCC(C(C)C)/C=C/C(C1CCC2C1(C)CCC1C2CC=C2C1(C)CCC(C2)C)C	Chaihu,Huangqin,Renshen,Dazao
1745	NPJICTMALKLTFW-UHFFFAOYSA-N	CCC(C(C)C)CCC(C1CCC2C1(C)CCC1C2CC=C2C1(C)CCC(C2)OC1OC(CO)C(C(C1O)O)O)C	Huangqin,Banxia,Renshen,Dazao
1746	GLDOVTGHNKAZLK-UHFFFAOYSA-N	CCCCCCCCCCCCCCCCCCO	Renshen
1747	KSEBMYQBYZTDHS-HWKANZROSA-N	COc1cc(/C=C/C(=O)O)ccc1O	Huangqin,Banxia,Shengjiang,Dazao
1748	MGJLSBDCWOSMHL-UHFFFAOYSA-N	OCC1OC(Oc2ccc3c(c2)occ(c3=O)c2ccc(cc2)OC)C(C(C1O)O)O	Zhigancao
1749	RTIXKCRFFJGDFG-UHFFFAOYSA-M	Oc1cc([O-])c2c(c1)oc(cc2=O)c1ccccc1	Huangqin
1750	IDONYWHRKBUDOR-UHFFFAOYSA-N	OCC1OC(Oc2ccc(cc2)CCC(=O)C)C(C(C1O)O)O	Huangqin
1751	QHZLMUACJMDIAE-UHFFFAOYSA-N	CCCCCCCCCCCCCCCC(=O)OCC(CO)O	Banxia,Renshen
1752	MYRPIYZIAHOECW-GDNBJRDFSA-N	C=CC(c1[nH]c2c(c1/C=C/1\NC(=O)C(NC1=O)C)cccc2)(C)C	Banxia
1753	ORNBQBCIOKFOEO-OUVMSXHFSA-N	O[C@H]1CC[C@]2(C(=CC[C@@H]3C2CC[C@]2(C3CC[C@@H]2C(=O)C)C)C1)C	Chaihu
1754	DSSYKIVIOFKYAU-GMSGAONNSA-N	O=C1C[C@@H]2C([C@]1(C)CC2)(C)C	Shengjiang
1755	DTGKSKDOIYIVQL-OYNCUSHFSA-N	O[C@H]1C[C@H]2C([C@]1(C)CC2)(C)C	Shengjiang
1756	DTGKSKDOIYIVQL-MRTMQBJTSA-N	O[C@@H]1C[C@@H]2C([C@@]1(C)CC2)(C)C	Shengjiang
1757	XTGYWZXUYFAABL-WLRTZDKTSA-N	OC/C=C/1\CN2CCC34C2CC1C1=CCC(=O)N(C31)c1c4cc(c(c1)OC)OC	Shengjiang
1758	SDZQUCJFTUULJX-SNAWJCMRSA-N	CCC/C=C/CCO	Chaihu
1759	YKPUWZUDDOIDPM-SOFGYWHQSA-N	COc1cc(CNC(=O)CCCC/C=C/C(C)C)ccc1O	Chaihu
1760	ZQTHOIGMSJMBLM-UHFFFAOYSA-N	OC(C(C(C(C(=O)O)O)O)O)COC(=O)CN(C)C	Renshen
1761	RVSTWRHIGKXTLG-UHFFFAOYSA-N	OC(C(C(C(C(=O)O)O)O)O)COC(=O)C(N(C(C)C)C(C)C)N(C(C)C)C(C)C	Renshen
1762	BOTWFXYSPFMFNR-HMMYKYKNSA-N	OC/C=C(/CCCC(CCCC(CCCC(C)C)C)C)\C	Shengjiang
1763	FIAAVMJLAGNUKW-UHFFFAOYSA-N	OCC1OC(C(C(C1O)O)O)c1c(O)c(C2OC(CO)C(C(C2O)O)O)c(c2c1oc(cc2=O)c1ccc(cc1)O)O	Chaihu
1764	YGSDEFSMJLZEOE-UHFFFAOYSA-N	OC(=O)c1ccccc1O	Renshen
1765	OENHQHLEOONYIE-JLTXGRSLSA-N	C/C(=C\C=C\C=C(\C=C\C=C(\C=C\C1=C(C)CCCC1(C)C)/C)/C)/C=C/C=C(/C=C/C1=C(C)CCCC1(C)C)\C	Dazao
1766	RUVUHIUYGJBLGI-UHFFFAOYSA-N	CCC(C(C)C)CCC(C1CCC2C1(C)CCC1C2CCC2=CC(=O)CCC12C)C	Banxia
1767	SBHXYTNGIZCORC-UHFFFAOYSA-N	Oc1cc2OC(CC(=O)c2c(c1)O)c1ccc(c(c1)O)O	Huangqin
1768	AZCMSINCRRCFLD-UHFFFAOYSA-N	OC1C(O)OC(C1O)n1cnc2c1N=CNC2N	Banxia
1769	BBRJZZUFDYMNIY-UHFFFAOYSA-N	CC1=CC(=O)C2C(C1=O)C2(C)C	Shengjiang
1770	XMGQYMWWDOXHJM-UHFFFAOYSA-N	CC1=CCC(CC1)C(=C)C	Chaihu,Banxia,Renshen,Shengjiang
1771	BQOFWKZOCNGFEC-UHFFFAOYSA-N	CC1=CCC2C(C1)C2(C)C	Chaihu,Shengjiang
1772	NNWUEBIEOFQMSS-UHFFFAOYSA-N	CC1CCCCN1	Shengjiang
1773	SECPZKHBENQXJG-BQYQJAHWSA-N	CCCCCC/C=C/CCCCCCCC(=O)O	Chaihu,Renshen,Shengjiang,Dazao
1774	UWHZIFQPPBDJPM-BQYQJAHWSA-N	CCCCCC/C=C/CCCCCCCCCC(=O)O	Dazao
1775	XSXIVVZCUAHUJO-AVQMFFATSA-N	CCCCC/C=C/C/C=C/CCCCCCCCCC(=O)O	Renshen
1776	RDGWQFSLTSPRBG-UHFFFAOYSA-N	N#C/C=C(\c1ccccc1)/c1ccccc1	Huangqin
1777	PWIQQNKUKZZJRP-UHFFFAOYSA-N	CC(CC(=O)C1=C(O)C23C(C1=O)(O)C(=O)CC3C(C(C2)C(=C)C)(C)C)C	Shengjiang
1778	JRYNOEBZHZTPOT-UHFFFAOYSA-N	COc1cc(ccc1OC)C1=C(O)C(c2c(O1)cc(OC)c(c2)OC)O	Huangqin
1779	QZAXKZRZMAXPSF-UHFFFAOYSA-N	COc1c(oc2c(c1=O)c(O)c(c(c2)O)O)c1ccc(c(c1)O)O	Huangqin
1780	DSNICWRJCXGVEE-UHFFFAOYSA-N	COc1c(OC)cccc1c1cc(=O)c2c(o1)c(OC)c(c(c2O)OC)O	Huangqin
1781	WLOAMJAMSFVOOZ-UHFFFAOYSA-N	OCc1ccc(c2c1C(=O)c1cccc(c1C2=O)O)O	Huangqin
1782	LSYKFBZWBDMZLQ-UHFFFAOYSA-N	O=C1NCCCN(CCCCNC(C1)c1ccccc1)C(=O)c1ccccc1	Renshen
1783	GPDJGLOROGNHJD-UHFFFAOYSA-N	O=C1CC(Oc2c1c(O)c(c(c2)O)O)c1ccccc1	Huangqin
1784	IGDRXLIXNAWBBF-UHFFFAOYSA-N	CC1CCC2N(C1)CC1C(C2(C)O)C(O)C(C2(C1CC13C2CCC2C3(C)CCC(C2(O1)O)OC(=O)C)O)O	Shengjiang
1785	RFMMMVDNIPUKGG-UHFFFAOYSA-N	OC(=O)CCC(C(=O)O)NC(=O)C	Banxia
1786	TUMCLUKPDAUYFA-UHFFFAOYSA-N	OCC1OC(OC2CCC3(C(C2(C)C)CCC2(C3CC(O)C3C2(C)CCC3C(CCC=C(C)C)(O)C)C)C)C(C(C1O)O)OC1OC(COC(=O)C)C(C(C1O)O)O	Renshen
1787	WGUFHMCIXUZUAL-UHFFFAOYSA-N	CC(=O)OC(C#CC#CCC1OC1CCCCCC=C)C=C	Renshen
1788	UDOFLRJQZVKUBL-UHFFFAOYSA-N	CCCCCCCC1OC1CC#CC#CC(OC(=O)C)CC	Renshen
1789	DFNOHNMHWQVJHX-UHFFFAOYSA-N	C=CCCCCCC1OC1CC#CC#CC(OC(=O)C)CC	Renshen
1790	AOXSLJSDFVRCQA-FMIVXFBMSA-N	CCCCCCCC1OC1CC#C/C=C/C(C=C)O	Renshen
1791	RNNSAPJUQOXCLU-QLJIQFCGSA-N	CCCCCCC/C=C/CC#C/C=C/C(C=C)(O)O	Renshen
1792	XYDGLABNHGXTRN-UHFFFAOYSA-N	OCC1OC(OC2CC3(C)C(C4(C2C(C)(C)C(O)CC4)C)CC(C2C3(C)CCC2C(OC2OC(CO)C(C(C2O)O)O)(CCC=C(C)C)C)O)C(C(C1OC1OC(CO)C(C(C1O)O)O)O)O	Renshen
1793	LKQMMFFQYMYQOJ-UHFFFAOYSA-N	C=CC1(C)CCC2C(C1C(=C)C)C2(C)C	Renshen
1794	CZMPRYZUTNMZPT-VXLYETTFSA-N	OC1CC2C3(C)CCC(C(C3CCC2(C2(C1C(CC2)/C(=C/CCC(O)(C)C)/C)C)C)(C)C)O	Renshen
1795	NLHRRMKILFRDGV-UHFFFAOYSA-N	CCCCCCCCCCC(CC)C	Renshen
1796	UYPPHUAQDGUVKN-UHFFFAOYSA-N	CC1CCC2C3(C1(C)C1C(C1(C)C)CC3)O2	Renshen
1797	CKOYRRWBOKMNRG-UHFFFAOYSA-N	CC(=O)OCc1ccco1	Renshen
1798	ZSBWUNDRDHVNJL-UHFFFAOYSA-N	O=C1CCC=C1C	Renshen
1799	DHLUJPLHLZJUBW-UHFFFAOYSA-N	Cc1ccc(cn1)O	Renshen
1800	RJWUMFHQJJBBOD-UHFFFAOYSA-N	CCCCCCCCCCCCCCCC(C)C	Renshen
1801	SYNBBWLEYQBFQT-NTCAYCPXSA-N	CCCCCCCC(/C=C/C#CC#CC(C=C)O)OO	Renshen
1802	VKYVIIIEJKSVBR-UHFFFAOYSA-N	OC1CC2C3(C)CCC(C(C3CCC2(C2(C1C(CC2)C(CCCC(O)(C)C)(O)C)C)C)(C)C)O	Renshen
1803	DSZTYVZOIUIIGA-UHFFFAOYSA-N	CCCCCCCCCCCCCCC1OC1	Renshen
1804	JPUKWEQWGBDDQB-UHFFFAOYSA-M	OCC1OC(Oc2c(oc3c(c2=O)c([O-])cc(c3)O)c2ccc(cc2)O)C(C(C1O)O)O	Renshen
1805	IYFUQKGDILUVJG-UHFFFAOYSA-N	CCc1cc(C)c(cc1C)C	Renshen
1806	UVIVWIFUPKGWGF-UHFFFAOYSA-N	CCCCOC(=O)c1ccccc1C(=O)OCC(C)C	Renshen
1807	KVHFYBWKXJPMMM-UHFFFAOYSA-N	OCC1OC(OC2CC3C(C4(C2C(C)(C)C(CC4)O)C)CC(C2C3(C)C(C)CC2C(OC2OC(CO)C(C(C2O)O)O)(CCC=C(C)C)C)O)C(C(C1O)O)OC1OC(CO)C(C(C1O)O)O	Renshen
1808	XXFSYINDUHLBIL-UHFFFAOYSA-N	CCCCOC(=O)c1ccccc1C(=O)OC	Renshen
1809	HERICYNRBVMDFO-UHFFFAOYSA-N	OCC1OC(OC2CCC3(C(C2(C)C)CCC2(C3CC(O)C3C2(C)CCC3C(OC2OC(COC3OC(CO)C(C(C3O)O)O)C(C(C2O)O)O)(CCC=C(C)C)C)C)C)C(C(C1O)O)OC1OC(CO)C(C(C1OC1OCC(C(C1O)O)O)O)O	Renshen
1810	WNNYSRHBDYRXCH-UHFFFAOYSA-N	CCCCCC#CC#CCCCCCCCCC(=O)O	Renshen
1811	QZIBYWPRLPFUFP-UHFFFAOYSA-N	OC1CC2CC3(C1=C)C2(C)CCCC3(C)C	Renshen
1812	CCMWYZQSEJEAEY-UHFFFAOYSA-N	CC1(C)C2CCC3(C1(O)CCCC3(C)C)C2	Renshen
1813	WAAGDSRYOTWUKB-UHFFFAOYSA-N	OC1CCC2(C3(C1=C)CCC2C(C3)(C)C)C	Renshen
1814	TWWSXAKLFHYWQT-NSCUHMNNSA-N	O=CCCCCCCCCCCCCC/C=C/C	Renshen
1815	QFPVVMKZTVQDTL-BQYQJAHWSA-N	CCCCCC/C=C/CCCCCCCC=O	Renshen
1816	IPIOINHYLACFOP-MDZDMXLPSA-N	CCCCCCCC/C=C/CCCCCCCCCCCCCOC=O	Renshen
1817	UAUDZVJPLUQNMU-MDZDMXLPSA-N	CCCCCCCC/C=C/CCCCCCCCCCCC(=O)N	Renshen
1818	IEPGNWMPIFDNSD-AVQMFFATSA-N	CCCCC/C=C/C/C=C/CCCCCCCC(=O)OC(CO)CO	Renshen
1819	BXKXWMWZABIJFN-UHFFFAOYSA-N	CC1(C)CC23C(C1CC2)(C)CCC1C3(C)O1	Renshen
1820	NVADVJRRZSUKPI-UHFFFAOYSA-N	CC1CCC2C3(C1CC(CC3)C(O2)(C)C)C	Renshen
1821	SEWYHOMCDKWYEF-UHFFFAOYSA-N	OCCCCC#CC#CCCCCO	Renshen
1822	WHMSWWROVUQISG-UHFFFAOYSA-N	CC1CCC2C31CCC1(C(C3)C2(C)CO1)C	Renshen
1823	VQDSDYULHIDXKS-UHFFFAOYSA-N	C=CC(c1ccccc1C(C=C)C)C	Renshen
1824	MRBZASPFZDNMCA-UHFFFAOYSA-N	CC1(C)CC=CC23C1=CC(C3(C)C)CC2	Renshen
1825	YLHIMAHFOWREAD-UHFFFAOYSA-N	C=C1CCCC2(C1C1C(C1(C)C)CC2)C	Renshen
1826	JHWFWLUAUPZUCP-UHFFFAOYSA-N	CCC1=C(O)C(=O)CC1	Renshen
1827	RXORHYFDDNAOQS-MDZDMXLPSA-N	C=CCCCCCC/C=C/CCCCCCCC=O	Renshen
1828	IISBACLAFKSPIT-UHFFFAOYSA-N	CC(c1ccc(cc1)O)(c1ccc(cc1)O)C	Renshen
1829	CFAKWWQIUFSQFU-UHFFFAOYSA-N	OC1=C(C)CCC1=O	Renshen
1830	RGTIBVZDHOMOKC-UHFFFAOYSA-N	CCCCCCCCC#CCCCCCCCC(=O)O	Renshen
1831	ZVDBUOGYYYNMQI-UHFFFAOYSA-N	CCCCCCCCCCC#C	Renshen
1832	CNHDIAIOKMXOLK-UHFFFAOYSA-N	Oc1ccc(c(c1)C)O	Renshen
1833	AVXFIVJSCUOFNT-UHFFFAOYSA-N	OCC1OC(OC2CC3(C)C(C4(C2C(C)(C)C(O)CC4)C)CC(C2C3(C)CCC2C(=C)CCC=C(C)C)O)C(C(C1O)O)O	Renshen
1834	CAWHJQAVHZEVTJ-UHFFFAOYSA-N	Cc1cnccn1	Banxia,Renshen
1835	JJVNINGBHGBWJH-UHFFFAOYSA-N	COc1cccc(c1O)C=O	Renshen
1836	WMGBQZAELMGYNO-UHFFFAOYSA-N	OCC1OC(OC2CCC3(C(C2(C)C)CCC2(C3CC(O)C3C2(C)CCC3C(=C)CCC=C(C)C)C)C)C(C(C1O)O)O	Renshen
1837	MYBAONSAUGZRAX-UHFFFAOYSA-N	OCC1OC(C(C1O)O)OCC1OC(OC(C2CCC3(C2C(O)CC2C3(C)CCC3C2(C)CCC(C3(C)C)OC2OC(CO)C(C(C2O)O)O)C)(CCC=C(C)C)C)C(C(C1O)O)O	Renshen
1838	LGSKOQUJWNADCQ-UHFFFAOYSA-N	O=C1C=C2C(C)(C)C3CC2(C(C1)(C)C)CC3	Renshen
1839	WVNIISADYSWCOG-UHFFFAOYSA-N	CCC(CC(C1CCC2C1(C)CCC1C2CC=C2C1(C)CCC(C2)O)C)CC(C)C	Renshen
1840	ZVTVWDXRNMHGNY-UHFFFAOYSA-N	OCC1OC(OC2CC3(C)C(C4(C2C(C)(C)C(O)CC4)C)CC(C2C3(C)CCC2C(=C)CCC=C(C)C)O)C(C(C1O)O)OC1OC(C)C(C(C1O)O)O	Renshen
1841	WWPCLIMUTNKTDY-UHFFFAOYSA-N	CCCCCCCCCCCCCC(CC)C	Renshen
1842	QULNVKABFWNUCW-UHFFFAOYSA-N	CCCCCCC(CCCC)C	Renshen
1843	CNVZJPUDSLNTQU-OUKQBFOZSA-N	CCCCCCCCCCC/C=C/CCCCC(=O)O	Chaihu
1844	GVJHHUAWPYXKBD-UHFFFAOYSA-N	CC(CCCC1(C)CCc2c(O1)c(C)c(c(c2C)O)C)CCCC(CCCC(C)C)C	Shengjiang,Dazao
1845	DVWSXZIHSUZZKJ-JSIPCRQOSA-N	CC/C=C/C/C=C/C/C=C/CCCCCCCC(=O)OC	Chaihu
1846	WTTJVINHCBCLGX-ZDVGBALWSA-N	CCCCC/C=C/C/C=C/CCCCCCCC(=O)OC	Chaihu,Renshen,Shengjiang
1847	FMMOOAYVCKXGMF-MVKOLZDDSA-N	CCCCC/C=C/C/C=C/CCCCCCCC(=O)OCC	Banxia,Renshen,Shengjiang
1848	VKCYHJWLYTUGCC-UHFFFAOYSA-N	CCCCCCCC(=O)C	Chaihu,Shengjiang
1849	UMMYRKDZQINBHZ-MDQCKABRSA-N	OCC1OC(C(C1OP(=O)(OC(CNC(=O)CCC1(C)/C/2=C(\C)/C3=N/C(=C\C4=N/C(=C(\C5=NC(C(=N2)C1CC(=O)N)(C)C(C)(CC(=O)N)C5CCC(=O)N)/C)/C(C4CCC(=O)N)(C)CC(=O)N)/C(C3CCC(=O)N)(C)C)C)O)O)n1cnc2c1cc(C)c(c2)C	Renshen,Dazao
1850	FFDULTAFAQRACT-UHFFFAOYSA-N	OCC1OC(Oc2c(OC)cc(cc2OC)C2OCC3C2COC3c2cc(OC)c(c(c2)OC)OC2OC(CO)C(C(C2O)O)O)C(C(C1O)O)O	Renshen
1851	JCDLXWAYWSJVTP-UHFFFAOYSA-N	O=CC1C(C)CCC1C(=C)C	Shengjiang
1852	MUYJSOCNDLUHPJ-XVNBXDOJSA-N	COc1cc(CCC(=O)CC(=O)/C=C/c2ccc(c(c2)OC)O)ccc1O	Shengjiang
1853	PAYWTSIBCDFXGE-UHFFFAOYSA-N	O=CCCc1ccc(c(c1)OC)OC	Shengjiang
1854	BJUICGMKNZDPOT-UHFFFAOYSA-N	CCCCCCC(CC(=O)CCc1ccc(c(c1)OC)O)O	Shengjiang
1855	CDQSJQSWAWPGKG-UHFFFAOYSA-N	CCCC(O)O	Shengjiang
1856	ICLPNZMYHDVKKI-UHFFFAOYSA-N	CC1(CC(c2c1cccc2)(C)C)c1ccccc1	Shengjiang
1857	RBHIUNHSNSQJNG-UHFFFAOYSA-N	CC1(OC1)C1CCC2(C(C1)O2)C	Shengjiang
1858	LPRPIMHDDACJHT-UHFFFAOYSA-N	CCCCCC(CC(=O)CCc1ccc(c(c1)O)OC)O	Shengjiang
1859	CZXDHMZKNAOPHQ-VOTSOKGWSA-N	CCCC(=CCC/C=C/CCCCOC(=O)C)CCC	Shengjiang
1860	KFHRKQVLZRJWNB-OBHWEXPVSA-N	C=C/C(=C/C/C=C(/CC/C=C(/CCC=C(C)C)\C)\C)/C	Shengjiang
1861	MRNBNSIHBSPJFJ-UHFFFAOYSA-N	C=C1CCC(O)C(=C)CCCC(CC1)(C)C	Shengjiang
1862	DRLFMBDRBRZALE-UHFFFAOYSA-N	COc1ccc2c(c1)c(CCNC(=O)C)c[nH]2	Shengjiang
1863	LNTHITQWFMADLM-UHFFFAOYSA-N	OC(=O)c1cc(O)c(c(c1)O)O	Banxia,Dazao
1864	YBHILYKTIRIUTE-UHFFFAOYSA-N	COc1c(OC)ccc2c1c[n+]1CCc3c(c1c2)cc1c(c3)OCO1	Dazao
1865	HUOOMAOYXQFIDQ-UHFFFAOYSA-N	COc1ccc(cc1)c1cc(=O)c2c(o1)c(c(cc2O)O)c1cc(ccc1OC)c1cc(=O)c2c(o1)cc(cc2O)O	Shengjiang
1866	CZMRCDWAGMRECN-UHFFFAOYSA-N	OCC1OC(C(C1O)O)(CO)OC1OC(CO)C(C(C1O)O)O	Chaihu,Huangqin,Renshen,Dazao
1867	VGSYCWGXBYZLLE-UHFFFAOYSA-N	OCC1OC(Oc2ccc3c(c2)OCC2C3Oc3c2cc2c(c3)OCO2)C(C(C1O)O)O	Renshen
1868	QNVPMKAFCVXMFH-UHFFFAOYSA-N	COc1ccc(c(c1)OC1OC(COC2OCC(C2O)(O)COC(=O)c2cc(O)c(c(c2)O)O)C(C(C1O)O)O)C(=O)C	Huangqin,Renshen
1869	WTARULDDTDQWMU-UHFFFAOYSA-N	C=C1CCC2CC1C2(C)C	Chaihu,Renshen,Shengjiang
1870	GRWFGVWFFZKLTI-UHFFFAOYSA-N	CC1=CCC2CC1C2(C)C	Chaihu,Renshen,Shengjiang
1871	SEOVTRFCIGRIMH-UHFFFAOYSA-N	OC(=O)Cc1c[nH]c2c1cccc2	Dazao
1872	WTEVQBCEXWBHNA-JXMROGBWSA-N	O=C/C=C(/CCC=C(C)C)\C	Shengjiang
1873	FMFCRRDJQXJLBD-CSKARUKUSA-N	C/C(=C\OC(=O)C)/CCC=C(C)C	Chaihu,Shengjiang
1874	IGJQUJNPMOYEJY-UHFFFAOYSA-N	CC(=O)c1ccc[nH]1	Renshen
1875	LTYLUDGDHUEBGX-UHFFFAOYSA-N	CC(=O)C1=CCCCC1	Renshen
1876	XOJVVFBFDXDTEG-UHFFFAOYSA-N	CC(CCCC(C)C)CCCC(CCCC(C)C)C	Renshen
1877	JGMYDQCXGIMHLL-AATRIKPKSA-N	CCCC/C=C/CCCCCCCCCC(=O)O	Chaihu
1878	KSMVZQYAVGTKIV-UHFFFAOYSA-N	CCCCCCCCCC=O	Banxia,Shengjiang
1879	NIOYUNMRJMEDGI-UHFFFAOYSA-N	CCCCCCCCCCCCCCCC=O	Banxia
1880	DWSFAVOTORHAAL-UHFFFAOYSA-N	CCCCCCCCCCCCCCCCC(=O)OC(C[N+](C)(C)C)CC(=O)[O-]	Dazao
1881	GOQYKNQRPGWPLP-UHFFFAOYSA-N	CCCCCCCCCCCCCCCCCO	Renshen
1882	XOBNESJVGLDEKS-NTEUORMPSA-N	OCCC(CC/C=C(/CCCC(C)C)\C)C	Shengjiang
1883	JOZKFWLRHCDGJA-UHFFFAOYSA-N	CC(CCC=C(C)C)CCOC(=O)C	Chaihu,Shengjiang
1884	USDOQCCMRDNVAH-UHFFFAOYSA-N	CC1=CCC2C(C1)C(CC=C2C)C(C)C	Chaihu
1885	COGPRPSWSKLKTF-UHFFFAOYSA-N	CC1=CC2C(CC1)(O)C(C)CCC2C(C)C	Banxia,Renshen
1886	YHRUHBBTQZKMEX-YFVJMOTDSA-N	O=C/C=C(/CC/C=C(/CCC=C(C)C)\C)\C	Shengjiang
1887	WHXUZXDWQKUIJL-UHFFFAOYSA-N	CC1=CCCC2(C31CC(C3CC2)(C)C)C	Renshen
1888	FIAKMTRUEKZMNO-UHFFFAOYSA-N	CC1=CC2=C(CCC(C2CC1)C)C(C)C	Banxia,Shengjiang
1889	ZWRRJEICIPUPHZ-UHFFFAOYSA-N	COc1cc2CC(C)(O)C(C)Cc3c(c2c(c1OC)OC)c(OC)c1c(c3)OCO1	Renshen
1890	AOAFVSVYRSUDBN-UHFFFAOYSA-N	CCC(CCCCCCCCCCCCC(=O)OC)C	Chaihu,Huangqin,Renshen,Dazao
1891	KFXARGMQYWECBV-ZDVGBALWSA-N	CCCCC/C=C/C/C=C/CCCCCCCCOC(=O)C	Chaihu
1892	DSTCZBGJCUOFLM-UHFFFAOYSA-N	CCCCCCCCCCCCCCCC(=O)OCC1=CC2C3C(C3(C)C)CC(C3(C(C1O)(O)C(O)C(=C3)C)C2=O)C	Chaihu,Huangqin,Renshen,Dazao
1893	DCXXMTOCNZCJGO-UHFFFAOYSA-N	CCCCCCCCCCCCCCCCCC(=O)OC(COC(=O)CCCCCCCCCCCCCCCCC)COC(=O)CCCCCCCCCCCCCCCCC	Chaihu,Dazao
1894	ZYGHJZDHTFUPRJ-UHFFFAOYSA-N	O=c1ccc2c(o1)cccc2	Chaihu
1895	MDZKJHQSJHYOHJ-UHFFFAOYSA-N	OC1CC2(C)C(C(C1O)(C)C)CCC1(C2CC=C2C1(C)CCC1(C2CC(C)(C)CC1)C(=O)O)C	Dazao
1896	HFGSQOYIOKBQOW-UHFFFAOYSA-N	CC1CCC2(C(C1C)C1=CCC3C(C1(CC2)C)(C)CCC1C3(C)CC(O)C(C1(C)C)O)C(=O)O	Dazao
1897	LQGUBLBATBMXHT-UHFFFAOYSA-N	Cc1cc(O)c2c(c1)C(=O)c1c(C2=O)c(O)ccc1	Banxia
1898	RTIXKCRFFJGDFG-UHFFFAOYSA-N	Oc1cc(O)c2c(c1)oc(cc2=O)c1ccccc1	Huangqin
1899	JUJWROOIHBZHMG-UHFFFAOYSA-N	c1cccnc1	Renshen
