# Supplementary material for: Systems pharmacology dissection of pharmacological mechanisms of Xiaochaihu decoction against human coronavirus
Source: BMC Complement Med Ther. 2023 Jul 20;23:252. doi: 10.1186/s12906-023-04024-6 (PMC10357659; doi:10.1186/s12906-023-04024-6)
Supplement: Supplementary file 2 — Additional file 2: Supplementary table 2. [file 12906_2023_4024_MOESM2_ESM.xlsx]

## Sheet: Sheet1
Table S2.Validated interactions connecting XCHD ingredients and human proteins.
Target gene symbol	Inchikey	SMILES	Type	Pubchem_CID
CA1	YQUVCSBJEUQKSH-UHFFFAOYSA-N	OC(=O)c1ccc(c(c1)O)O	known	72
CA12	YQUVCSBJEUQKSH-UHFFFAOYSA-N	OC(=O)c1ccc(c(c1)O)O	known	72
CA14	YQUVCSBJEUQKSH-UHFFFAOYSA-N	OC(=O)c1ccc(c(c1)O)O	known	72
CA2	YQUVCSBJEUQKSH-UHFFFAOYSA-N	OC(=O)c1ccc(c(c1)O)O	known	72
CA4	YQUVCSBJEUQKSH-UHFFFAOYSA-N	OC(=O)c1ccc(c(c1)O)O	known	72
CA6	YQUVCSBJEUQKSH-UHFFFAOYSA-N	OC(=O)c1ccc(c(c1)O)O	known	72
CA7	YQUVCSBJEUQKSH-UHFFFAOYSA-N	OC(=O)c1ccc(c(c1)O)O	known	72
CA9	YQUVCSBJEUQKSH-UHFFFAOYSA-N	OC(=O)c1ccc(c(c1)O)O	known	72
CP	YQUVCSBJEUQKSH-UHFFFAOYSA-N	OC(=O)c1ccc(c(c1)O)O	known	72
GAA	YQUVCSBJEUQKSH-UHFFFAOYSA-N	OC(=O)c1ccc(c(c1)O)O	known	72
HMOX1	YQUVCSBJEUQKSH-UHFFFAOYSA-N	OC(=O)c1ccc(c(c1)O)O	known	72
HNF1A	YQUVCSBJEUQKSH-UHFFFAOYSA-N	OC(=O)c1ccc(c(c1)O)O	known	72
HNF4A	YQUVCSBJEUQKSH-UHFFFAOYSA-N	OC(=O)c1ccc(c(c1)O)O	known	72
MAPT	YQUVCSBJEUQKSH-UHFFFAOYSA-N	OC(=O)c1ccc(c(c1)O)O	known	72
MGAM	YQUVCSBJEUQKSH-UHFFFAOYSA-N	OC(=O)c1ccc(c(c1)O)O	known	72
NCL	YQUVCSBJEUQKSH-UHFFFAOYSA-N	OC(=O)c1ccc(c(c1)O)O	known	72
NFKB1	YQUVCSBJEUQKSH-UHFFFAOYSA-N	OC(=O)c1ccc(c(c1)O)O	known	72
NOS2	YQUVCSBJEUQKSH-UHFFFAOYSA-N	OC(=O)c1ccc(c(c1)O)O	known	72
PRKCA	YQUVCSBJEUQKSH-UHFFFAOYSA-N	OC(=O)c1ccc(c(c1)O)O	known	72
PRKCB	YQUVCSBJEUQKSH-UHFFFAOYSA-N	OC(=O)c1ccc(c(c1)O)O	known	72
PRKCG	YQUVCSBJEUQKSH-UHFFFAOYSA-N	OC(=O)c1ccc(c(c1)O)O	known	72
PRKCZ	YQUVCSBJEUQKSH-UHFFFAOYSA-N	OC(=O)c1ccc(c(c1)O)O	known	72
RELA	YQUVCSBJEUQKSH-UHFFFAOYSA-N	OC(=O)c1ccc(c(c1)O)O	known	72
BLM	BTCSSZJGUNDROE-UHFFFAOYSA-N	NCCCC(=O)O	known	119
GABBR1	BTCSSZJGUNDROE-UHFFFAOYSA-N	NCCCC(=O)O	known	119
GABBR2	BTCSSZJGUNDROE-UHFFFAOYSA-N	NCCCC(=O)O	known	119
GABRA1	BTCSSZJGUNDROE-UHFFFAOYSA-N	NCCCC(=O)O	known	119
GABRA2	BTCSSZJGUNDROE-UHFFFAOYSA-N	NCCCC(=O)O	known	119
GABRA3	BTCSSZJGUNDROE-UHFFFAOYSA-N	NCCCC(=O)O	known	119
GABRA5	BTCSSZJGUNDROE-UHFFFAOYSA-N	NCCCC(=O)O	known	119
GABRA6	BTCSSZJGUNDROE-UHFFFAOYSA-N	NCCCC(=O)O	known	119
GABRB3	BTCSSZJGUNDROE-UHFFFAOYSA-N	NCCCC(=O)O	known	119
GABRG2	BTCSSZJGUNDROE-UHFFFAOYSA-N	NCCCC(=O)O	known	119
GABRR1	BTCSSZJGUNDROE-UHFFFAOYSA-N	NCCCC(=O)O	known	119
GABRR3	BTCSSZJGUNDROE-UHFFFAOYSA-N	NCCCC(=O)O	known	119
GAD1	BTCSSZJGUNDROE-UHFFFAOYSA-N	NCCCC(=O)O	known	119
GAD2	BTCSSZJGUNDROE-UHFFFAOYSA-N	NCCCC(=O)O	known	119
GATM	BTCSSZJGUNDROE-UHFFFAOYSA-N	NCCCC(=O)O	known	119
IL6	BTCSSZJGUNDROE-UHFFFAOYSA-N	NCCCC(=O)O	known	119
KMT2A	BTCSSZJGUNDROE-UHFFFAOYSA-N	NCCCC(=O)O	known	119
LMNA	BTCSSZJGUNDROE-UHFFFAOYSA-N	NCCCC(=O)O	known	119
LRRC16A	BTCSSZJGUNDROE-UHFFFAOYSA-N	NCCCC(=O)O	known	119
LTF	BTCSSZJGUNDROE-UHFFFAOYSA-N	NCCCC(=O)O	known	119
RLTPR	BTCSSZJGUNDROE-UHFFFAOYSA-N	NCCCC(=O)O	known	119
SLC6A1	BTCSSZJGUNDROE-UHFFFAOYSA-N	NCCCC(=O)O	known	119
SLC6A11	BTCSSZJGUNDROE-UHFFFAOYSA-N	NCCCC(=O)O	known	119
TF	BTCSSZJGUNDROE-UHFFFAOYSA-N	NCCCC(=O)O	known	119
VCP	BTCSSZJGUNDROE-UHFFFAOYSA-N	NCCCC(=O)O	known	119
EGFR	FJKROLUGYXJWQN-UHFFFAOYSA-N	Oc1ccc(cc1)C(=O)O	known	135
CA1	FJKROLUGYXJWQN-UHFFFAOYSA-N	Oc1ccc(cc1)C(=O)O	known	135
CA12	FJKROLUGYXJWQN-UHFFFAOYSA-N	Oc1ccc(cc1)C(=O)O	known	135
CA14	FJKROLUGYXJWQN-UHFFFAOYSA-N	Oc1ccc(cc1)C(=O)O	known	135
CA2	FJKROLUGYXJWQN-UHFFFAOYSA-N	Oc1ccc(cc1)C(=O)O	known	135
CA3	FJKROLUGYXJWQN-UHFFFAOYSA-N	Oc1ccc(cc1)C(=O)O	known	135
CA4	FJKROLUGYXJWQN-UHFFFAOYSA-N	Oc1ccc(cc1)C(=O)O	known	135
CA5A	FJKROLUGYXJWQN-UHFFFAOYSA-N	Oc1ccc(cc1)C(=O)O	known	135
CA5B	FJKROLUGYXJWQN-UHFFFAOYSA-N	Oc1ccc(cc1)C(=O)O	known	135
CA6	FJKROLUGYXJWQN-UHFFFAOYSA-N	Oc1ccc(cc1)C(=O)O	known	135
CA7	FJKROLUGYXJWQN-UHFFFAOYSA-N	Oc1ccc(cc1)C(=O)O	known	135
CA9	FJKROLUGYXJWQN-UHFFFAOYSA-N	Oc1ccc(cc1)C(=O)O	known	135
DHFR	VVIAGPKUTFNRDU-UHFFFAOYSA-N	O=CN1C(CNc2ccc(cc2)C(=O)NC(C(=O)O)CCC(=O)O)CNc2c1c(O)nc(n2)N	known	143
FTCD	VVIAGPKUTFNRDU-UHFFFAOYSA-N	O=CN1C(CNc2ccc(cc2)C(=O)NC(C(=O)O)CCC(=O)O)CNc2c1c(O)nc(n2)N	known	143
FBL	WUUGFSXJNOTRMR-UHFFFAOYSA-N	S(CC1OC(n2c3ncnc(N)c3nc2)C(O)C1O)C	known	149
MTAP	WUUGFSXJNOTRMR-UHFFFAOYSA-N	S(CC1OC(n2c3ncnc(N)c3nc2)C(O)C1O)C	known	149
SMS	WUUGFSXJNOTRMR-UHFFFAOYSA-N	S(CC1OC(n2c3ncnc(N)c3nc2)C(O)C1O)C	known	149
SRM	WUUGFSXJNOTRMR-UHFFFAOYSA-N	S(CC1OC(n2c3ncnc(N)c3nc2)C(O)C1O)C	known	149
JAK2	IKHGUXGNUITLKF-UHFFFAOYSA-N	O=CC	known	177
PMS1	IKHGUXGNUITLKF-UHFFFAOYSA-N	O=CC	known	177
SYK	IKHGUXGNUITLKF-UHFFFAOYSA-N	O=CC	known	177
ACTA1	IKHGUXGNUITLKF-UHFFFAOYSA-N	O=CC	known	177
ACTA2	IKHGUXGNUITLKF-UHFFFAOYSA-N	O=CC	known	177
ACTC1	IKHGUXGNUITLKF-UHFFFAOYSA-N	O=CC	known	177
ADCY10	IKHGUXGNUITLKF-UHFFFAOYSA-N	O=CC	known	177
ADRBK1	IKHGUXGNUITLKF-UHFFFAOYSA-N	O=CC	known	177
ADRBK2	IKHGUXGNUITLKF-UHFFFAOYSA-N	O=CC	known	177
AFF4	IKHGUXGNUITLKF-UHFFFAOYSA-N	O=CC	known	177
AK1	IKHGUXGNUITLKF-UHFFFAOYSA-N	O=CC	known	177
AKR1B1	IKHGUXGNUITLKF-UHFFFAOYSA-N	O=CC	known	177
AKR1B10	IKHGUXGNUITLKF-UHFFFAOYSA-N	O=CC	known	177
AKR1E2	IKHGUXGNUITLKF-UHFFFAOYSA-N	O=CC	known	177
ALB	IKHGUXGNUITLKF-UHFFFAOYSA-N	O=CC	known	177
ANKRA2	IKHGUXGNUITLKF-UHFFFAOYSA-N	O=CC	known	177
ATP2A1	IKHGUXGNUITLKF-UHFFFAOYSA-N	O=CC	known	177
ATP2A2	IKHGUXGNUITLKF-UHFFFAOYSA-N	O=CC	known	177
ATP2A3	IKHGUXGNUITLKF-UHFFFAOYSA-N	O=CC	known	177
ATP5A1	IKHGUXGNUITLKF-UHFFFAOYSA-N	O=CC	known	177
ATP5B	IKHGUXGNUITLKF-UHFFFAOYSA-N	O=CC	known	177
ATP5C1	IKHGUXGNUITLKF-UHFFFAOYSA-N	O=CC	known	177
B2M	IKHGUXGNUITLKF-UHFFFAOYSA-N	O=CC	known	177
BCL2L1	IKHGUXGNUITLKF-UHFFFAOYSA-N	O=CC	known	177
BMP1	IKHGUXGNUITLKF-UHFFFAOYSA-N	O=CC	known	177
C3	IKHGUXGNUITLKF-UHFFFAOYSA-N	O=CC	known	177
CA3	IKHGUXGNUITLKF-UHFFFAOYSA-N	O=CC	known	177
CALM1	IKHGUXGNUITLKF-UHFFFAOYSA-N	O=CC	known	177
CAPN1	IKHGUXGNUITLKF-UHFFFAOYSA-N	O=CC	known	177
CAPN8	IKHGUXGNUITLKF-UHFFFAOYSA-N	O=CC	known	177
CAPN9	IKHGUXGNUITLKF-UHFFFAOYSA-N	O=CC	known	177
CASP1	IKHGUXGNUITLKF-UHFFFAOYSA-N	O=CC	known	177
CASP2	IKHGUXGNUITLKF-UHFFFAOYSA-N	O=CC	known	177
CASP3	IKHGUXGNUITLKF-UHFFFAOYSA-N	O=CC	known	177
CASP6	IKHGUXGNUITLKF-UHFFFAOYSA-N	O=CC	known	177
CASP8	IKHGUXGNUITLKF-UHFFFAOYSA-N	O=CC	known	177
CBL	IKHGUXGNUITLKF-UHFFFAOYSA-N	O=CC	known	177
CBX7	IKHGUXGNUITLKF-UHFFFAOYSA-N	O=CC	known	177
CCNA2	IKHGUXGNUITLKF-UHFFFAOYSA-N	O=CC	known	177
CCNT1	IKHGUXGNUITLKF-UHFFFAOYSA-N	O=CC	known	177
CDC14B	IKHGUXGNUITLKF-UHFFFAOYSA-N	O=CC	known	177
CDC16	IKHGUXGNUITLKF-UHFFFAOYSA-N	O=CC	known	177
CDK2	IKHGUXGNUITLKF-UHFFFAOYSA-N	O=CC	known	177
CDK9	IKHGUXGNUITLKF-UHFFFAOYSA-N	O=CC	known	177
CELA1	IKHGUXGNUITLKF-UHFFFAOYSA-N	O=CC	known	177
CETN2	IKHGUXGNUITLKF-UHFFFAOYSA-N	O=CC	known	177
CPVL	IKHGUXGNUITLKF-UHFFFAOYSA-N	O=CC	known	177
CUL1	IKHGUXGNUITLKF-UHFFFAOYSA-N	O=CC	known	177
CYCS	IKHGUXGNUITLKF-UHFFFAOYSA-N	O=CC	known	177
DCUN1D1	IKHGUXGNUITLKF-UHFFFAOYSA-N	O=CC	known	177
DDR2	IKHGUXGNUITLKF-UHFFFAOYSA-N	O=CC	known	177
DLG3	IKHGUXGNUITLKF-UHFFFAOYSA-N	O=CC	known	177
DNASE1	IKHGUXGNUITLKF-UHFFFAOYSA-N	O=CC	known	177
DNASE1L2	IKHGUXGNUITLKF-UHFFFAOYSA-N	O=CC	known	177
ENAH	IKHGUXGNUITLKF-UHFFFAOYSA-N	O=CC	known	177
ESR1	IKHGUXGNUITLKF-UHFFFAOYSA-N	O=CC	known	177
ESR2	IKHGUXGNUITLKF-UHFFFAOYSA-N	O=CC	known	177
F2	IKHGUXGNUITLKF-UHFFFAOYSA-N	O=CC	known	177
F7	IKHGUXGNUITLKF-UHFFFAOYSA-N	O=CC	known	177
FABP1	IKHGUXGNUITLKF-UHFFFAOYSA-N	O=CC	known	177
FCGRT	IKHGUXGNUITLKF-UHFFFAOYSA-N	O=CC	known	177
FES	IKHGUXGNUITLKF-UHFFFAOYSA-N	O=CC	known	177
FN1	IKHGUXGNUITLKF-UHFFFAOYSA-N	O=CC	known	177
FNTA	IKHGUXGNUITLKF-UHFFFAOYSA-N	O=CC	known	177
FNTB	IKHGUXGNUITLKF-UHFFFAOYSA-N	O=CC	known	177
FOLH1	IKHGUXGNUITLKF-UHFFFAOYSA-N	O=CC	known	177
FURIN	IKHGUXGNUITLKF-UHFFFAOYSA-N	O=CC	known	177
GNG11	IKHGUXGNUITLKF-UHFFFAOYSA-N	O=CC	known	177
GNG2	IKHGUXGNUITLKF-UHFFFAOYSA-N	O=CC	known	177
GNG4	IKHGUXGNUITLKF-UHFFFAOYSA-N	O=CC	known	177
GNGT1	IKHGUXGNUITLKF-UHFFFAOYSA-N	O=CC	known	177
GNMT	IKHGUXGNUITLKF-UHFFFAOYSA-N	O=CC	known	177
GRAP2	IKHGUXGNUITLKF-UHFFFAOYSA-N	O=CC	known	177
GRB2	IKHGUXGNUITLKF-UHFFFAOYSA-N	O=CC	known	177
GRK6	IKHGUXGNUITLKF-UHFFFAOYSA-N	O=CC	known	177
GUK1	IKHGUXGNUITLKF-UHFFFAOYSA-N	O=CC	known	177
GZMB	IKHGUXGNUITLKF-UHFFFAOYSA-N	O=CC	known	177
GZMH	IKHGUXGNUITLKF-UHFFFAOYSA-N	O=CC	known	177
GZMM	IKHGUXGNUITLKF-UHFFFAOYSA-N	O=CC	known	177
HBA1;	IKHGUXGNUITLKF-UHFFFAOYSA-N	O=CC	known	177
HBB	IKHGUXGNUITLKF-UHFFFAOYSA-N	O=CC	known	177
HBG2	IKHGUXGNUITLKF-UHFFFAOYSA-N	O=CC	known	177
HBZ	IKHGUXGNUITLKF-UHFFFAOYSA-N	O=CC	known	177
HDAC8	IKHGUXGNUITLKF-UHFFFAOYSA-N	O=CC	known	177
HGFAC	IKHGUXGNUITLKF-UHFFFAOYSA-N	O=CC	known	177
HLA-DRB1	IKHGUXGNUITLKF-UHFFFAOYSA-N	O=CC	known	177
HPN	IKHGUXGNUITLKF-UHFFFAOYSA-N	O=CC	known	177
IGLL5	IKHGUXGNUITLKF-UHFFFAOYSA-N	O=CC	known	177
ITGA1	IKHGUXGNUITLKF-UHFFFAOYSA-N	O=CC	known	177
ITGAM	IKHGUXGNUITLKF-UHFFFAOYSA-N	O=CC	known	177
ITSN2	IKHGUXGNUITLKF-UHFFFAOYSA-N	O=CC	known	177
KLK5	IKHGUXGNUITLKF-UHFFFAOYSA-N	O=CC	known	177
LDHA	IKHGUXGNUITLKF-UHFFFAOYSA-N	O=CC	known	177
LDHB	IKHGUXGNUITLKF-UHFFFAOYSA-N	O=CC	known	177
LGMN	IKHGUXGNUITLKF-UHFFFAOYSA-N	O=CC	known	177
LRP6	IKHGUXGNUITLKF-UHFFFAOYSA-N	O=CC	known	177
MASP1	IKHGUXGNUITLKF-UHFFFAOYSA-N	O=CC	known	177
MCL1	IKHGUXGNUITLKF-UHFFFAOYSA-N	O=CC	known	177
MDH1	IKHGUXGNUITLKF-UHFFFAOYSA-N	O=CC	known	177
MDH1B	IKHGUXGNUITLKF-UHFFFAOYSA-N	O=CC	known	177
MDM4	IKHGUXGNUITLKF-UHFFFAOYSA-N	O=CC	known	177
MLH1	IKHGUXGNUITLKF-UHFFFAOYSA-N	O=CC	known	177
NCF4	IKHGUXGNUITLKF-UHFFFAOYSA-N	O=CC	known	177
NCK2	IKHGUXGNUITLKF-UHFFFAOYSA-N	O=CC	known	177
OGT	IKHGUXGNUITLKF-UHFFFAOYSA-N	O=CC	known	177
ORC1	IKHGUXGNUITLKF-UHFFFAOYSA-N	O=CC	known	177
PADI4	IKHGUXGNUITLKF-UHFFFAOYSA-N	O=CC	known	177
PAICS	IKHGUXGNUITLKF-UHFFFAOYSA-N	O=CC	known	177
PARVB	IKHGUXGNUITLKF-UHFFFAOYSA-N	O=CC	known	177
PCSK1	IKHGUXGNUITLKF-UHFFFAOYSA-N	O=CC	known	177
PCSK2	IKHGUXGNUITLKF-UHFFFAOYSA-N	O=CC	known	177
PCSK4	IKHGUXGNUITLKF-UHFFFAOYSA-N	O=CC	known	177
PCSK5	IKHGUXGNUITLKF-UHFFFAOYSA-N	O=CC	known	177
PCSK7	IKHGUXGNUITLKF-UHFFFAOYSA-N	O=CC	known	177
PCSK9	IKHGUXGNUITLKF-UHFFFAOYSA-N	O=CC	known	177
PDCL	IKHGUXGNUITLKF-UHFFFAOYSA-N	O=CC	known	177
PEX13	IKHGUXGNUITLKF-UHFFFAOYSA-N	O=CC	known	177
PFN1	IKHGUXGNUITLKF-UHFFFAOYSA-N	O=CC	known	177
PLCG1	IKHGUXGNUITLKF-UHFFFAOYSA-N	O=CC	known	177
PLK1	IKHGUXGNUITLKF-UHFFFAOYSA-N	O=CC	known	177
PMS2	IKHGUXGNUITLKF-UHFFFAOYSA-N	O=CC	known	177
PNKP	IKHGUXGNUITLKF-UHFFFAOYSA-N	O=CC	known	177
PPIA	IKHGUXGNUITLKF-UHFFFAOYSA-N	O=CC	known	177
PPIF	IKHGUXGNUITLKF-UHFFFAOYSA-N	O=CC	known	177
PRMT5	IKHGUXGNUITLKF-UHFFFAOYSA-N	O=CC	known	177
PSMA1	IKHGUXGNUITLKF-UHFFFAOYSA-N	O=CC	known	177
PSMA2	IKHGUXGNUITLKF-UHFFFAOYSA-N	O=CC	known	177
PSMA3	IKHGUXGNUITLKF-UHFFFAOYSA-N	O=CC	known	177
PSMA4	IKHGUXGNUITLKF-UHFFFAOYSA-N	O=CC	known	177
PSMA5	IKHGUXGNUITLKF-UHFFFAOYSA-N	O=CC	known	177
PSMA6	IKHGUXGNUITLKF-UHFFFAOYSA-N	O=CC	known	177
PSMA7	IKHGUXGNUITLKF-UHFFFAOYSA-N	O=CC	known	177
PSMA8	IKHGUXGNUITLKF-UHFFFAOYSA-N	O=CC	known	177
PSMB1	IKHGUXGNUITLKF-UHFFFAOYSA-N	O=CC	known	177
PSMB10	IKHGUXGNUITLKF-UHFFFAOYSA-N	O=CC	known	177
PSMB2	IKHGUXGNUITLKF-UHFFFAOYSA-N	O=CC	known	177
PSMB4	IKHGUXGNUITLKF-UHFFFAOYSA-N	O=CC	known	177
PSMB7	IKHGUXGNUITLKF-UHFFFAOYSA-N	O=CC	known	177
PTPN1	IKHGUXGNUITLKF-UHFFFAOYSA-N	O=CC	known	177
RBM5	IKHGUXGNUITLKF-UHFFFAOYSA-N	O=CC	known	177
RHO	IKHGUXGNUITLKF-UHFFFAOYSA-N	O=CC	known	177
RNASE1	IKHGUXGNUITLKF-UHFFFAOYSA-N	O=CC	known	177
S100A10	IKHGUXGNUITLKF-UHFFFAOYSA-N	O=CC	known	177
S100A11	IKHGUXGNUITLKF-UHFFFAOYSA-N	O=CC	known	177
S100A3	IKHGUXGNUITLKF-UHFFFAOYSA-N	O=CC	known	177
SERPINB1	IKHGUXGNUITLKF-UHFFFAOYSA-N	O=CC	known	177
SERPINB2	IKHGUXGNUITLKF-UHFFFAOYSA-N	O=CC	known	177
SERPINC1	IKHGUXGNUITLKF-UHFFFAOYSA-N	O=CC	known	177
SERPINE1	IKHGUXGNUITLKF-UHFFFAOYSA-N	O=CC	known	177
SERPINH1	IKHGUXGNUITLKF-UHFFFAOYSA-N	O=CC	known	177
SETD7	IKHGUXGNUITLKF-UHFFFAOYSA-N	O=CC	known	177
SIAH1	IKHGUXGNUITLKF-UHFFFAOYSA-N	O=CC	known	177
SIRT3	IKHGUXGNUITLKF-UHFFFAOYSA-N	O=CC	known	177
SOD1	IKHGUXGNUITLKF-UHFFFAOYSA-N	O=CC	known	177
SPOP	IKHGUXGNUITLKF-UHFFFAOYSA-N	O=CC	known	177
SPOPL	IKHGUXGNUITLKF-UHFFFAOYSA-N	O=CC	known	177
STIP1	IKHGUXGNUITLKF-UHFFFAOYSA-N	O=CC	known	177
SUN2	IKHGUXGNUITLKF-UHFFFAOYSA-N	O=CC	known	177
TFPI	IKHGUXGNUITLKF-UHFFFAOYSA-N	O=CC	known	177
TGM2	IKHGUXGNUITLKF-UHFFFAOYSA-N	O=CC	known	177
TLL1	IKHGUXGNUITLKF-UHFFFAOYSA-N	O=CC	known	177
TNFSF13B	IKHGUXGNUITLKF-UHFFFAOYSA-N	O=CC	known	177
TPSAB1	IKHGUXGNUITLKF-UHFFFAOYSA-N	O=CC	known	177
TRAF2	IKHGUXGNUITLKF-UHFFFAOYSA-N	O=CC	known	177
TSG101	IKHGUXGNUITLKF-UHFFFAOYSA-N	O=CC	known	177
WDR5	IKHGUXGNUITLKF-UHFFFAOYSA-N	O=CC	known	177
WDR77	IKHGUXGNUITLKF-UHFFFAOYSA-N	O=CC	known	177
CELA1	CSCPPACGZOOCGX-UHFFFAOYSA-N	CC(=O)C	known	180
CPA1	CSCPPACGZOOCGX-UHFFFAOYSA-N	CC(=O)C	known	180
EP300	CSCPPACGZOOCGX-UHFFFAOYSA-N	CC(=O)C	known	180
LMNA	CSCPPACGZOOCGX-UHFFFAOYSA-N	CC(=O)C	known	180
NAGS	RFMMMVDNIPUKGG-UHFFFAOYSA-N	OC(=O)C(NC(=O)C)CCC(O)=O	known	185
ACACB	GFFGJBXGBJISGV-UHFFFAOYSA-N	Nc1ncnc2c1nc[nH]2	known	190
ACP1	GFFGJBXGBJISGV-UHFFFAOYSA-N	Nc1ncnc2c1nc[nH]2	known	190
ACVR2B	GFFGJBXGBJISGV-UHFFFAOYSA-N	Nc1ncnc2c1nc[nH]2	known	190
AHCYL1	GFFGJBXGBJISGV-UHFFFAOYSA-N	Nc1ncnc2c1nc[nH]2	known	190
APRT	GFFGJBXGBJISGV-UHFFFAOYSA-N	Nc1ncnc2c1nc[nH]2	known	190
CHFR	GFFGJBXGBJISGV-UHFFFAOYSA-N	Nc1ncnc2c1nc[nH]2	known	190
HSP90AA1	GFFGJBXGBJISGV-UHFFFAOYSA-N	Nc1ncnc2c1nc[nH]2	known	190
LMNA	GFFGJBXGBJISGV-UHFFFAOYSA-N	Nc1ncnc2c1nc[nH]2	known	190
MTAP	GFFGJBXGBJISGV-UHFFFAOYSA-N	Nc1ncnc2c1nc[nH]2	known	190
PARD3B	GFFGJBXGBJISGV-UHFFFAOYSA-N	Nc1ncnc2c1nc[nH]2	known	190
PECR	GFFGJBXGBJISGV-UHFFFAOYSA-N	Nc1ncnc2c1nc[nH]2	known	190
PNMT	GFFGJBXGBJISGV-UHFFFAOYSA-N	Nc1ncnc2c1nc[nH]2	known	190
PNP	GFFGJBXGBJISGV-UHFFFAOYSA-N	Nc1ncnc2c1nc[nH]2	known	190
PRKCI	GFFGJBXGBJISGV-UHFFFAOYSA-N	Nc1ncnc2c1nc[nH]2	known	190
PRKCZ	GFFGJBXGBJISGV-UHFFFAOYSA-N	Nc1ncnc2c1nc[nH]2	known	190
PYGM	GFFGJBXGBJISGV-UHFFFAOYSA-N	Nc1ncnc2c1nc[nH]2	known	190
SF3B1	GFFGJBXGBJISGV-UHFFFAOYSA-N	Nc1ncnc2c1nc[nH]2	known	190
SF3B6	GFFGJBXGBJISGV-UHFFFAOYSA-N	Nc1ncnc2c1nc[nH]2	known	190
STK24	GFFGJBXGBJISGV-UHFFFAOYSA-N	Nc1ncnc2c1nc[nH]2	known	190
HIF1A	OIRDTQYFTABQOQ-UHFFFAOYSA-N	OCC1OC(C(C1O)O)n1cnc2c1ncnc2N	known	191
PIM1	OIRDTQYFTABQOQ-UHFFFAOYSA-N	OCC1OC(C(C1O)O)n1cnc2c1ncnc2N	known	191
ADK	OIRDTQYFTABQOQ-UHFFFAOYSA-N	OCC1OC(C(C1O)O)n1cnc2c1ncnc2N	known	191
ADORA1	OIRDTQYFTABQOQ-UHFFFAOYSA-N	OCC1OC(C(C1O)O)n1cnc2c1ncnc2N	known	191
ADORA2A	OIRDTQYFTABQOQ-UHFFFAOYSA-N	OCC1OC(C(C1O)O)n1cnc2c1ncnc2N	known	191
AFF4	OIRDTQYFTABQOQ-UHFFFAOYSA-N	OCC1OC(C(C1O)O)n1cnc2c1ncnc2N	known	191
AHCY	OIRDTQYFTABQOQ-UHFFFAOYSA-N	OCC1OC(C(C1O)O)n1cnc2c1ncnc2N	known	191
AURKA	OIRDTQYFTABQOQ-UHFFFAOYSA-N	OCC1OC(C(C1O)O)n1cnc2c1ncnc2N	known	191
CCNT1	OIRDTQYFTABQOQ-UHFFFAOYSA-N	OCC1OC(C(C1O)O)n1cnc2c1ncnc2N	known	191
CDK9	OIRDTQYFTABQOQ-UHFFFAOYSA-N	OCC1OC(C(C1O)O)n1cnc2c1ncnc2N	known	191
EPRS	OIRDTQYFTABQOQ-UHFFFAOYSA-N	OCC1OC(C(C1O)O)n1cnc2c1ncnc2N	known	191
HINT1	OIRDTQYFTABQOQ-UHFFFAOYSA-N	OCC1OC(C(C1O)O)n1cnc2c1ncnc2N	known	191
HINT2	OIRDTQYFTABQOQ-UHFFFAOYSA-N	OCC1OC(C(C1O)O)n1cnc2c1ncnc2N	known	191
HTT	OIRDTQYFTABQOQ-UHFFFAOYSA-N	OCC1OC(C(C1O)O)n1cnc2c1ncnc2N	known	191
LMNA	OIRDTQYFTABQOQ-UHFFFAOYSA-N	OCC1OC(C(C1O)O)n1cnc2c1ncnc2N	known	191
LTF	OIRDTQYFTABQOQ-UHFFFAOYSA-N	OCC1OC(C(C1O)O)n1cnc2c1ncnc2N	known	191
MAP3K7	OIRDTQYFTABQOQ-UHFFFAOYSA-N	OCC1OC(C(C1O)O)n1cnc2c1ncnc2N	known	191
MAT2A	OIRDTQYFTABQOQ-UHFFFAOYSA-N	OCC1OC(C(C1O)O)n1cnc2c1ncnc2N	known	191
MAT2B	OIRDTQYFTABQOQ-UHFFFAOYSA-N	OCC1OC(C(C1O)O)n1cnc2c1ncnc2N	known	191
NT5C2	OIRDTQYFTABQOQ-UHFFFAOYSA-N	OCC1OC(C(C1O)O)n1cnc2c1ncnc2N	known	191
NT5E	OIRDTQYFTABQOQ-UHFFFAOYSA-N	OCC1OC(C(C1O)O)n1cnc2c1ncnc2N	known	191
PKLR	OIRDTQYFTABQOQ-UHFFFAOYSA-N	OCC1OC(C(C1O)O)n1cnc2c1ncnc2N	known	191
PNP	OIRDTQYFTABQOQ-UHFFFAOYSA-N	OCC1OC(C(C1O)O)n1cnc2c1ncnc2N	known	191
PRKACA	OIRDTQYFTABQOQ-UHFFFAOYSA-N	OCC1OC(C(C1O)O)n1cnc2c1ncnc2N	known	191
PRKACB	OIRDTQYFTABQOQ-UHFFFAOYSA-N	OCC1OC(C(C1O)O)n1cnc2c1ncnc2N	known	191
RET	OIRDTQYFTABQOQ-UHFFFAOYSA-N	OCC1OC(C(C1O)O)n1cnc2c1ncnc2N	known	191
RNASE1	OIRDTQYFTABQOQ-UHFFFAOYSA-N	OCC1OC(C(C1O)O)n1cnc2c1ncnc2N	known	191
TF	OIRDTQYFTABQOQ-UHFFFAOYSA-N	OCC1OC(C(C1O)O)n1cnc2c1ncnc2N	known	191
AVIL	AYFVYJQAPQTCCC-UHFFFAOYSA-N	OC(C(N)C(O)=O)C	known	205
F2	AYFVYJQAPQTCCC-UHFFFAOYSA-N	OC(C(N)C(O)=O)C	known	205
LGALS3	AYFVYJQAPQTCCC-UHFFFAOYSA-N	OC(C(N)C(O)=O)C	known	205
VIL1	AYFVYJQAPQTCCC-UHFFFAOYSA-N	OC(C(N)C(O)=O)C	known	205
ZG16	AYFVYJQAPQTCCC-UHFFFAOYSA-N	OC(C(N)C(O)=O)C	known	205
EGFR	WQZGKKKJIJFFOK-UHFFFAOYSA-N	O1C(CO)C(O)C(O)C(O)C1O	known	206
ERBB2	WQZGKKKJIJFFOK-UHFFFAOYSA-N	O1C(CO)C(O)C(O)C(O)C1O	known	206
GBA	WQZGKKKJIJFFOK-UHFFFAOYSA-N	O1C(CO)C(O)C(O)C(O)C1O	known	206
IGF1R	WQZGKKKJIJFFOK-UHFFFAOYSA-N	O1C(CO)C(O)C(O)C(O)C1O	known	206
IL6ST	WQZGKKKJIJFFOK-UHFFFAOYSA-N	O1C(CO)C(O)C(O)C(O)C1O	known	206
KIT	WQZGKKKJIJFFOK-UHFFFAOYSA-N	O1C(CO)C(O)C(O)C(O)C1O	known	206
A2M	WQZGKKKJIJFFOK-UHFFFAOYSA-N	O1C(CO)C(O)C(O)C(O)C1O	known	206
ACE	WQZGKKKJIJFFOK-UHFFFAOYSA-N	O1C(CO)C(O)C(O)C(O)C1O	known	206
ACE2	WQZGKKKJIJFFOK-UHFFFAOYSA-N	O1C(CO)C(O)C(O)C(O)C1O	known	206
ACHE	WQZGKKKJIJFFOK-UHFFFAOYSA-N	O1C(CO)C(O)C(O)C(O)C1O	known	206
ACPP	WQZGKKKJIJFFOK-UHFFFAOYSA-N	O1C(CO)C(O)C(O)C(O)C1O	known	206
ACR	WQZGKKKJIJFFOK-UHFFFAOYSA-N	O1C(CO)C(O)C(O)C(O)C1O	known	206
ACTA1	WQZGKKKJIJFFOK-UHFFFAOYSA-N	O1C(CO)C(O)C(O)C(O)C1O	known	206
ACTA2	WQZGKKKJIJFFOK-UHFFFAOYSA-N	O1C(CO)C(O)C(O)C(O)C1O	known	206
ACTC1	WQZGKKKJIJFFOK-UHFFFAOYSA-N	O1C(CO)C(O)C(O)C(O)C1O	known	206
ACVR2A	WQZGKKKJIJFFOK-UHFFFAOYSA-N	O1C(CO)C(O)C(O)C(O)C1O	known	206
ACVR2B	WQZGKKKJIJFFOK-UHFFFAOYSA-N	O1C(CO)C(O)C(O)C(O)C1O	known	206
ADA	WQZGKKKJIJFFOK-UHFFFAOYSA-N	O1C(CO)C(O)C(O)C(O)C1O	known	206
ADAM33	WQZGKKKJIJFFOK-UHFFFAOYSA-N	O1C(CO)C(O)C(O)C(O)C1O	known	206
ADAMTS13	WQZGKKKJIJFFOK-UHFFFAOYSA-N	O1C(CO)C(O)C(O)C(O)C1O	known	206
AGA	WQZGKKKJIJFFOK-UHFFFAOYSA-N	O1C(CO)C(O)C(O)C(O)C1O	known	206
ALB	WQZGKKKJIJFFOK-UHFFFAOYSA-N	O1C(CO)C(O)C(O)C(O)C1O	known	206
AMIGO1	WQZGKKKJIJFFOK-UHFFFAOYSA-N	O1C(CO)C(O)C(O)C(O)C1O	known	206
AMIGO2	WQZGKKKJIJFFOK-UHFFFAOYSA-N	O1C(CO)C(O)C(O)C(O)C1O	known	206
AMY1A	WQZGKKKJIJFFOK-UHFFFAOYSA-N	O1C(CO)C(O)C(O)C(O)C1O	known	206
AMY2A	WQZGKKKJIJFFOK-UHFFFAOYSA-N	O1C(CO)C(O)C(O)C(O)C1O	known	206
ANPEP	WQZGKKKJIJFFOK-UHFFFAOYSA-N	O1C(CO)C(O)C(O)C(O)C1O	known	206
AOC1	WQZGKKKJIJFFOK-UHFFFAOYSA-N	O1C(CO)C(O)C(O)C(O)C1O	known	206
AOC3	WQZGKKKJIJFFOK-UHFFFAOYSA-N	O1C(CO)C(O)C(O)C(O)C1O	known	206
APCS	WQZGKKKJIJFFOK-UHFFFAOYSA-N	O1C(CO)C(O)C(O)C(O)C1O	known	206
APOH	WQZGKKKJIJFFOK-UHFFFAOYSA-N	O1C(CO)C(O)C(O)C(O)C1O	known	206
ARTN	WQZGKKKJIJFFOK-UHFFFAOYSA-N	O1C(CO)C(O)C(O)C(O)C1O	known	206
AZGP1	WQZGKKKJIJFFOK-UHFFFAOYSA-N	O1C(CO)C(O)C(O)C(O)C1O	known	206
B2M	WQZGKKKJIJFFOK-UHFFFAOYSA-N	O1C(CO)C(O)C(O)C(O)C1O	known	206
B3GAT1	WQZGKKKJIJFFOK-UHFFFAOYSA-N	O1C(CO)C(O)C(O)C(O)C1O	known	206
B3GAT3	WQZGKKKJIJFFOK-UHFFFAOYSA-N	O1C(CO)C(O)C(O)C(O)C1O	known	206
B4GALT1	WQZGKKKJIJFFOK-UHFFFAOYSA-N	O1C(CO)C(O)C(O)C(O)C1O	known	206
BCHE	WQZGKKKJIJFFOK-UHFFFAOYSA-N	O1C(CO)C(O)C(O)C(O)C1O	known	206
BMP7	WQZGKKKJIJFFOK-UHFFFAOYSA-N	O1C(CO)C(O)C(O)C(O)C1O	known	206
C2	WQZGKKKJIJFFOK-UHFFFAOYSA-N	O1C(CO)C(O)C(O)C(O)C1O	known	206
C3	WQZGKKKJIJFFOK-UHFFFAOYSA-N	O1C(CO)C(O)C(O)C(O)C1O	known	206
C4A	WQZGKKKJIJFFOK-UHFFFAOYSA-N	O1C(CO)C(O)C(O)C(O)C1O	known	206
C5	WQZGKKKJIJFFOK-UHFFFAOYSA-N	O1C(CO)C(O)C(O)C(O)C1O	known	206
C6	WQZGKKKJIJFFOK-UHFFFAOYSA-N	O1C(CO)C(O)C(O)C(O)C1O	known	206
C8A	WQZGKKKJIJFFOK-UHFFFAOYSA-N	O1C(CO)C(O)C(O)C(O)C1O	known	206
C8B	WQZGKKKJIJFFOK-UHFFFAOYSA-N	O1C(CO)C(O)C(O)C(O)C1O	known	206
C8G	WQZGKKKJIJFFOK-UHFFFAOYSA-N	O1C(CO)C(O)C(O)C(O)C1O	known	206
CA14	WQZGKKKJIJFFOK-UHFFFAOYSA-N	O1C(CO)C(O)C(O)C(O)C1O	known	206
CA4	WQZGKKKJIJFFOK-UHFFFAOYSA-N	O1C(CO)C(O)C(O)C(O)C1O	known	206
CA9	WQZGKKKJIJFFOK-UHFFFAOYSA-N	O1C(CO)C(O)C(O)C(O)C1O	known	206
CALR	WQZGKKKJIJFFOK-UHFFFAOYSA-N	O1C(CO)C(O)C(O)C(O)C1O	known	206
CALR3	WQZGKKKJIJFFOK-UHFFFAOYSA-N	O1C(CO)C(O)C(O)C(O)C1O	known	206
CASQ1	WQZGKKKJIJFFOK-UHFFFAOYSA-N	O1C(CO)C(O)C(O)C(O)C1O	known	206
CASQ2	WQZGKKKJIJFFOK-UHFFFAOYSA-N	O1C(CO)C(O)C(O)C(O)C1O	known	206
CD180	WQZGKKKJIJFFOK-UHFFFAOYSA-N	O1C(CO)C(O)C(O)C(O)C1O	known	206
CD1B	WQZGKKKJIJFFOK-UHFFFAOYSA-N	O1C(CO)C(O)C(O)C(O)C1O	known	206
CD1D	WQZGKKKJIJFFOK-UHFFFAOYSA-N	O1C(CO)C(O)C(O)C(O)C1O	known	206
CD2	WQZGKKKJIJFFOK-UHFFFAOYSA-N	O1C(CO)C(O)C(O)C(O)C1O	known	206
CD207	WQZGKKKJIJFFOK-UHFFFAOYSA-N	O1C(CO)C(O)C(O)C(O)C1O	known	206
CD209	WQZGKKKJIJFFOK-UHFFFAOYSA-N	O1C(CO)C(O)C(O)C(O)C1O	known	206
CD276	WQZGKKKJIJFFOK-UHFFFAOYSA-N	O1C(CO)C(O)C(O)C(O)C1O	known	206
CD4	WQZGKKKJIJFFOK-UHFFFAOYSA-N	O1C(CO)C(O)C(O)C(O)C1O	known	206
CD46	WQZGKKKJIJFFOK-UHFFFAOYSA-N	O1C(CO)C(O)C(O)C(O)C1O	known	206
CD80	WQZGKKKJIJFFOK-UHFFFAOYSA-N	O1C(CO)C(O)C(O)C(O)C1O	known	206
CDH1	WQZGKKKJIJFFOK-UHFFFAOYSA-N	O1C(CO)C(O)C(O)C(O)C1O	known	206
CDH2	WQZGKKKJIJFFOK-UHFFFAOYSA-N	O1C(CO)C(O)C(O)C(O)C1O	known	206
CDH3	WQZGKKKJIJFFOK-UHFFFAOYSA-N	O1C(CO)C(O)C(O)C(O)C1O	known	206
CES1	WQZGKKKJIJFFOK-UHFFFAOYSA-N	O1C(CO)C(O)C(O)C(O)C1O	known	206
CETP	WQZGKKKJIJFFOK-UHFFFAOYSA-N	O1C(CO)C(O)C(O)C(O)C1O	known	206
CFD	WQZGKKKJIJFFOK-UHFFFAOYSA-N	O1C(CO)C(O)C(O)C(O)C1O	known	206
CFH	WQZGKKKJIJFFOK-UHFFFAOYSA-N	O1C(CO)C(O)C(O)C(O)C1O	known	206
CHDH	WQZGKKKJIJFFOK-UHFFFAOYSA-N	O1C(CO)C(O)C(O)C(O)C1O	known	206
CHI3L1	WQZGKKKJIJFFOK-UHFFFAOYSA-N	O1C(CO)C(O)C(O)C(O)C1O	known	206
CHRNA1	WQZGKKKJIJFFOK-UHFFFAOYSA-N	O1C(CO)C(O)C(O)C(O)C1O	known	206
CLC	WQZGKKKJIJFFOK-UHFFFAOYSA-N	O1C(CO)C(O)C(O)C(O)C1O	known	206
CLEC2A	WQZGKKKJIJFFOK-UHFFFAOYSA-N	O1C(CO)C(O)C(O)C(O)C1O	known	206
CLEC4A	WQZGKKKJIJFFOK-UHFFFAOYSA-N	O1C(CO)C(O)C(O)C(O)C1O	known	206
CLEC4M	WQZGKKKJIJFFOK-UHFFFAOYSA-N	O1C(CO)C(O)C(O)C(O)C1O	known	206
CLPS	WQZGKKKJIJFFOK-UHFFFAOYSA-N	O1C(CO)C(O)C(O)C(O)C1O	known	206
COLEC12	WQZGKKKJIJFFOK-UHFFFAOYSA-N	O1C(CO)C(O)C(O)C(O)C1O	known	206
COMP	WQZGKKKJIJFFOK-UHFFFAOYSA-N	O1C(CO)C(O)C(O)C(O)C1O	known	206
CP	WQZGKKKJIJFFOK-UHFFFAOYSA-N	O1C(CO)C(O)C(O)C(O)C1O	known	206
CPB2	WQZGKKKJIJFFOK-UHFFFAOYSA-N	O1C(CO)C(O)C(O)C(O)C1O	known	206
CSF1	WQZGKKKJIJFFOK-UHFFFAOYSA-N	O1C(CO)C(O)C(O)C(O)C1O	known	206
CSF1R	WQZGKKKJIJFFOK-UHFFFAOYSA-N	O1C(CO)C(O)C(O)C(O)C1O	known	206
CSF2	WQZGKKKJIJFFOK-UHFFFAOYSA-N	O1C(CO)C(O)C(O)C(O)C1O	known	206
CSF2RA	WQZGKKKJIJFFOK-UHFFFAOYSA-N	O1C(CO)C(O)C(O)C(O)C1O	known	206
CSF2RB	WQZGKKKJIJFFOK-UHFFFAOYSA-N	O1C(CO)C(O)C(O)C(O)C1O	known	206
CSTA	WQZGKKKJIJFFOK-UHFFFAOYSA-N	O1C(CO)C(O)C(O)C(O)C1O	known	206
CTLA4	WQZGKKKJIJFFOK-UHFFFAOYSA-N	O1C(CO)C(O)C(O)C(O)C1O	known	206
CTSC	WQZGKKKJIJFFOK-UHFFFAOYSA-N	O1C(CO)C(O)C(O)C(O)C1O	known	206
CTSD	WQZGKKKJIJFFOK-UHFFFAOYSA-N	O1C(CO)C(O)C(O)C(O)C1O	known	206
CTSH	WQZGKKKJIJFFOK-UHFFFAOYSA-N	O1C(CO)C(O)C(O)C(O)C1O	known	206
CTSL	WQZGKKKJIJFFOK-UHFFFAOYSA-N	O1C(CO)C(O)C(O)C(O)C1O	known	206
CUBN	WQZGKKKJIJFFOK-UHFFFAOYSA-N	O1C(CO)C(O)C(O)C(O)C1O	known	206
CXADR	WQZGKKKJIJFFOK-UHFFFAOYSA-N	O1C(CO)C(O)C(O)C(O)C1O	known	206
DCC	WQZGKKKJIJFFOK-UHFFFAOYSA-N	O1C(CO)C(O)C(O)C(O)C1O	known	206
DHDH	WQZGKKKJIJFFOK-UHFFFAOYSA-N	O1C(CO)C(O)C(O)C(O)C1O	known	206
DNASE1	WQZGKKKJIJFFOK-UHFFFAOYSA-N	O1C(CO)C(O)C(O)C(O)C1O	known	206
DNASE1L2	WQZGKKKJIJFFOK-UHFFFAOYSA-N	O1C(CO)C(O)C(O)C(O)C1O	known	206
DNMT1	WQZGKKKJIJFFOK-UHFFFAOYSA-N	O1C(CO)C(O)C(O)C(O)C1O	known	206
DPP4	WQZGKKKJIJFFOK-UHFFFAOYSA-N	O1C(CO)C(O)C(O)C(O)C1O	known	206
DPP6	WQZGKKKJIJFFOK-UHFFFAOYSA-N	O1C(CO)C(O)C(O)C(O)C1O	known	206
DPP7	WQZGKKKJIJFFOK-UHFFFAOYSA-N	O1C(CO)C(O)C(O)C(O)C1O	known	206
EFNA1	WQZGKKKJIJFFOK-UHFFFAOYSA-N	O1C(CO)C(O)C(O)C(O)C1O	known	206
EFNB2	WQZGKKKJIJFFOK-UHFFFAOYSA-N	O1C(CO)C(O)C(O)C(O)C1O	known	206
EFNB3	WQZGKKKJIJFFOK-UHFFFAOYSA-N	O1C(CO)C(O)C(O)C(O)C1O	known	206
EGF	WQZGKKKJIJFFOK-UHFFFAOYSA-N	O1C(CO)C(O)C(O)C(O)C1O	known	206
ELANE	WQZGKKKJIJFFOK-UHFFFAOYSA-N	O1C(CO)C(O)C(O)C(O)C1O	known	206
ENPP1	WQZGKKKJIJFFOK-UHFFFAOYSA-N	O1C(CO)C(O)C(O)C(O)C1O	known	206
ENPP2	WQZGKKKJIJFFOK-UHFFFAOYSA-N	O1C(CO)C(O)C(O)C(O)C1O	known	206
ENPP3	WQZGKKKJIJFFOK-UHFFFAOYSA-N	O1C(CO)C(O)C(O)C(O)C1O	known	206
EPHA2	WQZGKKKJIJFFOK-UHFFFAOYSA-N	O1C(CO)C(O)C(O)C(O)C1O	known	206
ERAP1	WQZGKKKJIJFFOK-UHFFFAOYSA-N	O1C(CO)C(O)C(O)C(O)C1O	known	206
ERAP2	WQZGKKKJIJFFOK-UHFFFAOYSA-N	O1C(CO)C(O)C(O)C(O)C1O	known	206
EXTL2	WQZGKKKJIJFFOK-UHFFFAOYSA-N	O1C(CO)C(O)C(O)C(O)C1O	known	206
F10	WQZGKKKJIJFFOK-UHFFFAOYSA-N	O1C(CO)C(O)C(O)C(O)C1O	known	206
F2	WQZGKKKJIJFFOK-UHFFFAOYSA-N	O1C(CO)C(O)C(O)C(O)C1O	known	206
F3	WQZGKKKJIJFFOK-UHFFFAOYSA-N	O1C(CO)C(O)C(O)C(O)C1O	known	206
F5	WQZGKKKJIJFFOK-UHFFFAOYSA-N	O1C(CO)C(O)C(O)C(O)C1O	known	206
F7	WQZGKKKJIJFFOK-UHFFFAOYSA-N	O1C(CO)C(O)C(O)C(O)C1O	known	206
F8	WQZGKKKJIJFFOK-UHFFFAOYSA-N	O1C(CO)C(O)C(O)C(O)C1O	known	206
F9	WQZGKKKJIJFFOK-UHFFFAOYSA-N	O1C(CO)C(O)C(O)C(O)C1O	known	206
FBXO2	WQZGKKKJIJFFOK-UHFFFAOYSA-N	O1C(CO)C(O)C(O)C(O)C1O	known	206
FCAR	WQZGKKKJIJFFOK-UHFFFAOYSA-N	O1C(CO)C(O)C(O)C(O)C1O	known	206
FCER1A	WQZGKKKJIJFFOK-UHFFFAOYSA-N	O1C(CO)C(O)C(O)C(O)C1O	known	206
FCER2	WQZGKKKJIJFFOK-UHFFFAOYSA-N	O1C(CO)C(O)C(O)C(O)C1O	known	206
FCGR1A	WQZGKKKJIJFFOK-UHFFFAOYSA-N	O1C(CO)C(O)C(O)C(O)C1O	known	206
FCGR2A	WQZGKKKJIJFFOK-UHFFFAOYSA-N	O1C(CO)C(O)C(O)C(O)C1O	known	206
FCGR2B	WQZGKKKJIJFFOK-UHFFFAOYSA-N	O1C(CO)C(O)C(O)C(O)C1O	known	206
FCGR3B	WQZGKKKJIJFFOK-UHFFFAOYSA-N	O1C(CO)C(O)C(O)C(O)C1O	known	206
FCGRT	WQZGKKKJIJFFOK-UHFFFAOYSA-N	O1C(CO)C(O)C(O)C(O)C1O	known	206
FCN2	WQZGKKKJIJFFOK-UHFFFAOYSA-N	O1C(CO)C(O)C(O)C(O)C1O	known	206
FCN3	WQZGKKKJIJFFOK-UHFFFAOYSA-N	O1C(CO)C(O)C(O)C(O)C1O	known	206
FGA	WQZGKKKJIJFFOK-UHFFFAOYSA-N	O1C(CO)C(O)C(O)C(O)C1O	known	206
FGB	WQZGKKKJIJFFOK-UHFFFAOYSA-N	O1C(CO)C(O)C(O)C(O)C1O	known	206
FGG	WQZGKKKJIJFFOK-UHFFFAOYSA-N	O1C(CO)C(O)C(O)C(O)C1O	known	206
FIGF	WQZGKKKJIJFFOK-UHFFFAOYSA-N	O1C(CO)C(O)C(O)C(O)C1O	known	206
FLAD1	WQZGKKKJIJFFOK-UHFFFAOYSA-N	O1C(CO)C(O)C(O)C(O)C1O	known	206
FN1	WQZGKKKJIJFFOK-UHFFFAOYSA-N	O1C(CO)C(O)C(O)C(O)C1O	known	206
FOLH1	WQZGKKKJIJFFOK-UHFFFAOYSA-N	O1C(CO)C(O)C(O)C(O)C1O	known	206
FOLR2	WQZGKKKJIJFFOK-UHFFFAOYSA-N	O1C(CO)C(O)C(O)C(O)C1O	known	206
FSHB	WQZGKKKJIJFFOK-UHFFFAOYSA-N	O1C(CO)C(O)C(O)C(O)C1O	known	206
FUCA1	WQZGKKKJIJFFOK-UHFFFAOYSA-N	O1C(CO)C(O)C(O)C(O)C1O	known	206
FUCA2	WQZGKKKJIJFFOK-UHFFFAOYSA-N	O1C(CO)C(O)C(O)C(O)C1O	known	206
FURIN	WQZGKKKJIJFFOK-UHFFFAOYSA-N	O1C(CO)C(O)C(O)C(O)C1O	known	206
FZD5	WQZGKKKJIJFFOK-UHFFFAOYSA-N	O1C(CO)C(O)C(O)C(O)C1O	known	206
FZD8	WQZGKKKJIJFFOK-UHFFFAOYSA-N	O1C(CO)C(O)C(O)C(O)C1O	known	206
GABBR1	WQZGKKKJIJFFOK-UHFFFAOYSA-N	O1C(CO)C(O)C(O)C(O)C1O	known	206
GABBR2	WQZGKKKJIJFFOK-UHFFFAOYSA-N	O1C(CO)C(O)C(O)C(O)C1O	known	206
GABRB3	WQZGKKKJIJFFOK-UHFFFAOYSA-N	O1C(CO)C(O)C(O)C(O)C1O	known	206
GALE	WQZGKKKJIJFFOK-UHFFFAOYSA-N	O1C(CO)C(O)C(O)C(O)C1O	known	206
GALK1	WQZGKKKJIJFFOK-UHFFFAOYSA-N	O1C(CO)C(O)C(O)C(O)C1O	known	206
GALK2	WQZGKKKJIJFFOK-UHFFFAOYSA-N	O1C(CO)C(O)C(O)C(O)C1O	known	206
GALM	WQZGKKKJIJFFOK-UHFFFAOYSA-N	O1C(CO)C(O)C(O)C(O)C1O	known	206
GALNT1	WQZGKKKJIJFFOK-UHFFFAOYSA-N	O1C(CO)C(O)C(O)C(O)C1O	known	206
GALNT13	WQZGKKKJIJFFOK-UHFFFAOYSA-N	O1C(CO)C(O)C(O)C(O)C1O	known	206
GBE1	WQZGKKKJIJFFOK-UHFFFAOYSA-N	O1C(CO)C(O)C(O)C(O)C1O	known	206
GCK	WQZGKKKJIJFFOK-UHFFFAOYSA-N	O1C(CO)C(O)C(O)C(O)C1O	known	206
GCNT1	WQZGKKKJIJFFOK-UHFFFAOYSA-N	O1C(CO)C(O)C(O)C(O)C1O	known	206
GCNT3	WQZGKKKJIJFFOK-UHFFFAOYSA-N	O1C(CO)C(O)C(O)C(O)C1O	known	206
GFRA3	WQZGKKKJIJFFOK-UHFFFAOYSA-N	O1C(CO)C(O)C(O)C(O)C1O	known	206
GIF	WQZGKKKJIJFFOK-UHFFFAOYSA-N	O1C(CO)C(O)C(O)C(O)C1O	known	206
GLA	WQZGKKKJIJFFOK-UHFFFAOYSA-N	O1C(CO)C(O)C(O)C(O)C1O	known	206
GLB1	WQZGKKKJIJFFOK-UHFFFAOYSA-N	O1C(CO)C(O)C(O)C(O)C1O	known	206
GLT6D1	WQZGKKKJIJFFOK-UHFFFAOYSA-N	O1C(CO)C(O)C(O)C(O)C1O	known	206
GLTP	WQZGKKKJIJFFOK-UHFFFAOYSA-N	O1C(CO)C(O)C(O)C(O)C1O	known	206
GNPDA1	WQZGKKKJIJFFOK-UHFFFAOYSA-N	O1C(CO)C(O)C(O)C(O)C1O	known	206
GP1BA	WQZGKKKJIJFFOK-UHFFFAOYSA-N	O1C(CO)C(O)C(O)C(O)C1O	known	206
GRIA2	WQZGKKKJIJFFOK-UHFFFAOYSA-N	O1C(CO)C(O)C(O)C(O)C1O	known	206
GRIA4	WQZGKKKJIJFFOK-UHFFFAOYSA-N	O1C(CO)C(O)C(O)C(O)C1O	known	206
GRIK5	WQZGKKKJIJFFOK-UHFFFAOYSA-N	O1C(CO)C(O)C(O)C(O)C1O	known	206
GRIN1	WQZGKKKJIJFFOK-UHFFFAOYSA-N	O1C(CO)C(O)C(O)C(O)C1O	known	206
GUSB	WQZGKKKJIJFFOK-UHFFFAOYSA-N	O1C(CO)C(O)C(O)C(O)C1O	known	206
GYG1	WQZGKKKJIJFFOK-UHFFFAOYSA-N	O1C(CO)C(O)C(O)C(O)C1O	known	206
GYS1	WQZGKKKJIJFFOK-UHFFFAOYSA-N	O1C(CO)C(O)C(O)C(O)C1O	known	206
GYS2	WQZGKKKJIJFFOK-UHFFFAOYSA-N	O1C(CO)C(O)C(O)C(O)C1O	known	206
GZMB	WQZGKKKJIJFFOK-UHFFFAOYSA-N	O1C(CO)C(O)C(O)C(O)C1O	known	206
HBA1;	WQZGKKKJIJFFOK-UHFFFAOYSA-N	O1C(CO)C(O)C(O)C(O)C1O	known	206
HBB	WQZGKKKJIJFFOK-UHFFFAOYSA-N	O1C(CO)C(O)C(O)C(O)C1O	known	206
HEXA	WQZGKKKJIJFFOK-UHFFFAOYSA-N	O1C(CO)C(O)C(O)C(O)C1O	known	206
HEXB	WQZGKKKJIJFFOK-UHFFFAOYSA-N	O1C(CO)C(O)C(O)C(O)C1O	known	206
HGFAC	WQZGKKKJIJFFOK-UHFFFAOYSA-N	O1C(CO)C(O)C(O)C(O)C1O	known	206
HK2	WQZGKKKJIJFFOK-UHFFFAOYSA-N	O1C(CO)C(O)C(O)C(O)C1O	known	206
HK3	WQZGKKKJIJFFOK-UHFFFAOYSA-N	O1C(CO)C(O)C(O)C(O)C1O	known	206
HLA-DMA	WQZGKKKJIJFFOK-UHFFFAOYSA-N	O1C(CO)C(O)C(O)C(O)C1O	known	206
HLA-DQA1	WQZGKKKJIJFFOK-UHFFFAOYSA-N	O1C(CO)C(O)C(O)C(O)C1O	known	206
HLA-DRB1	WQZGKKKJIJFFOK-UHFFFAOYSA-N	O1C(CO)C(O)C(O)C(O)C1O	known	206
HRG	WQZGKKKJIJFFOK-UHFFFAOYSA-N	O1C(CO)C(O)C(O)C(O)C1O	known	206
HTR3A	WQZGKKKJIJFFOK-UHFFFAOYSA-N	O1C(CO)C(O)C(O)C(O)C1O	known	206
HYAL1	WQZGKKKJIJFFOK-UHFFFAOYSA-N	O1C(CO)C(O)C(O)C(O)C1O	known	206
ICAM5	WQZGKKKJIJFFOK-UHFFFAOYSA-N	O1C(CO)C(O)C(O)C(O)C1O	known	206
IDUA	WQZGKKKJIJFFOK-UHFFFAOYSA-N	O1C(CO)C(O)C(O)C(O)C1O	known	206
IFNB1	WQZGKKKJIJFFOK-UHFFFAOYSA-N	O1C(CO)C(O)C(O)C(O)C1O	known	206
IFNG	WQZGKKKJIJFFOK-UHFFFAOYSA-N	O1C(CO)C(O)C(O)C(O)C1O	known	206
IFNL1	WQZGKKKJIJFFOK-UHFFFAOYSA-N	O1C(CO)C(O)C(O)C(O)C1O	known	206
IFNLR1	WQZGKKKJIJFFOK-UHFFFAOYSA-N	O1C(CO)C(O)C(O)C(O)C1O	known	206
IGF2	WQZGKKKJIJFFOK-UHFFFAOYSA-N	O1C(CO)C(O)C(O)C(O)C1O	known	206
IGF2R	WQZGKKKJIJFFOK-UHFFFAOYSA-N	O1C(CO)C(O)C(O)C(O)C1O	known	206
IGLL5	WQZGKKKJIJFFOK-UHFFFAOYSA-N	O1C(CO)C(O)C(O)C(O)C1O	known	206
IL12A	WQZGKKKJIJFFOK-UHFFFAOYSA-N	O1C(CO)C(O)C(O)C(O)C1O	known	206
IL12B	WQZGKKKJIJFFOK-UHFFFAOYSA-N	O1C(CO)C(O)C(O)C(O)C1O	known	206
IL17A	WQZGKKKJIJFFOK-UHFFFAOYSA-N	O1C(CO)C(O)C(O)C(O)C1O	known	206
IL17RA	WQZGKKKJIJFFOK-UHFFFAOYSA-N	O1C(CO)C(O)C(O)C(O)C1O	known	206
IL2	WQZGKKKJIJFFOK-UHFFFAOYSA-N	O1C(CO)C(O)C(O)C(O)C1O	known	206
IL21	WQZGKKKJIJFFOK-UHFFFAOYSA-N	O1C(CO)C(O)C(O)C(O)C1O	known	206
IL21R	WQZGKKKJIJFFOK-UHFFFAOYSA-N	O1C(CO)C(O)C(O)C(O)C1O	known	206
IL22	WQZGKKKJIJFFOK-UHFFFAOYSA-N	O1C(CO)C(O)C(O)C(O)C1O	known	206
IL22RA1	WQZGKKKJIJFFOK-UHFFFAOYSA-N	O1C(CO)C(O)C(O)C(O)C1O	known	206
IL23A	WQZGKKKJIJFFOK-UHFFFAOYSA-N	O1C(CO)C(O)C(O)C(O)C1O	known	206
IL2RA	WQZGKKKJIJFFOK-UHFFFAOYSA-N	O1C(CO)C(O)C(O)C(O)C1O	known	206
IL2RB	WQZGKKKJIJFFOK-UHFFFAOYSA-N	O1C(CO)C(O)C(O)C(O)C1O	known	206
IL2RG	WQZGKKKJIJFFOK-UHFFFAOYSA-N	O1C(CO)C(O)C(O)C(O)C1O	known	206
IL34	WQZGKKKJIJFFOK-UHFFFAOYSA-N	O1C(CO)C(O)C(O)C(O)C1O	known	206
IL3RA	WQZGKKKJIJFFOK-UHFFFAOYSA-N	O1C(CO)C(O)C(O)C(O)C1O	known	206
IL5	WQZGKKKJIJFFOK-UHFFFAOYSA-N	O1C(CO)C(O)C(O)C(O)C1O	known	206
IL5RA	WQZGKKKJIJFFOK-UHFFFAOYSA-N	O1C(CO)C(O)C(O)C(O)C1O	known	206
IL6R	WQZGKKKJIJFFOK-UHFFFAOYSA-N	O1C(CO)C(O)C(O)C(O)C1O	known	206
INS-IGF2	WQZGKKKJIJFFOK-UHFFFAOYSA-N	O1C(CO)C(O)C(O)C(O)C1O	known	206
INSR	WQZGKKKJIJFFOK-UHFFFAOYSA-N	O1C(CO)C(O)C(O)C(O)C1O	known	206
ITGA2B	WQZGKKKJIJFFOK-UHFFFAOYSA-N	O1C(CO)C(O)C(O)C(O)C1O	known	206
ITGA4	WQZGKKKJIJFFOK-UHFFFAOYSA-N	O1C(CO)C(O)C(O)C(O)C1O	known	206
ITGA5	WQZGKKKJIJFFOK-UHFFFAOYSA-N	O1C(CO)C(O)C(O)C(O)C1O	known	206
ITGAV	WQZGKKKJIJFFOK-UHFFFAOYSA-N	O1C(CO)C(O)C(O)C(O)C1O	known	206
ITGAX	WQZGKKKJIJFFOK-UHFFFAOYSA-N	O1C(CO)C(O)C(O)C(O)C1O	known	206
ITGB1	WQZGKKKJIJFFOK-UHFFFAOYSA-N	O1C(CO)C(O)C(O)C(O)C1O	known	206
ITGB2	WQZGKKKJIJFFOK-UHFFFAOYSA-N	O1C(CO)C(O)C(O)C(O)C1O	known	206
ITGB7	WQZGKKKJIJFFOK-UHFFFAOYSA-N	O1C(CO)C(O)C(O)C(O)C1O	known	206
JAML	WQZGKKKJIJFFOK-UHFFFAOYSA-N	O1C(CO)C(O)C(O)C(O)C1O	known	206
KDR	WQZGKKKJIJFFOK-UHFFFAOYSA-N	O1C(CO)C(O)C(O)C(O)C1O	known	206
KIRREL	WQZGKKKJIJFFOK-UHFFFAOYSA-N	O1C(CO)C(O)C(O)C(O)C1O	known	206
KIRREL2	WQZGKKKJIJFFOK-UHFFFAOYSA-N	O1C(CO)C(O)C(O)C(O)C1O	known	206
KIRREL3	WQZGKKKJIJFFOK-UHFFFAOYSA-N	O1C(CO)C(O)C(O)C(O)C1O	known	206
KITLG	WQZGKKKJIJFFOK-UHFFFAOYSA-N	O1C(CO)C(O)C(O)C(O)C1O	known	206
KLK3	WQZGKKKJIJFFOK-UHFFFAOYSA-N	O1C(CO)C(O)C(O)C(O)C1O	known	206
KLRF2	WQZGKKKJIJFFOK-UHFFFAOYSA-N	O1C(CO)C(O)C(O)C(O)C1O	known	206
LALBA	WQZGKKKJIJFFOK-UHFFFAOYSA-N	O1C(CO)C(O)C(O)C(O)C1O	known	206
LAMB1	WQZGKKKJIJFFOK-UHFFFAOYSA-N	O1C(CO)C(O)C(O)C(O)C1O	known	206
LAMB2	WQZGKKKJIJFFOK-UHFFFAOYSA-N	O1C(CO)C(O)C(O)C(O)C1O	known	206
LAMC1	WQZGKKKJIJFFOK-UHFFFAOYSA-N	O1C(CO)C(O)C(O)C(O)C1O	known	206
LCN2	WQZGKKKJIJFFOK-UHFFFAOYSA-N	O1C(CO)C(O)C(O)C(O)C1O	known	206
LDLR	WQZGKKKJIJFFOK-UHFFFAOYSA-N	O1C(CO)C(O)C(O)C(O)C1O	known	206
LGALS1	WQZGKKKJIJFFOK-UHFFFAOYSA-N	O1C(CO)C(O)C(O)C(O)C1O	known	206
LGALS2	WQZGKKKJIJFFOK-UHFFFAOYSA-N	O1C(CO)C(O)C(O)C(O)C1O	known	206
LGALS3	WQZGKKKJIJFFOK-UHFFFAOYSA-N	O1C(CO)C(O)C(O)C(O)C1O	known	206
LGALS7	WQZGKKKJIJFFOK-UHFFFAOYSA-N	O1C(CO)C(O)C(O)C(O)C1O	known	206
LGALS8	WQZGKKKJIJFFOK-UHFFFAOYSA-N	O1C(CO)C(O)C(O)C(O)C1O	known	206
LGALS9	WQZGKKKJIJFFOK-UHFFFAOYSA-N	O1C(CO)C(O)C(O)C(O)C1O	known	206
LGR5	WQZGKKKJIJFFOK-UHFFFAOYSA-N	O1C(CO)C(O)C(O)C(O)C1O	known	206
LIFR	WQZGKKKJIJFFOK-UHFFFAOYSA-N	O1C(CO)C(O)C(O)C(O)C1O	known	206
LINGO1	WQZGKKKJIJFFOK-UHFFFAOYSA-N	O1C(CO)C(O)C(O)C(O)C1O	known	206
LMAN1	WQZGKKKJIJFFOK-UHFFFAOYSA-N	O1C(CO)C(O)C(O)C(O)C1O	known	206
LMAN2	WQZGKKKJIJFFOK-UHFFFAOYSA-N	O1C(CO)C(O)C(O)C(O)C1O	known	206
LMAN2L	WQZGKKKJIJFFOK-UHFFFAOYSA-N	O1C(CO)C(O)C(O)C(O)C1O	known	206
LPO	WQZGKKKJIJFFOK-UHFFFAOYSA-N	O1C(CO)C(O)C(O)C(O)C1O	known	206
LRRC4C	WQZGKKKJIJFFOK-UHFFFAOYSA-N	O1C(CO)C(O)C(O)C(O)C1O	known	206
LTF	WQZGKKKJIJFFOK-UHFFFAOYSA-N	O1C(CO)C(O)C(O)C(O)C1O	known	206
LY86	WQZGKKKJIJFFOK-UHFFFAOYSA-N	O1C(CO)C(O)C(O)C(O)C1O	known	206
LY96	WQZGKKKJIJFFOK-UHFFFAOYSA-N	O1C(CO)C(O)C(O)C(O)C1O	known	206
LYZ	WQZGKKKJIJFFOK-UHFFFAOYSA-N	O1C(CO)C(O)C(O)C(O)C1O	known	206
M6PR	WQZGKKKJIJFFOK-UHFFFAOYSA-N	O1C(CO)C(O)C(O)C(O)C1O	known	206
MAN1A1	WQZGKKKJIJFFOK-UHFFFAOYSA-N	O1C(CO)C(O)C(O)C(O)C1O	known	206
MAN1A2	WQZGKKKJIJFFOK-UHFFFAOYSA-N	O1C(CO)C(O)C(O)C(O)C1O	known	206
MAN1C1	WQZGKKKJIJFFOK-UHFFFAOYSA-N	O1C(CO)C(O)C(O)C(O)C1O	known	206
MAN2A1	WQZGKKKJIJFFOK-UHFFFAOYSA-N	O1C(CO)C(O)C(O)C(O)C1O	known	206
MAN2A2	WQZGKKKJIJFFOK-UHFFFAOYSA-N	O1C(CO)C(O)C(O)C(O)C1O	known	206
MAN2B1	WQZGKKKJIJFFOK-UHFFFAOYSA-N	O1C(CO)C(O)C(O)C(O)C1O	known	206
MAN2B2	WQZGKKKJIJFFOK-UHFFFAOYSA-N	O1C(CO)C(O)C(O)C(O)C1O	known	206
MASP1	WQZGKKKJIJFFOK-UHFFFAOYSA-N	O1C(CO)C(O)C(O)C(O)C1O	known	206
MASP2	WQZGKKKJIJFFOK-UHFFFAOYSA-N	O1C(CO)C(O)C(O)C(O)C1O	known	206
MCFD2	WQZGKKKJIJFFOK-UHFFFAOYSA-N	O1C(CO)C(O)C(O)C(O)C1O	known	206
MEP1B	WQZGKKKJIJFFOK-UHFFFAOYSA-N	O1C(CO)C(O)C(O)C(O)C1O	known	206
MINPP1	WQZGKKKJIJFFOK-UHFFFAOYSA-N	O1C(CO)C(O)C(O)C(O)C1O	known	206
MPO	WQZGKKKJIJFFOK-UHFFFAOYSA-N	O1C(CO)C(O)C(O)C(O)C1O	known	206
MST1R	WQZGKKKJIJFFOK-UHFFFAOYSA-N	O1C(CO)C(O)C(O)C(O)C1O	known	206
NAGA	WQZGKKKJIJFFOK-UHFFFAOYSA-N	O1C(CO)C(O)C(O)C(O)C1O	known	206
NAGK	WQZGKKKJIJFFOK-UHFFFAOYSA-N	O1C(CO)C(O)C(O)C(O)C1O	known	206
NECTIN1	WQZGKKKJIJFFOK-UHFFFAOYSA-N	O1C(CO)C(O)C(O)C(O)C1O	known	206
NECTIN2	WQZGKKKJIJFFOK-UHFFFAOYSA-N	O1C(CO)C(O)C(O)C(O)C1O	known	206
NECTIN3	WQZGKKKJIJFFOK-UHFFFAOYSA-N	O1C(CO)C(O)C(O)C(O)C1O	known	206
NEO1	WQZGKKKJIJFFOK-UHFFFAOYSA-N	O1C(CO)C(O)C(O)C(O)C1O	known	206
NGF	WQZGKKKJIJFFOK-UHFFFAOYSA-N	O1C(CO)C(O)C(O)C(O)C1O	known	206
NGLY1	WQZGKKKJIJFFOK-UHFFFAOYSA-N	O1C(CO)C(O)C(O)C(O)C1O	known	206
NLGN1	WQZGKKKJIJFFOK-UHFFFAOYSA-N	O1C(CO)C(O)C(O)C(O)C1O	known	206
NLGN2	WQZGKKKJIJFFOK-UHFFFAOYSA-N	O1C(CO)C(O)C(O)C(O)C1O	known	206
NLGN3	WQZGKKKJIJFFOK-UHFFFAOYSA-N	O1C(CO)C(O)C(O)C(O)C1O	known	206
NLGN4X	WQZGKKKJIJFFOK-UHFFFAOYSA-N	O1C(CO)C(O)C(O)C(O)C1O	known	206
NPR3	WQZGKKKJIJFFOK-UHFFFAOYSA-N	O1C(CO)C(O)C(O)C(O)C1O	known	206
NRP1	WQZGKKKJIJFFOK-UHFFFAOYSA-N	O1C(CO)C(O)C(O)C(O)C1O	known	206
NRXN1	WQZGKKKJIJFFOK-UHFFFAOYSA-N	O1C(CO)C(O)C(O)C(O)C1O	known	206
NRXN2	WQZGKKKJIJFFOK-UHFFFAOYSA-N	O1C(CO)C(O)C(O)C(O)C1O	known	206
NTNG1	WQZGKKKJIJFFOK-UHFFFAOYSA-N	O1C(CO)C(O)C(O)C(O)C1O	known	206
NTRK1	WQZGKKKJIJFFOK-UHFFFAOYSA-N	O1C(CO)C(O)C(O)C(O)C1O	known	206
NUDT9	WQZGKKKJIJFFOK-UHFFFAOYSA-N	O1C(CO)C(O)C(O)C(O)C1O	known	206
OS9	WQZGKKKJIJFFOK-UHFFFAOYSA-N	O1C(CO)C(O)C(O)C(O)C1O	known	206
PCSK1	WQZGKKKJIJFFOK-UHFFFAOYSA-N	O1C(CO)C(O)C(O)C(O)C1O	known	206
PCSK2	WQZGKKKJIJFFOK-UHFFFAOYSA-N	O1C(CO)C(O)C(O)C(O)C1O	known	206
PCSK4	WQZGKKKJIJFFOK-UHFFFAOYSA-N	O1C(CO)C(O)C(O)C(O)C1O	known	206
PCSK5	WQZGKKKJIJFFOK-UHFFFAOYSA-N	O1C(CO)C(O)C(O)C(O)C1O	known	206
PCSK7	WQZGKKKJIJFFOK-UHFFFAOYSA-N	O1C(CO)C(O)C(O)C(O)C1O	known	206
PHF8	WQZGKKKJIJFFOK-UHFFFAOYSA-N	O1C(CO)C(O)C(O)C(O)C1O	known	206
PIP	WQZGKKKJIJFFOK-UHFFFAOYSA-N	O1C(CO)C(O)C(O)C(O)C1O	known	206
PLAU	WQZGKKKJIJFFOK-UHFFFAOYSA-N	O1C(CO)C(O)C(O)C(O)C1O	known	206
PLAUR	WQZGKKKJIJFFOK-UHFFFAOYSA-N	O1C(CO)C(O)C(O)C(O)C1O	known	206
PLBD1	WQZGKKKJIJFFOK-UHFFFAOYSA-N	O1C(CO)C(O)C(O)C(O)C1O	known	206
PLBD2	WQZGKKKJIJFFOK-UHFFFAOYSA-N	O1C(CO)C(O)C(O)C(O)C1O	known	206
PLG	WQZGKKKJIJFFOK-UHFFFAOYSA-N	O1C(CO)C(O)C(O)C(O)C1O	known	206
PLXNA2	WQZGKKKJIJFFOK-UHFFFAOYSA-N	O1C(CO)C(O)C(O)C(O)C1O	known	206
PLXNB1	WQZGKKKJIJFFOK-UHFFFAOYSA-N	O1C(CO)C(O)C(O)C(O)C1O	known	206
PNLIP	WQZGKKKJIJFFOK-UHFFFAOYSA-N	O1C(CO)C(O)C(O)C(O)C1O	known	206
PNLIPRP1	WQZGKKKJIJFFOK-UHFFFAOYSA-N	O1C(CO)C(O)C(O)C(O)C1O	known	206
PPARG	WQZGKKKJIJFFOK-UHFFFAOYSA-N	O1C(CO)C(O)C(O)C(O)C1O	known	206
PROZ	WQZGKKKJIJFFOK-UHFFFAOYSA-N	O1C(CO)C(O)C(O)C(O)C1O	known	206
PTGS2	WQZGKKKJIJFFOK-UHFFFAOYSA-N	O1C(CO)C(O)C(O)C(O)C1O	known	206
PTPRM	WQZGKKKJIJFFOK-UHFFFAOYSA-N	O1C(CO)C(O)C(O)C(O)C1O	known	206
PYGL	WQZGKKKJIJFFOK-UHFFFAOYSA-N	O1C(CO)C(O)C(O)C(O)C1O	known	206
PYGM	WQZGKKKJIJFFOK-UHFFFAOYSA-N	O1C(CO)C(O)C(O)C(O)C1O	known	206
REG1A	WQZGKKKJIJFFOK-UHFFFAOYSA-N	O1C(CO)C(O)C(O)C(O)C1O	known	206
RELN	WQZGKKKJIJFFOK-UHFFFAOYSA-N	O1C(CO)C(O)C(O)C(O)C1O	known	206
REN	WQZGKKKJIJFFOK-UHFFFAOYSA-N	O1C(CO)C(O)C(O)C(O)C1O	known	206
RGN	WQZGKKKJIJFFOK-UHFFFAOYSA-N	O1C(CO)C(O)C(O)C(O)C1O	known	206
RHO	WQZGKKKJIJFFOK-UHFFFAOYSA-N	O1C(CO)C(O)C(O)C(O)C1O	known	206
RNASE1	WQZGKKKJIJFFOK-UHFFFAOYSA-N	O1C(CO)C(O)C(O)C(O)C1O	known	206
RSPO1	WQZGKKKJIJFFOK-UHFFFAOYSA-N	O1C(CO)C(O)C(O)C(O)C1O	known	206
RTN4R	WQZGKKKJIJFFOK-UHFFFAOYSA-N	O1C(CO)C(O)C(O)C(O)C1O	known	206
SCARB2	WQZGKKKJIJFFOK-UHFFFAOYSA-N	O1C(CO)C(O)C(O)C(O)C1O	known	206
SELE	WQZGKKKJIJFFOK-UHFFFAOYSA-N	O1C(CO)C(O)C(O)C(O)C1O	known	206
SELL	WQZGKKKJIJFFOK-UHFFFAOYSA-N	O1C(CO)C(O)C(O)C(O)C1O	known	206
SELP	WQZGKKKJIJFFOK-UHFFFAOYSA-N	O1C(CO)C(O)C(O)C(O)C1O	known	206
SEMA3A	WQZGKKKJIJFFOK-UHFFFAOYSA-N	O1C(CO)C(O)C(O)C(O)C1O	known	206
SEMA4D	WQZGKKKJIJFFOK-UHFFFAOYSA-N	O1C(CO)C(O)C(O)C(O)C1O	known	206
SEMA6A	WQZGKKKJIJFFOK-UHFFFAOYSA-N	O1C(CO)C(O)C(O)C(O)C1O	known	206
SERPINA1	WQZGKKKJIJFFOK-UHFFFAOYSA-N	O1C(CO)C(O)C(O)C(O)C1O	known	206
SERPINA10	WQZGKKKJIJFFOK-UHFFFAOYSA-N	O1C(CO)C(O)C(O)C(O)C1O	known	206
SERPINA5	WQZGKKKJIJFFOK-UHFFFAOYSA-N	O1C(CO)C(O)C(O)C(O)C1O	known	206
SERPINC1	WQZGKKKJIJFFOK-UHFFFAOYSA-N	O1C(CO)C(O)C(O)C(O)C1O	known	206
SERPIND1	WQZGKKKJIJFFOK-UHFFFAOYSA-N	O1C(CO)C(O)C(O)C(O)C1O	known	206
SERPINE1	WQZGKKKJIJFFOK-UHFFFAOYSA-N	O1C(CO)C(O)C(O)C(O)C1O	known	206
SFTPA1	WQZGKKKJIJFFOK-UHFFFAOYSA-N	O1C(CO)C(O)C(O)C(O)C1O	known	206
SFTPA2	WQZGKKKJIJFFOK-UHFFFAOYSA-N	O1C(CO)C(O)C(O)C(O)C1O	known	206
SFTPD	WQZGKKKJIJFFOK-UHFFFAOYSA-N	O1C(CO)C(O)C(O)C(O)C1O	known	206
SI	WQZGKKKJIJFFOK-UHFFFAOYSA-N	O1C(CO)C(O)C(O)C(O)C1O	known	206
SIGLEC7	WQZGKKKJIJFFOK-UHFFFAOYSA-N	O1C(CO)C(O)C(O)C(O)C1O	known	206
SLC14A1	WQZGKKKJIJFFOK-UHFFFAOYSA-N	O1C(CO)C(O)C(O)C(O)C1O	known	206
SLC14A2	WQZGKKKJIJFFOK-UHFFFAOYSA-N	O1C(CO)C(O)C(O)C(O)C1O	known	206
SLC3A1	WQZGKKKJIJFFOK-UHFFFAOYSA-N	O1C(CO)C(O)C(O)C(O)C1O	known	206
SMARCA1	WQZGKKKJIJFFOK-UHFFFAOYSA-N	O1C(CO)C(O)C(O)C(O)C1O	known	206
SMARCA5	WQZGKKKJIJFFOK-UHFFFAOYSA-N	O1C(CO)C(O)C(O)C(O)C1O	known	206
SORT1	WQZGKKKJIJFFOK-UHFFFAOYSA-N	O1C(CO)C(O)C(O)C(O)C1O	known	206
ST3GAL2	WQZGKKKJIJFFOK-UHFFFAOYSA-N	O1C(CO)C(O)C(O)C(O)C1O	known	206
ST6GAL1	WQZGKKKJIJFFOK-UHFFFAOYSA-N	O1C(CO)C(O)C(O)C(O)C1O	known	206
SYT2	WQZGKKKJIJFFOK-UHFFFAOYSA-N	O1C(CO)C(O)C(O)C(O)C1O	known	206
TF	WQZGKKKJIJFFOK-UHFFFAOYSA-N	O1C(CO)C(O)C(O)C(O)C1O	known	206
TFRC	WQZGKKKJIJFFOK-UHFFFAOYSA-N	O1C(CO)C(O)C(O)C(O)C1O	known	206
TGFA	WQZGKKKJIJFFOK-UHFFFAOYSA-N	O1C(CO)C(O)C(O)C(O)C1O	known	206
TGFBR3	WQZGKKKJIJFFOK-UHFFFAOYSA-N	O1C(CO)C(O)C(O)C(O)C1O	known	206
THBS2	WQZGKKKJIJFFOK-UHFFFAOYSA-N	O1C(CO)C(O)C(O)C(O)C1O	known	206
TLR3	WQZGKKKJIJFFOK-UHFFFAOYSA-N	O1C(CO)C(O)C(O)C(O)C1O	known	206
TLR4	WQZGKKKJIJFFOK-UHFFFAOYSA-N	O1C(CO)C(O)C(O)C(O)C1O	known	206
TLR8	WQZGKKKJIJFFOK-UHFFFAOYSA-N	O1C(CO)C(O)C(O)C(O)C1O	known	206
TNFRSF6B	WQZGKKKJIJFFOK-UHFFFAOYSA-N	O1C(CO)C(O)C(O)C(O)C1O	known	206
TNFSF14	WQZGKKKJIJFFOK-UHFFFAOYSA-N	O1C(CO)C(O)C(O)C(O)C1O	known	206
TRIM21	WQZGKKKJIJFFOK-UHFFFAOYSA-N	O1C(CO)C(O)C(O)C(O)C1O	known	206
TRPV4	WQZGKKKJIJFFOK-UHFFFAOYSA-N	O1C(CO)C(O)C(O)C(O)C1O	known	206
VSIG4	WQZGKKKJIJFFOK-UHFFFAOYSA-N	O1C(CO)C(O)C(O)C(O)C1O	known	206
VTCN1	WQZGKKKJIJFFOK-UHFFFAOYSA-N	O1C(CO)C(O)C(O)C(O)C1O	known	206
VTN	WQZGKKKJIJFFOK-UHFFFAOYSA-N	O1C(CO)C(O)C(O)C(O)C1O	known	206
ZG16	WQZGKKKJIJFFOK-UHFFFAOYSA-N	O1C(CO)C(O)C(O)C(O)C1O	known	206
ZP3	WQZGKKKJIJFFOK-UHFFFAOYSA-N	O1C(CO)C(O)C(O)C(O)C1O	known	206
B4GALT7	SRBFZHDQGSBBOR-UHFFFAOYSA-N	O1CC(O)C(O)C(O)C1O	known	229
GLA	SRBFZHDQGSBBOR-UHFFFAOYSA-N	O1CC(O)C(O)C(O)C1O	known	229
LTF	SRBFZHDQGSBBOR-UHFFFAOYSA-N	O1CC(O)C(O)C(O)C1O	known	229
SERPINE1	SRBFZHDQGSBBOR-UHFFFAOYSA-N	O1CC(O)C(O)C(O)C1O	known	229
TF	SRBFZHDQGSBBOR-UHFFFAOYSA-N	O1CC(O)C(O)C(O)C1O	known	229
ARG1	ODKSFYDXXFIFQN-UHFFFAOYSA-N	OC(=O)C(N)CCCN=C(N)N	known	232
ARG2	ODKSFYDXXFIFQN-UHFFFAOYSA-N	OC(=O)C(N)CCCN=C(N)N	known	232
AVIL	ODKSFYDXXFIFQN-UHFFFAOYSA-N	OC(=O)C(N)CCCN=C(N)N	known	232
BICD1	ODKSFYDXXFIFQN-UHFFFAOYSA-N	OC(=O)C(N)CCCN=C(N)N	known	232
BICD2	ODKSFYDXXFIFQN-UHFFFAOYSA-N	OC(=O)C(N)CCCN=C(N)N	known	232
C5	ODKSFYDXXFIFQN-UHFFFAOYSA-N	OC(=O)C(N)CCCN=C(N)N	known	232
CELA1	ODKSFYDXXFIFQN-UHFFFAOYSA-N	OC(=O)C(N)CCCN=C(N)N	known	232
CPB2	ODKSFYDXXFIFQN-UHFFFAOYSA-N	OC(=O)C(N)CCCN=C(N)N	known	232
CTSL	ODKSFYDXXFIFQN-UHFFFAOYSA-N	OC(=O)C(N)CCCN=C(N)N	known	232
ENPEP	ODKSFYDXXFIFQN-UHFFFAOYSA-N	OC(=O)C(N)CCCN=C(N)N	known	232
F2	ODKSFYDXXFIFQN-UHFFFAOYSA-N	OC(=O)C(N)CCCN=C(N)N	known	232
GATM	ODKSFYDXXFIFQN-UHFFFAOYSA-N	OC(=O)C(N)CCCN=C(N)N	known	232
LYZ	ODKSFYDXXFIFQN-UHFFFAOYSA-N	OC(=O)C(N)CCCN=C(N)N	known	232
NAGS	ODKSFYDXXFIFQN-UHFFFAOYSA-N	OC(=O)C(N)CCCN=C(N)N	known	232
NOS1	ODKSFYDXXFIFQN-UHFFFAOYSA-N	OC(=O)C(N)CCCN=C(N)N	known	232
NOS2	ODKSFYDXXFIFQN-UHFFFAOYSA-N	OC(=O)C(N)CCCN=C(N)N	known	232
NOS3	ODKSFYDXXFIFQN-UHFFFAOYSA-N	OC(=O)C(N)CCCN=C(N)N	known	232
PRKACA	ODKSFYDXXFIFQN-UHFFFAOYSA-N	OC(=O)C(N)CCCN=C(N)N	known	232
RARS	ODKSFYDXXFIFQN-UHFFFAOYSA-N	OC(=O)C(N)CCCN=C(N)N	known	232
TCEB1	ODKSFYDXXFIFQN-UHFFFAOYSA-N	OC(=O)C(N)CCCN=C(N)N	known	232
TCEB2	ODKSFYDXXFIFQN-UHFFFAOYSA-N	OC(=O)C(N)CCCN=C(N)N	known	232
VHL	ODKSFYDXXFIFQN-UHFFFAOYSA-N	OC(=O)C(N)CCCN=C(N)N	known	232
VIL1	ODKSFYDXXFIFQN-UHFFFAOYSA-N	OC(=O)C(N)CCCN=C(N)N	known	232
AVIL	DCXYFEDJOCDNAF-UHFFFAOYSA-N	OC(=O)C(N)CC(=O)N	known	236
IFNB1	DCXYFEDJOCDNAF-UHFFFAOYSA-N	OC(=O)C(N)CC(=O)N	known	236
VIL1	DCXYFEDJOCDNAF-UHFFFAOYSA-N	OC(=O)C(N)CC(=O)N	known	236
BUB1	ZKHQWZAMYRWXGA-UHFFFAOYSA-N	P(OCC1OC(n2c3ncnc(N)c3nc2)C(O)C1O)(OP(OP(O)(O)=O)(O)=O)(O)=O	known	238
ITPKB	ZKHQWZAMYRWXGA-UHFFFAOYSA-N	P(OCC1OC(n2c3ncnc(N)c3nc2)C(O)C1O)(OP(OP(O)(O)=O)(O)=O)(O)=O	known	238
JAK2	ZKHQWZAMYRWXGA-UHFFFAOYSA-N	P(OCC1OC(n2c3ncnc(N)c3nc2)C(O)C1O)(OP(OP(O)(O)=O)(O)=O)(O)=O	known	238
MET	ZKHQWZAMYRWXGA-UHFFFAOYSA-N	P(OCC1OC(n2c3ncnc(N)c3nc2)C(O)C1O)(OP(OP(O)(O)=O)(O)=O)(O)=O	known	238
PFKP	ZKHQWZAMYRWXGA-UHFFFAOYSA-N	P(OCC1OC(n2c3ncnc(N)c3nc2)C(O)C1O)(OP(OP(O)(O)=O)(O)=O)(O)=O	known	238
PTK2	ZKHQWZAMYRWXGA-UHFFFAOYSA-N	P(OCC1OC(n2c3ncnc(N)c3nc2)C(O)C1O)(OP(OP(O)(O)=O)(O)=O)(O)=O	known	238
TRAF7	ZKHQWZAMYRWXGA-UHFFFAOYSA-N	P(OCC1OC(n2c3ncnc(N)c3nc2)C(O)C1O)(OP(OP(O)(O)=O)(O)=O)(O)=O	known	238
TTK	ZKHQWZAMYRWXGA-UHFFFAOYSA-N	P(OCC1OC(n2c3ncnc(N)c3nc2)C(O)C1O)(OP(OP(O)(O)=O)(O)=O)(O)=O	known	238
ABCB6	ZKHQWZAMYRWXGA-UHFFFAOYSA-N	P(OCC1OC(n2c3ncnc(N)c3nc2)C(O)C1O)(OP(OP(O)(O)=O)(O)=O)(O)=O	known	238
ABCC1	ZKHQWZAMYRWXGA-UHFFFAOYSA-N	P(OCC1OC(n2c3ncnc(N)c3nc2)C(O)C1O)(OP(OP(O)(O)=O)(O)=O)(O)=O	known	238
ABCE1	ZKHQWZAMYRWXGA-UHFFFAOYSA-N	P(OCC1OC(n2c3ncnc(N)c3nc2)C(O)C1O)(OP(OP(O)(O)=O)(O)=O)(O)=O	known	238
ACSM2A	ZKHQWZAMYRWXGA-UHFFFAOYSA-N	P(OCC1OC(n2c3ncnc(N)c3nc2)C(O)C1O)(OP(OP(O)(O)=O)(O)=O)(O)=O	known	238
ACTA1	ZKHQWZAMYRWXGA-UHFFFAOYSA-N	P(OCC1OC(n2c3ncnc(N)c3nc2)C(O)C1O)(OP(OP(O)(O)=O)(O)=O)(O)=O	known	238
ACTA2	ZKHQWZAMYRWXGA-UHFFFAOYSA-N	P(OCC1OC(n2c3ncnc(N)c3nc2)C(O)C1O)(OP(OP(O)(O)=O)(O)=O)(O)=O	known	238
ACTC1	ZKHQWZAMYRWXGA-UHFFFAOYSA-N	P(OCC1OC(n2c3ncnc(N)c3nc2)C(O)C1O)(OP(OP(O)(O)=O)(O)=O)(O)=O	known	238
ACTL6A	ZKHQWZAMYRWXGA-UHFFFAOYSA-N	P(OCC1OC(n2c3ncnc(N)c3nc2)C(O)C1O)(OP(OP(O)(O)=O)(O)=O)(O)=O	known	238
ACTL6B	ZKHQWZAMYRWXGA-UHFFFAOYSA-N	P(OCC1OC(n2c3ncnc(N)c3nc2)C(O)C1O)(OP(OP(O)(O)=O)(O)=O)(O)=O	known	238
ACTR2	ZKHQWZAMYRWXGA-UHFFFAOYSA-N	P(OCC1OC(n2c3ncnc(N)c3nc2)C(O)C1O)(OP(OP(O)(O)=O)(O)=O)(O)=O	known	238
ACTR3	ZKHQWZAMYRWXGA-UHFFFAOYSA-N	P(OCC1OC(n2c3ncnc(N)c3nc2)C(O)C1O)(OP(OP(O)(O)=O)(O)=O)(O)=O	known	238
ACTR3B	ZKHQWZAMYRWXGA-UHFFFAOYSA-N	P(OCC1OC(n2c3ncnc(N)c3nc2)C(O)C1O)(OP(OP(O)(O)=O)(O)=O)(O)=O	known	238
ACTR8	ZKHQWZAMYRWXGA-UHFFFAOYSA-N	P(OCC1OC(n2c3ncnc(N)c3nc2)C(O)C1O)(OP(OP(O)(O)=O)(O)=O)(O)=O	known	238
ADCY10	ZKHQWZAMYRWXGA-UHFFFAOYSA-N	P(OCC1OC(n2c3ncnc(N)c3nc2)C(O)C1O)(OP(OP(O)(O)=O)(O)=O)(O)=O	known	238
ADCY2	ZKHQWZAMYRWXGA-UHFFFAOYSA-N	P(OCC1OC(n2c3ncnc(N)c3nc2)C(O)C1O)(OP(OP(O)(O)=O)(O)=O)(O)=O	known	238
ADCY4	ZKHQWZAMYRWXGA-UHFFFAOYSA-N	P(OCC1OC(n2c3ncnc(N)c3nc2)C(O)C1O)(OP(OP(O)(O)=O)(O)=O)(O)=O	known	238
ADCY5	ZKHQWZAMYRWXGA-UHFFFAOYSA-N	P(OCC1OC(n2c3ncnc(N)c3nc2)C(O)C1O)(OP(OP(O)(O)=O)(O)=O)(O)=O	known	238
ADCY6	ZKHQWZAMYRWXGA-UHFFFAOYSA-N	P(OCC1OC(n2c3ncnc(N)c3nc2)C(O)C1O)(OP(OP(O)(O)=O)(O)=O)(O)=O	known	238
ADCY7	ZKHQWZAMYRWXGA-UHFFFAOYSA-N	P(OCC1OC(n2c3ncnc(N)c3nc2)C(O)C1O)(OP(OP(O)(O)=O)(O)=O)(O)=O	known	238
AGO2	ZKHQWZAMYRWXGA-UHFFFAOYSA-N	P(OCC1OC(n2c3ncnc(N)c3nc2)C(O)C1O)(OP(OP(O)(O)=O)(O)=O)(O)=O	known	238
APAF1	ZKHQWZAMYRWXGA-UHFFFAOYSA-N	P(OCC1OC(n2c3ncnc(N)c3nc2)C(O)C1O)(OP(OP(O)(O)=O)(O)=O)(O)=O	known	238
ARPC1A	ZKHQWZAMYRWXGA-UHFFFAOYSA-N	P(OCC1OC(n2c3ncnc(N)c3nc2)C(O)C1O)(OP(OP(O)(O)=O)(O)=O)(O)=O	known	238
ARPC1B	ZKHQWZAMYRWXGA-UHFFFAOYSA-N	P(OCC1OC(n2c3ncnc(N)c3nc2)C(O)C1O)(OP(OP(O)(O)=O)(O)=O)(O)=O	known	238
ARPC2	ZKHQWZAMYRWXGA-UHFFFAOYSA-N	P(OCC1OC(n2c3ncnc(N)c3nc2)C(O)C1O)(OP(OP(O)(O)=O)(O)=O)(O)=O	known	238
ARPC3	ZKHQWZAMYRWXGA-UHFFFAOYSA-N	P(OCC1OC(n2c3ncnc(N)c3nc2)C(O)C1O)(OP(OP(O)(O)=O)(O)=O)(O)=O	known	238
ARPC4	ZKHQWZAMYRWXGA-UHFFFAOYSA-N	P(OCC1OC(n2c3ncnc(N)c3nc2)C(O)C1O)(OP(OP(O)(O)=O)(O)=O)(O)=O	known	238
ARPC5	ZKHQWZAMYRWXGA-UHFFFAOYSA-N	P(OCC1OC(n2c3ncnc(N)c3nc2)C(O)C1O)(OP(OP(O)(O)=O)(O)=O)(O)=O	known	238
ARPC5L	ZKHQWZAMYRWXGA-UHFFFAOYSA-N	P(OCC1OC(n2c3ncnc(N)c3nc2)C(O)C1O)(OP(OP(O)(O)=O)(O)=O)(O)=O	known	238
ASNA1	ZKHQWZAMYRWXGA-UHFFFAOYSA-N	P(OCC1OC(n2c3ncnc(N)c3nc2)C(O)C1O)(OP(OP(O)(O)=O)(O)=O)(O)=O	known	238
ATG7	ZKHQWZAMYRWXGA-UHFFFAOYSA-N	P(OCC1OC(n2c3ncnc(N)c3nc2)C(O)C1O)(OP(OP(O)(O)=O)(O)=O)(O)=O	known	238
ATP2A1	ZKHQWZAMYRWXGA-UHFFFAOYSA-N	P(OCC1OC(n2c3ncnc(N)c3nc2)C(O)C1O)(OP(OP(O)(O)=O)(O)=O)(O)=O	known	238
ATP2A2	ZKHQWZAMYRWXGA-UHFFFAOYSA-N	P(OCC1OC(n2c3ncnc(N)c3nc2)C(O)C1O)(OP(OP(O)(O)=O)(O)=O)(O)=O	known	238
ATP2A3	ZKHQWZAMYRWXGA-UHFFFAOYSA-N	P(OCC1OC(n2c3ncnc(N)c3nc2)C(O)C1O)(OP(OP(O)(O)=O)(O)=O)(O)=O	known	238
ATP5A1	ZKHQWZAMYRWXGA-UHFFFAOYSA-N	P(OCC1OC(n2c3ncnc(N)c3nc2)C(O)C1O)(OP(OP(O)(O)=O)(O)=O)(O)=O	known	238
ATP5B	ZKHQWZAMYRWXGA-UHFFFAOYSA-N	P(OCC1OC(n2c3ncnc(N)c3nc2)C(O)C1O)(OP(OP(O)(O)=O)(O)=O)(O)=O	known	238
ATP5C1	ZKHQWZAMYRWXGA-UHFFFAOYSA-N	P(OCC1OC(n2c3ncnc(N)c3nc2)C(O)C1O)(OP(OP(O)(O)=O)(O)=O)(O)=O	known	238
ATP5D	ZKHQWZAMYRWXGA-UHFFFAOYSA-N	P(OCC1OC(n2c3ncnc(N)c3nc2)C(O)C1O)(OP(OP(O)(O)=O)(O)=O)(O)=O	known	238
ATP5E	ZKHQWZAMYRWXGA-UHFFFAOYSA-N	P(OCC1OC(n2c3ncnc(N)c3nc2)C(O)C1O)(OP(OP(O)(O)=O)(O)=O)(O)=O	known	238
ATP5F1	ZKHQWZAMYRWXGA-UHFFFAOYSA-N	P(OCC1OC(n2c3ncnc(N)c3nc2)C(O)C1O)(OP(OP(O)(O)=O)(O)=O)(O)=O	known	238
ATP5H	ZKHQWZAMYRWXGA-UHFFFAOYSA-N	P(OCC1OC(n2c3ncnc(N)c3nc2)C(O)C1O)(OP(OP(O)(O)=O)(O)=O)(O)=O	known	238
ATP5J	ZKHQWZAMYRWXGA-UHFFFAOYSA-N	P(OCC1OC(n2c3ncnc(N)c3nc2)C(O)C1O)(OP(OP(O)(O)=O)(O)=O)(O)=O	known	238
ATP5O	ZKHQWZAMYRWXGA-UHFFFAOYSA-N	P(OCC1OC(n2c3ncnc(N)c3nc2)C(O)C1O)(OP(OP(O)(O)=O)(O)=O)(O)=O	known	238
ATPIF1	ZKHQWZAMYRWXGA-UHFFFAOYSA-N	P(OCC1OC(n2c3ncnc(N)c3nc2)C(O)C1O)(OP(OP(O)(O)=O)(O)=O)(O)=O	known	238
AURKA	ZKHQWZAMYRWXGA-UHFFFAOYSA-N	P(OCC1OC(n2c3ncnc(N)c3nc2)C(O)C1O)(OP(OP(O)(O)=O)(O)=O)(O)=O	known	238
CAB39	ZKHQWZAMYRWXGA-UHFFFAOYSA-N	P(OCC1OC(n2c3ncnc(N)c3nc2)C(O)C1O)(OP(OP(O)(O)=O)(O)=O)(O)=O	known	238
CAMK1	ZKHQWZAMYRWXGA-UHFFFAOYSA-N	P(OCC1OC(n2c3ncnc(N)c3nc2)C(O)C1O)(OP(OP(O)(O)=O)(O)=O)(O)=O	known	238
CCNA2	ZKHQWZAMYRWXGA-UHFFFAOYSA-N	P(OCC1OC(n2c3ncnc(N)c3nc2)C(O)C1O)(OP(OP(O)(O)=O)(O)=O)(O)=O	known	238
CCNT1	ZKHQWZAMYRWXGA-UHFFFAOYSA-N	P(OCC1OC(n2c3ncnc(N)c3nc2)C(O)C1O)(OP(OP(O)(O)=O)(O)=O)(O)=O	known	238
CDK2	ZKHQWZAMYRWXGA-UHFFFAOYSA-N	P(OCC1OC(n2c3ncnc(N)c3nc2)C(O)C1O)(OP(OP(O)(O)=O)(O)=O)(O)=O	known	238
CDK7	ZKHQWZAMYRWXGA-UHFFFAOYSA-N	P(OCC1OC(n2c3ncnc(N)c3nc2)C(O)C1O)(OP(OP(O)(O)=O)(O)=O)(O)=O	known	238
CDK9	ZKHQWZAMYRWXGA-UHFFFAOYSA-N	P(OCC1OC(n2c3ncnc(N)c3nc2)C(O)C1O)(OP(OP(O)(O)=O)(O)=O)(O)=O	known	238
CDKN3	ZKHQWZAMYRWXGA-UHFFFAOYSA-N	P(OCC1OC(n2c3ncnc(N)c3nc2)C(O)C1O)(OP(OP(O)(O)=O)(O)=O)(O)=O	known	238
CFTR	ZKHQWZAMYRWXGA-UHFFFAOYSA-N	P(OCC1OC(n2c3ncnc(N)c3nc2)C(O)C1O)(OP(OP(O)(O)=O)(O)=O)(O)=O	known	238
CLCN5	ZKHQWZAMYRWXGA-UHFFFAOYSA-N	P(OCC1OC(n2c3ncnc(N)c3nc2)C(O)C1O)(OP(OP(O)(O)=O)(O)=O)(O)=O	known	238
CLP1	ZKHQWZAMYRWXGA-UHFFFAOYSA-N	P(OCC1OC(n2c3ncnc(N)c3nc2)C(O)C1O)(OP(OP(O)(O)=O)(O)=O)(O)=O	known	238
CSNK2A1	ZKHQWZAMYRWXGA-UHFFFAOYSA-N	P(OCC1OC(n2c3ncnc(N)c3nc2)C(O)C1O)(OP(OP(O)(O)=O)(O)=O)(O)=O	known	238
CSNK2A2	ZKHQWZAMYRWXGA-UHFFFAOYSA-N	P(OCC1OC(n2c3ncnc(N)c3nc2)C(O)C1O)(OP(OP(O)(O)=O)(O)=O)(O)=O	known	238
CYCS	ZKHQWZAMYRWXGA-UHFFFAOYSA-N	P(OCC1OC(n2c3ncnc(N)c3nc2)C(O)C1O)(OP(OP(O)(O)=O)(O)=O)(O)=O	known	238
DAPK2	ZKHQWZAMYRWXGA-UHFFFAOYSA-N	P(OCC1OC(n2c3ncnc(N)c3nc2)C(O)C1O)(OP(OP(O)(O)=O)(O)=O)(O)=O	known	238
DAPK3	ZKHQWZAMYRWXGA-UHFFFAOYSA-N	P(OCC1OC(n2c3ncnc(N)c3nc2)C(O)C1O)(OP(OP(O)(O)=O)(O)=O)(O)=O	known	238
DARS	ZKHQWZAMYRWXGA-UHFFFAOYSA-N	P(OCC1OC(n2c3ncnc(N)c3nc2)C(O)C1O)(OP(OP(O)(O)=O)(O)=O)(O)=O	known	238
DCP2	ZKHQWZAMYRWXGA-UHFFFAOYSA-N	P(OCC1OC(n2c3ncnc(N)c3nc2)C(O)C1O)(OP(OP(O)(O)=O)(O)=O)(O)=O	known	238
DDX58	ZKHQWZAMYRWXGA-UHFFFAOYSA-N	P(OCC1OC(n2c3ncnc(N)c3nc2)C(O)C1O)(OP(OP(O)(O)=O)(O)=O)(O)=O	known	238
DHDH	ZKHQWZAMYRWXGA-UHFFFAOYSA-N	P(OCC1OC(n2c3ncnc(N)c3nc2)C(O)C1O)(OP(OP(O)(O)=O)(O)=O)(O)=O	known	238
DLAT	ZKHQWZAMYRWXGA-UHFFFAOYSA-N	P(OCC1OC(n2c3ncnc(N)c3nc2)C(O)C1O)(OP(OP(O)(O)=O)(O)=O)(O)=O	known	238
DNASE1	ZKHQWZAMYRWXGA-UHFFFAOYSA-N	P(OCC1OC(n2c3ncnc(N)c3nc2)C(O)C1O)(OP(OP(O)(O)=O)(O)=O)(O)=O	known	238
DNASE1L2	ZKHQWZAMYRWXGA-UHFFFAOYSA-N	P(OCC1OC(n2c3ncnc(N)c3nc2)C(O)C1O)(OP(OP(O)(O)=O)(O)=O)(O)=O	known	238
DTYMK	ZKHQWZAMYRWXGA-UHFFFAOYSA-N	P(OCC1OC(n2c3ncnc(N)c3nc2)C(O)C1O)(OP(OP(O)(O)=O)(O)=O)(O)=O	known	238
EIF2AK4	ZKHQWZAMYRWXGA-UHFFFAOYSA-N	P(OCC1OC(n2c3ncnc(N)c3nc2)C(O)C1O)(OP(OP(O)(O)=O)(O)=O)(O)=O	known	238
EPRS	ZKHQWZAMYRWXGA-UHFFFAOYSA-N	P(OCC1OC(n2c3ncnc(N)c3nc2)C(O)C1O)(OP(OP(O)(O)=O)(O)=O)(O)=O	known	238
ETF1	ZKHQWZAMYRWXGA-UHFFFAOYSA-N	P(OCC1OC(n2c3ncnc(N)c3nc2)C(O)C1O)(OP(OP(O)(O)=O)(O)=O)(O)=O	known	238
FAU	ZKHQWZAMYRWXGA-UHFFFAOYSA-N	P(OCC1OC(n2c3ncnc(N)c3nc2)C(O)C1O)(OP(OP(O)(O)=O)(O)=O)(O)=O	known	238
FBXW7	ZKHQWZAMYRWXGA-UHFFFAOYSA-N	P(OCC1OC(n2c3ncnc(N)c3nc2)C(O)C1O)(OP(OP(O)(O)=O)(O)=O)(O)=O	known	238
FLAD1	ZKHQWZAMYRWXGA-UHFFFAOYSA-N	P(OCC1OC(n2c3ncnc(N)c3nc2)C(O)C1O)(OP(OP(O)(O)=O)(O)=O)(O)=O	known	238
FMNL1	ZKHQWZAMYRWXGA-UHFFFAOYSA-N	P(OCC1OC(n2c3ncnc(N)c3nc2)C(O)C1O)(OP(OP(O)(O)=O)(O)=O)(O)=O	known	238
FMNL2	ZKHQWZAMYRWXGA-UHFFFAOYSA-N	P(OCC1OC(n2c3ncnc(N)c3nc2)C(O)C1O)(OP(OP(O)(O)=O)(O)=O)(O)=O	known	238
FMNL3	ZKHQWZAMYRWXGA-UHFFFAOYSA-N	P(OCC1OC(n2c3ncnc(N)c3nc2)C(O)C1O)(OP(OP(O)(O)=O)(O)=O)(O)=O	known	238
GALK2	ZKHQWZAMYRWXGA-UHFFFAOYSA-N	P(OCC1OC(n2c3ncnc(N)c3nc2)C(O)C1O)(OP(OP(O)(O)=O)(O)=O)(O)=O	known	238
GARS	ZKHQWZAMYRWXGA-UHFFFAOYSA-N	P(OCC1OC(n2c3ncnc(N)c3nc2)C(O)C1O)(OP(OP(O)(O)=O)(O)=O)(O)=O	known	238
GART	ZKHQWZAMYRWXGA-UHFFFAOYSA-N	P(OCC1OC(n2c3ncnc(N)c3nc2)C(O)C1O)(OP(OP(O)(O)=O)(O)=O)(O)=O	known	238
GC	ZKHQWZAMYRWXGA-UHFFFAOYSA-N	P(OCC1OC(n2c3ncnc(N)c3nc2)C(O)C1O)(OP(OP(O)(O)=O)(O)=O)(O)=O	known	238
GET4	ZKHQWZAMYRWXGA-UHFFFAOYSA-N	P(OCC1OC(n2c3ncnc(N)c3nc2)C(O)C1O)(OP(OP(O)(O)=O)(O)=O)(O)=O	known	238
GMFB	ZKHQWZAMYRWXGA-UHFFFAOYSA-N	P(OCC1OC(n2c3ncnc(N)c3nc2)C(O)C1O)(OP(OP(O)(O)=O)(O)=O)(O)=O	known	238
GMFG	ZKHQWZAMYRWXGA-UHFFFAOYSA-N	P(OCC1OC(n2c3ncnc(N)c3nc2)C(O)C1O)(OP(OP(O)(O)=O)(O)=O)(O)=O	known	238
GNAL	ZKHQWZAMYRWXGA-UHFFFAOYSA-N	P(OCC1OC(n2c3ncnc(N)c3nc2)C(O)C1O)(OP(OP(O)(O)=O)(O)=O)(O)=O	known	238
GNAS	ZKHQWZAMYRWXGA-UHFFFAOYSA-N	P(OCC1OC(n2c3ncnc(N)c3nc2)C(O)C1O)(OP(OP(O)(O)=O)(O)=O)(O)=O	known	238
GRK1	ZKHQWZAMYRWXGA-UHFFFAOYSA-N	P(OCC1OC(n2c3ncnc(N)c3nc2)C(O)C1O)(OP(OP(O)(O)=O)(O)=O)(O)=O	known	238
GSN	ZKHQWZAMYRWXGA-UHFFFAOYSA-N	P(OCC1OC(n2c3ncnc(N)c3nc2)C(O)C1O)(OP(OP(O)(O)=O)(O)=O)(O)=O	known	238
GSPT1	ZKHQWZAMYRWXGA-UHFFFAOYSA-N	P(OCC1OC(n2c3ncnc(N)c3nc2)C(O)C1O)(OP(OP(O)(O)=O)(O)=O)(O)=O	known	238
HSP90AA1	ZKHQWZAMYRWXGA-UHFFFAOYSA-N	P(OCC1OC(n2c3ncnc(N)c3nc2)C(O)C1O)(OP(OP(O)(O)=O)(O)=O)(O)=O	known	238
HSPA1B	ZKHQWZAMYRWXGA-UHFFFAOYSA-N	P(OCC1OC(n2c3ncnc(N)c3nc2)C(O)C1O)(OP(OP(O)(O)=O)(O)=O)(O)=O	known	238
HSPA5	ZKHQWZAMYRWXGA-UHFFFAOYSA-N	P(OCC1OC(n2c3ncnc(N)c3nc2)C(O)C1O)(OP(OP(O)(O)=O)(O)=O)(O)=O	known	238
HSPA8	ZKHQWZAMYRWXGA-UHFFFAOYSA-N	P(OCC1OC(n2c3ncnc(N)c3nc2)C(O)C1O)(OP(OP(O)(O)=O)(O)=O)(O)=O	known	238
IDE	ZKHQWZAMYRWXGA-UHFFFAOYSA-N	P(OCC1OC(n2c3ncnc(N)c3nc2)C(O)C1O)(OP(OP(O)(O)=O)(O)=O)(O)=O	known	238
IFIT5	ZKHQWZAMYRWXGA-UHFFFAOYSA-N	P(OCC1OC(n2c3ncnc(N)c3nc2)C(O)C1O)(OP(OP(O)(O)=O)(O)=O)(O)=O	known	238
ILF2	ZKHQWZAMYRWXGA-UHFFFAOYSA-N	P(OCC1OC(n2c3ncnc(N)c3nc2)C(O)C1O)(OP(OP(O)(O)=O)(O)=O)(O)=O	known	238
ILF3	ZKHQWZAMYRWXGA-UHFFFAOYSA-N	P(OCC1OC(n2c3ncnc(N)c3nc2)C(O)C1O)(OP(OP(O)(O)=O)(O)=O)(O)=O	known	238
ILK	ZKHQWZAMYRWXGA-UHFFFAOYSA-N	P(OCC1OC(n2c3ncnc(N)c3nc2)C(O)C1O)(OP(OP(O)(O)=O)(O)=O)(O)=O	known	238
IMPDH2	ZKHQWZAMYRWXGA-UHFFFAOYSA-N	P(OCC1OC(n2c3ncnc(N)c3nc2)C(O)C1O)(OP(OP(O)(O)=O)(O)=O)(O)=O	known	238
INSR	ZKHQWZAMYRWXGA-UHFFFAOYSA-N	P(OCC1OC(n2c3ncnc(N)c3nc2)C(O)C1O)(OP(OP(O)(O)=O)(O)=O)(O)=O	known	238
ITPKA	ZKHQWZAMYRWXGA-UHFFFAOYSA-N	P(OCC1OC(n2c3ncnc(N)c3nc2)C(O)C1O)(OP(OP(O)(O)=O)(O)=O)(O)=O	known	238
ITPKC	ZKHQWZAMYRWXGA-UHFFFAOYSA-N	P(OCC1OC(n2c3ncnc(N)c3nc2)C(O)C1O)(OP(OP(O)(O)=O)(O)=O)(O)=O	known	238
KARS	ZKHQWZAMYRWXGA-UHFFFAOYSA-N	P(OCC1OC(n2c3ncnc(N)c3nc2)C(O)C1O)(OP(OP(O)(O)=O)(O)=O)(O)=O	known	238
KSR2	ZKHQWZAMYRWXGA-UHFFFAOYSA-N	P(OCC1OC(n2c3ncnc(N)c3nc2)C(O)C1O)(OP(OP(O)(O)=O)(O)=O)(O)=O	known	238
LIG4	ZKHQWZAMYRWXGA-UHFFFAOYSA-N	P(OCC1OC(n2c3ncnc(N)c3nc2)C(O)C1O)(OP(OP(O)(O)=O)(O)=O)(O)=O	known	238
MAP2K1	ZKHQWZAMYRWXGA-UHFFFAOYSA-N	P(OCC1OC(n2c3ncnc(N)c3nc2)C(O)C1O)(OP(OP(O)(O)=O)(O)=O)(O)=O	known	238
MAP2K2	ZKHQWZAMYRWXGA-UHFFFAOYSA-N	P(OCC1OC(n2c3ncnc(N)c3nc2)C(O)C1O)(OP(OP(O)(O)=O)(O)=O)(O)=O	known	238
MAPK1	ZKHQWZAMYRWXGA-UHFFFAOYSA-N	P(OCC1OC(n2c3ncnc(N)c3nc2)C(O)C1O)(OP(OP(O)(O)=O)(O)=O)(O)=O	known	238
MAPK3	ZKHQWZAMYRWXGA-UHFFFAOYSA-N	P(OCC1OC(n2c3ncnc(N)c3nc2)C(O)C1O)(OP(OP(O)(O)=O)(O)=O)(O)=O	known	238
MB21D1	ZKHQWZAMYRWXGA-UHFFFAOYSA-N	P(OCC1OC(n2c3ncnc(N)c3nc2)C(O)C1O)(OP(OP(O)(O)=O)(O)=O)(O)=O	known	238
ME2	ZKHQWZAMYRWXGA-UHFFFAOYSA-N	P(OCC1OC(n2c3ncnc(N)c3nc2)C(O)C1O)(OP(OP(O)(O)=O)(O)=O)(O)=O	known	238
MKL1	ZKHQWZAMYRWXGA-UHFFFAOYSA-N	P(OCC1OC(n2c3ncnc(N)c3nc2)C(O)C1O)(OP(OP(O)(O)=O)(O)=O)(O)=O	known	238
MKL2	ZKHQWZAMYRWXGA-UHFFFAOYSA-N	P(OCC1OC(n2c3ncnc(N)c3nc2)C(O)C1O)(OP(OP(O)(O)=O)(O)=O)(O)=O	known	238
MLH1	ZKHQWZAMYRWXGA-UHFFFAOYSA-N	P(OCC1OC(n2c3ncnc(N)c3nc2)C(O)C1O)(OP(OP(O)(O)=O)(O)=O)(O)=O	known	238
MMAB	ZKHQWZAMYRWXGA-UHFFFAOYSA-N	P(OCC1OC(n2c3ncnc(N)c3nc2)C(O)C1O)(OP(OP(O)(O)=O)(O)=O)(O)=O	known	238
MVK	ZKHQWZAMYRWXGA-UHFFFAOYSA-N	P(OCC1OC(n2c3ncnc(N)c3nc2)C(O)C1O)(OP(OP(O)(O)=O)(O)=O)(O)=O	known	238
NADSYN1	ZKHQWZAMYRWXGA-UHFFFAOYSA-N	P(OCC1OC(n2c3ncnc(N)c3nc2)C(O)C1O)(OP(OP(O)(O)=O)(O)=O)(O)=O	known	238
NAE1	ZKHQWZAMYRWXGA-UHFFFAOYSA-N	P(OCC1OC(n2c3ncnc(N)c3nc2)C(O)C1O)(OP(OP(O)(O)=O)(O)=O)(O)=O	known	238
NAGS	ZKHQWZAMYRWXGA-UHFFFAOYSA-N	P(OCC1OC(n2c3ncnc(N)c3nc2)C(O)C1O)(OP(OP(O)(O)=O)(O)=O)(O)=O	known	238
NEDD8	ZKHQWZAMYRWXGA-UHFFFAOYSA-N	P(OCC1OC(n2c3ncnc(N)c3nc2)C(O)C1O)(OP(OP(O)(O)=O)(O)=O)(O)=O	known	238
NT5C2	ZKHQWZAMYRWXGA-UHFFFAOYSA-N	P(OCC1OC(n2c3ncnc(N)c3nc2)C(O)C1O)(OP(OP(O)(O)=O)(O)=O)(O)=O	known	238
P2RX1	ZKHQWZAMYRWXGA-UHFFFAOYSA-N	P(OCC1OC(n2c3ncnc(N)c3nc2)C(O)C1O)(OP(OP(O)(O)=O)(O)=O)(O)=O	known	238
P2RX3	ZKHQWZAMYRWXGA-UHFFFAOYSA-N	P(OCC1OC(n2c3ncnc(N)c3nc2)C(O)C1O)(OP(OP(O)(O)=O)(O)=O)(O)=O	known	238
P2RX4	ZKHQWZAMYRWXGA-UHFFFAOYSA-N	P(OCC1OC(n2c3ncnc(N)c3nc2)C(O)C1O)(OP(OP(O)(O)=O)(O)=O)(O)=O	known	238
P2RX5	ZKHQWZAMYRWXGA-UHFFFAOYSA-N	P(OCC1OC(n2c3ncnc(N)c3nc2)C(O)C1O)(OP(OP(O)(O)=O)(O)=O)(O)=O	known	238
P2RX6	ZKHQWZAMYRWXGA-UHFFFAOYSA-N	P(OCC1OC(n2c3ncnc(N)c3nc2)C(O)C1O)(OP(OP(O)(O)=O)(O)=O)(O)=O	known	238
P2RY1	ZKHQWZAMYRWXGA-UHFFFAOYSA-N	P(OCC1OC(n2c3ncnc(N)c3nc2)C(O)C1O)(OP(OP(O)(O)=O)(O)=O)(O)=O	known	238
PAICS	ZKHQWZAMYRWXGA-UHFFFAOYSA-N	P(OCC1OC(n2c3ncnc(N)c3nc2)C(O)C1O)(OP(OP(O)(O)=O)(O)=O)(O)=O	known	238
PAK3	ZKHQWZAMYRWXGA-UHFFFAOYSA-N	P(OCC1OC(n2c3ncnc(N)c3nc2)C(O)C1O)(OP(OP(O)(O)=O)(O)=O)(O)=O	known	238
PDK2	ZKHQWZAMYRWXGA-UHFFFAOYSA-N	P(OCC1OC(n2c3ncnc(N)c3nc2)C(O)C1O)(OP(OP(O)(O)=O)(O)=O)(O)=O	known	238
PDK3	ZKHQWZAMYRWXGA-UHFFFAOYSA-N	P(OCC1OC(n2c3ncnc(N)c3nc2)C(O)C1O)(OP(OP(O)(O)=O)(O)=O)(O)=O	known	238
PDPK1	ZKHQWZAMYRWXGA-UHFFFAOYSA-N	P(OCC1OC(n2c3ncnc(N)c3nc2)C(O)C1O)(OP(OP(O)(O)=O)(O)=O)(O)=O	known	238
PDXK	ZKHQWZAMYRWXGA-UHFFFAOYSA-N	P(OCC1OC(n2c3ncnc(N)c3nc2)C(O)C1O)(OP(OP(O)(O)=O)(O)=O)(O)=O	known	238
PELO	ZKHQWZAMYRWXGA-UHFFFAOYSA-N	P(OCC1OC(n2c3ncnc(N)c3nc2)C(O)C1O)(OP(OP(O)(O)=O)(O)=O)(O)=O	known	238
PFKL	ZKHQWZAMYRWXGA-UHFFFAOYSA-N	P(OCC1OC(n2c3ncnc(N)c3nc2)C(O)C1O)(OP(OP(O)(O)=O)(O)=O)(O)=O	known	238
PFKM	ZKHQWZAMYRWXGA-UHFFFAOYSA-N	P(OCC1OC(n2c3ncnc(N)c3nc2)C(O)C1O)(OP(OP(O)(O)=O)(O)=O)(O)=O	known	238
PFN1	ZKHQWZAMYRWXGA-UHFFFAOYSA-N	P(OCC1OC(n2c3ncnc(N)c3nc2)C(O)C1O)(OP(OP(O)(O)=O)(O)=O)(O)=O	known	238
PGK1	ZKHQWZAMYRWXGA-UHFFFAOYSA-N	P(OCC1OC(n2c3ncnc(N)c3nc2)C(O)C1O)(OP(OP(O)(O)=O)(O)=O)(O)=O	known	238
PHACTR1	ZKHQWZAMYRWXGA-UHFFFAOYSA-N	P(OCC1OC(n2c3ncnc(N)c3nc2)C(O)C1O)(OP(OP(O)(O)=O)(O)=O)(O)=O	known	238
PHACTR2	ZKHQWZAMYRWXGA-UHFFFAOYSA-N	P(OCC1OC(n2c3ncnc(N)c3nc2)C(O)C1O)(OP(OP(O)(O)=O)(O)=O)(O)=O	known	238
PHKG1	ZKHQWZAMYRWXGA-UHFFFAOYSA-N	P(OCC1OC(n2c3ncnc(N)c3nc2)C(O)C1O)(OP(OP(O)(O)=O)(O)=O)(O)=O	known	238
PHKG2	ZKHQWZAMYRWXGA-UHFFFAOYSA-N	P(OCC1OC(n2c3ncnc(N)c3nc2)C(O)C1O)(OP(OP(O)(O)=O)(O)=O)(O)=O	known	238
PKM	ZKHQWZAMYRWXGA-UHFFFAOYSA-N	P(OCC1OC(n2c3ncnc(N)c3nc2)C(O)C1O)(OP(OP(O)(O)=O)(O)=O)(O)=O	known	238
POLB	ZKHQWZAMYRWXGA-UHFFFAOYSA-N	P(OCC1OC(n2c3ncnc(N)c3nc2)C(O)C1O)(OP(OP(O)(O)=O)(O)=O)(O)=O	known	238
POLI	ZKHQWZAMYRWXGA-UHFFFAOYSA-N	P(OCC1OC(n2c3ncnc(N)c3nc2)C(O)C1O)(OP(OP(O)(O)=O)(O)=O)(O)=O	known	238
POLK	ZKHQWZAMYRWXGA-UHFFFAOYSA-N	P(OCC1OC(n2c3ncnc(N)c3nc2)C(O)C1O)(OP(OP(O)(O)=O)(O)=O)(O)=O	known	238
POLR2B	ZKHQWZAMYRWXGA-UHFFFAOYSA-N	P(OCC1OC(n2c3ncnc(N)c3nc2)C(O)C1O)(OP(OP(O)(O)=O)(O)=O)(O)=O	known	238
POLR2C	ZKHQWZAMYRWXGA-UHFFFAOYSA-N	P(OCC1OC(n2c3ncnc(N)c3nc2)C(O)C1O)(OP(OP(O)(O)=O)(O)=O)(O)=O	known	238
POLR2F	ZKHQWZAMYRWXGA-UHFFFAOYSA-N	P(OCC1OC(n2c3ncnc(N)c3nc2)C(O)C1O)(OP(OP(O)(O)=O)(O)=O)(O)=O	known	238
POLR2I	ZKHQWZAMYRWXGA-UHFFFAOYSA-N	P(OCC1OC(n2c3ncnc(N)c3nc2)C(O)C1O)(OP(OP(O)(O)=O)(O)=O)(O)=O	known	238
POLR2J	ZKHQWZAMYRWXGA-UHFFFAOYSA-N	P(OCC1OC(n2c3ncnc(N)c3nc2)C(O)C1O)(OP(OP(O)(O)=O)(O)=O)(O)=O	known	238
POLR2K	ZKHQWZAMYRWXGA-UHFFFAOYSA-N	P(OCC1OC(n2c3ncnc(N)c3nc2)C(O)C1O)(OP(OP(O)(O)=O)(O)=O)(O)=O	known	238
POLR2L	ZKHQWZAMYRWXGA-UHFFFAOYSA-N	P(OCC1OC(n2c3ncnc(N)c3nc2)C(O)C1O)(OP(OP(O)(O)=O)(O)=O)(O)=O	known	238
POLR3A	ZKHQWZAMYRWXGA-UHFFFAOYSA-N	P(OCC1OC(n2c3ncnc(N)c3nc2)C(O)C1O)(OP(OP(O)(O)=O)(O)=O)(O)=O	known	238
PPIP5K2	ZKHQWZAMYRWXGA-UHFFFAOYSA-N	P(OCC1OC(n2c3ncnc(N)c3nc2)C(O)C1O)(OP(OP(O)(O)=O)(O)=O)(O)=O	known	238
PRDX1	ZKHQWZAMYRWXGA-UHFFFAOYSA-N	P(OCC1OC(n2c3ncnc(N)c3nc2)C(O)C1O)(OP(OP(O)(O)=O)(O)=O)(O)=O	known	238
PRKAA1	ZKHQWZAMYRWXGA-UHFFFAOYSA-N	P(OCC1OC(n2c3ncnc(N)c3nc2)C(O)C1O)(OP(OP(O)(O)=O)(O)=O)(O)=O	known	238
PRKAB1	ZKHQWZAMYRWXGA-UHFFFAOYSA-N	P(OCC1OC(n2c3ncnc(N)c3nc2)C(O)C1O)(OP(OP(O)(O)=O)(O)=O)(O)=O	known	238
PRKAB2	ZKHQWZAMYRWXGA-UHFFFAOYSA-N	P(OCC1OC(n2c3ncnc(N)c3nc2)C(O)C1O)(OP(OP(O)(O)=O)(O)=O)(O)=O	known	238
PRKACA	ZKHQWZAMYRWXGA-UHFFFAOYSA-N	P(OCC1OC(n2c3ncnc(N)c3nc2)C(O)C1O)(OP(OP(O)(O)=O)(O)=O)(O)=O	known	238
PRKACB	ZKHQWZAMYRWXGA-UHFFFAOYSA-N	P(OCC1OC(n2c3ncnc(N)c3nc2)C(O)C1O)(OP(OP(O)(O)=O)(O)=O)(O)=O	known	238
PRKAG1	ZKHQWZAMYRWXGA-UHFFFAOYSA-N	P(OCC1OC(n2c3ncnc(N)c3nc2)C(O)C1O)(OP(OP(O)(O)=O)(O)=O)(O)=O	known	238
PRKAG2	ZKHQWZAMYRWXGA-UHFFFAOYSA-N	P(OCC1OC(n2c3ncnc(N)c3nc2)C(O)C1O)(OP(OP(O)(O)=O)(O)=O)(O)=O	known	238
PRKAR1B	ZKHQWZAMYRWXGA-UHFFFAOYSA-N	P(OCC1OC(n2c3ncnc(N)c3nc2)C(O)C1O)(OP(OP(O)(O)=O)(O)=O)(O)=O	known	238
PRKCI	ZKHQWZAMYRWXGA-UHFFFAOYSA-N	P(OCC1OC(n2c3ncnc(N)c3nc2)C(O)C1O)(OP(OP(O)(O)=O)(O)=O)(O)=O	known	238
PRUNE	ZKHQWZAMYRWXGA-UHFFFAOYSA-N	P(OCC1OC(n2c3ncnc(N)c3nc2)C(O)C1O)(OP(OP(O)(O)=O)(O)=O)(O)=O	known	238
PSMD9	ZKHQWZAMYRWXGA-UHFFFAOYSA-N	P(OCC1OC(n2c3ncnc(N)c3nc2)C(O)C1O)(OP(OP(O)(O)=O)(O)=O)(O)=O	known	238
RNASE1	ZKHQWZAMYRWXGA-UHFFFAOYSA-N	P(OCC1OC(n2c3ncnc(N)c3nc2)C(O)C1O)(OP(OP(O)(O)=O)(O)=O)(O)=O	known	238
RNASE2	ZKHQWZAMYRWXGA-UHFFFAOYSA-N	P(OCC1OC(n2c3ncnc(N)c3nc2)C(O)C1O)(OP(OP(O)(O)=O)(O)=O)(O)=O	known	238
RNF146	ZKHQWZAMYRWXGA-UHFFFAOYSA-N	P(OCC1OC(n2c3ncnc(N)c3nc2)C(O)C1O)(OP(OP(O)(O)=O)(O)=O)(O)=O	known	238
RPL12	ZKHQWZAMYRWXGA-UHFFFAOYSA-N	P(OCC1OC(n2c3ncnc(N)c3nc2)C(O)C1O)(OP(OP(O)(O)=O)(O)=O)(O)=O	known	238
RPL23	ZKHQWZAMYRWXGA-UHFFFAOYSA-N	P(OCC1OC(n2c3ncnc(N)c3nc2)C(O)C1O)(OP(OP(O)(O)=O)(O)=O)(O)=O	known	238
RPL9	ZKHQWZAMYRWXGA-UHFFFAOYSA-N	P(OCC1OC(n2c3ncnc(N)c3nc2)C(O)C1O)(OP(OP(O)(O)=O)(O)=O)(O)=O	known	238
RPLP0	ZKHQWZAMYRWXGA-UHFFFAOYSA-N	P(OCC1OC(n2c3ncnc(N)c3nc2)C(O)C1O)(OP(OP(O)(O)=O)(O)=O)(O)=O	known	238
RPS24	ZKHQWZAMYRWXGA-UHFFFAOYSA-N	P(OCC1OC(n2c3ncnc(N)c3nc2)C(O)C1O)(OP(OP(O)(O)=O)(O)=O)(O)=O	known	238
RPS6	ZKHQWZAMYRWXGA-UHFFFAOYSA-N	P(OCC1OC(n2c3ncnc(N)c3nc2)C(O)C1O)(OP(OP(O)(O)=O)(O)=O)(O)=O	known	238
RRM1	ZKHQWZAMYRWXGA-UHFFFAOYSA-N	P(OCC1OC(n2c3ncnc(N)c3nc2)C(O)C1O)(OP(OP(O)(O)=O)(O)=O)(O)=O	known	238
RUVBL1	ZKHQWZAMYRWXGA-UHFFFAOYSA-N	P(OCC1OC(n2c3ncnc(N)c3nc2)C(O)C1O)(OP(OP(O)(O)=O)(O)=O)(O)=O	known	238
RUVBL2	ZKHQWZAMYRWXGA-UHFFFAOYSA-N	P(OCC1OC(n2c3ncnc(N)c3nc2)C(O)C1O)(OP(OP(O)(O)=O)(O)=O)(O)=O	known	238
SAE1	ZKHQWZAMYRWXGA-UHFFFAOYSA-N	P(OCC1OC(n2c3ncnc(N)c3nc2)C(O)C1O)(OP(OP(O)(O)=O)(O)=O)(O)=O	known	238
SCIN	ZKHQWZAMYRWXGA-UHFFFAOYSA-N	P(OCC1OC(n2c3ncnc(N)c3nc2)C(O)C1O)(OP(OP(O)(O)=O)(O)=O)(O)=O	known	238
SNRNP200	ZKHQWZAMYRWXGA-UHFFFAOYSA-N	P(OCC1OC(n2c3ncnc(N)c3nc2)C(O)C1O)(OP(OP(O)(O)=O)(O)=O)(O)=O	known	238
SPIRE1	ZKHQWZAMYRWXGA-UHFFFAOYSA-N	P(OCC1OC(n2c3ncnc(N)c3nc2)C(O)C1O)(OP(OP(O)(O)=O)(O)=O)(O)=O	known	238
SPIRE2	ZKHQWZAMYRWXGA-UHFFFAOYSA-N	P(OCC1OC(n2c3ncnc(N)c3nc2)C(O)C1O)(OP(OP(O)(O)=O)(O)=O)(O)=O	known	238
SRXN1	ZKHQWZAMYRWXGA-UHFFFAOYSA-N	P(OCC1OC(n2c3ncnc(N)c3nc2)C(O)C1O)(OP(OP(O)(O)=O)(O)=O)(O)=O	known	238
STK24	ZKHQWZAMYRWXGA-UHFFFAOYSA-N	P(OCC1OC(n2c3ncnc(N)c3nc2)C(O)C1O)(OP(OP(O)(O)=O)(O)=O)(O)=O	known	238
STRADA	ZKHQWZAMYRWXGA-UHFFFAOYSA-N	P(OCC1OC(n2c3ncnc(N)c3nc2)C(O)C1O)(OP(OP(O)(O)=O)(O)=O)(O)=O	known	238
SUMO1	ZKHQWZAMYRWXGA-UHFFFAOYSA-N	P(OCC1OC(n2c3ncnc(N)c3nc2)C(O)C1O)(OP(OP(O)(O)=O)(O)=O)(O)=O	known	238
SYN1	ZKHQWZAMYRWXGA-UHFFFAOYSA-N	P(OCC1OC(n2c3ncnc(N)c3nc2)C(O)C1O)(OP(OP(O)(O)=O)(O)=O)(O)=O	known	238
TAF3	ZKHQWZAMYRWXGA-UHFFFAOYSA-N	P(OCC1OC(n2c3ncnc(N)c3nc2)C(O)C1O)(OP(OP(O)(O)=O)(O)=O)(O)=O	known	238
TAOK1	ZKHQWZAMYRWXGA-UHFFFAOYSA-N	P(OCC1OC(n2c3ncnc(N)c3nc2)C(O)C1O)(OP(OP(O)(O)=O)(O)=O)(O)=O	known	238
TAOK2	ZKHQWZAMYRWXGA-UHFFFAOYSA-N	P(OCC1OC(n2c3ncnc(N)c3nc2)C(O)C1O)(OP(OP(O)(O)=O)(O)=O)(O)=O	known	238
TGM2	ZKHQWZAMYRWXGA-UHFFFAOYSA-N	P(OCC1OC(n2c3ncnc(N)c3nc2)C(O)C1O)(OP(OP(O)(O)=O)(O)=O)(O)=O	known	238
TMOD1	ZKHQWZAMYRWXGA-UHFFFAOYSA-N	P(OCC1OC(n2c3ncnc(N)c3nc2)C(O)C1O)(OP(OP(O)(O)=O)(O)=O)(O)=O	known	238
TRPV1	ZKHQWZAMYRWXGA-UHFFFAOYSA-N	P(OCC1OC(n2c3ncnc(N)c3nc2)C(O)C1O)(OP(OP(O)(O)=O)(O)=O)(O)=O	known	238
TRPV4	ZKHQWZAMYRWXGA-UHFFFAOYSA-N	P(OCC1OC(n2c3ncnc(N)c3nc2)C(O)C1O)(OP(OP(O)(O)=O)(O)=O)(O)=O	known	238
TTBK1	ZKHQWZAMYRWXGA-UHFFFAOYSA-N	P(OCC1OC(n2c3ncnc(N)c3nc2)C(O)C1O)(OP(OP(O)(O)=O)(O)=O)(O)=O	known	238
TWF1	ZKHQWZAMYRWXGA-UHFFFAOYSA-N	P(OCC1OC(n2c3ncnc(N)c3nc2)C(O)C1O)(OP(OP(O)(O)=O)(O)=O)(O)=O	known	238
TWF2	ZKHQWZAMYRWXGA-UHFFFAOYSA-N	P(OCC1OC(n2c3ncnc(N)c3nc2)C(O)C1O)(OP(OP(O)(O)=O)(O)=O)(O)=O	known	238
UBA2	ZKHQWZAMYRWXGA-UHFFFAOYSA-N	P(OCC1OC(n2c3ncnc(N)c3nc2)C(O)C1O)(OP(OP(O)(O)=O)(O)=O)(O)=O	known	238
UBA3	ZKHQWZAMYRWXGA-UHFFFAOYSA-N	P(OCC1OC(n2c3ncnc(N)c3nc2)C(O)C1O)(OP(OP(O)(O)=O)(O)=O)(O)=O	known	238
UBA5	ZKHQWZAMYRWXGA-UHFFFAOYSA-N	P(OCC1OC(n2c3ncnc(N)c3nc2)C(O)C1O)(OP(OP(O)(O)=O)(O)=O)(O)=O	known	238
UBE2M	ZKHQWZAMYRWXGA-UHFFFAOYSA-N	P(OCC1OC(n2c3ncnc(N)c3nc2)C(O)C1O)(OP(OP(O)(O)=O)(O)=O)(O)=O	known	238
VDAC1	ZKHQWZAMYRWXGA-UHFFFAOYSA-N	P(OCC1OC(n2c3ncnc(N)c3nc2)C(O)C1O)(OP(OP(O)(O)=O)(O)=O)(O)=O	known	238
VPS4A	ZKHQWZAMYRWXGA-UHFFFAOYSA-N	P(OCC1OC(n2c3ncnc(N)c3nc2)C(O)C1O)(OP(OP(O)(O)=O)(O)=O)(O)=O	known	238
VPS4B	ZKHQWZAMYRWXGA-UHFFFAOYSA-N	P(OCC1OC(n2c3ncnc(N)c3nc2)C(O)C1O)(OP(OP(O)(O)=O)(O)=O)(O)=O	known	238
WARS	ZKHQWZAMYRWXGA-UHFFFAOYSA-N	P(OCC1OC(n2c3ncnc(N)c3nc2)C(O)C1O)(OP(OP(O)(O)=O)(O)=O)(O)=O	known	238
WASL	ZKHQWZAMYRWXGA-UHFFFAOYSA-N	P(OCC1OC(n2c3ncnc(N)c3nc2)C(O)C1O)(OP(OP(O)(O)=O)(O)=O)(O)=O	known	238
ALDH1A1	HUMNYLRZRPPJDN-UHFFFAOYSA-N	O=Cc1ccccc1	known	240
CYP2A6	HUMNYLRZRPPJDN-UHFFFAOYSA-N	O=Cc1ccccc1	known	240
LYZ	WVDDGKGOMKODPV-UHFFFAOYSA-N	OCc1ccccc1	known	244
TSHR	WVDDGKGOMKODPV-UHFFFAOYSA-N	OCc1ccccc1	known	244
AQP1	KWIUHFFTVRNATP-UHFFFAOYSA-N	[O-]C(=O)C[N+](C)(C)C	known	247
GH1	KWIUHFFTVRNATP-UHFFFAOYSA-N	[O-]C(=O)C[N+](C)(C)C	known	247
HSPA8	KWIUHFFTVRNATP-UHFFFAOYSA-N	[O-]C(=O)C[N+](C)(C)C	known	247
IGFBP1	KWIUHFFTVRNATP-UHFFFAOYSA-N	[O-]C(=O)C[N+](C)(C)C	known	247
INMT	KWIUHFFTVRNATP-UHFFFAOYSA-N	[O-]C(=O)C[N+](C)(C)C	known	247
LIPE	KWIUHFFTVRNATP-UHFFFAOYSA-N	[O-]C(=O)C[N+](C)(C)C	known	247
PTGS2	KWIUHFFTVRNATP-UHFFFAOYSA-N	[O-]C(=O)C[N+](C)(C)C	known	247
TNF	KWIUHFFTVRNATP-UHFFFAOYSA-N	[O-]C(=O)C[N+](C)(C)C	known	247
TSHR	KWIUHFFTVRNATP-UHFFFAOYSA-N	[O-]C(=O)C[N+](C)(C)C	known	247
TP53	YBJHBAHKTGYVGT-UHFFFAOYSA-N	OC(=O)CCCCC1SCC2C1NC(=O)N2	known	253
ACACB	YBJHBAHKTGYVGT-UHFFFAOYSA-N	OC(=O)CCCCC1SCC2C1NC(=O)N2	known	253
CYP1B1	YBJHBAHKTGYVGT-UHFFFAOYSA-N	OC(=O)CCCCC1SCC2C1NC(=O)N2	known	253
GCK	YBJHBAHKTGYVGT-UHFFFAOYSA-N	OC(=O)CCCCC1SCC2C1NC(=O)N2	known	253
GUCY2F	YBJHBAHKTGYVGT-UHFFFAOYSA-N	OC(=O)CCCCC1SCC2C1NC(=O)N2	known	253
INS	YBJHBAHKTGYVGT-UHFFFAOYSA-N	OC(=O)CCCCC1SCC2C1NC(=O)N2	known	253
INSR	YBJHBAHKTGYVGT-UHFFFAOYSA-N	OC(=O)CCCCC1SCC2C1NC(=O)N2	known	253
KIF20B	YBJHBAHKTGYVGT-UHFFFAOYSA-N	OC(=O)CCCCC1SCC2C1NC(=O)N2	known	253
L3MBTL1	YBJHBAHKTGYVGT-UHFFFAOYSA-N	OC(=O)CCCCC1SCC2C1NC(=O)N2	known	253
LMNA	YBJHBAHKTGYVGT-UHFFFAOYSA-N	OC(=O)CCCCC1SCC2C1NC(=O)N2	known	253
MAPK1	YBJHBAHKTGYVGT-UHFFFAOYSA-N	OC(=O)CCCCC1SCC2C1NC(=O)N2	known	253
PCK1	YBJHBAHKTGYVGT-UHFFFAOYSA-N	OC(=O)CCCCC1SCC2C1NC(=O)N2	known	253
PNLIP	YBJHBAHKTGYVGT-UHFFFAOYSA-N	OC(=O)CCCCC1SCC2C1NC(=O)N2	known	253
RPRD1B	YBJHBAHKTGYVGT-UHFFFAOYSA-N	OC(=O)CCCCC1SCC2C1NC(=O)N2	known	253
SCAF8	YBJHBAHKTGYVGT-UHFFFAOYSA-N	OC(=O)CCCCC1SCC2C1NC(=O)N2	known	253
TDP1	YBJHBAHKTGYVGT-UHFFFAOYSA-N	OC(=O)CCCCC1SCC2C1NC(=O)N2	known	253
TRIM24	YBJHBAHKTGYVGT-UHFFFAOYSA-N	OC(=O)CCCCC1SCC2C1NC(=O)N2	known	253
ALDH1A1	ZTQSAGDEMFDKMZ-UHFFFAOYSA-N	CCCC=O	known	261
AGXT	LRHPLDYGYMQRHN-UHFFFAOYSA-N	OCCCC	known	263
CELA1	LRHPLDYGYMQRHN-UHFFFAOYSA-N	OCCCC	known	263
PPARD	LRHPLDYGYMQRHN-UHFFFAOYSA-N	OCCCC	known	263
ADCY10	IVOMOUWHDPKRLL-UHFFFAOYSA-N	P1(OC2C(OC(n3c4ncnc(N)c4nc3)C2O)CO1)(O)=O	known	274
CALM1	IVOMOUWHDPKRLL-UHFFFAOYSA-N	P1(OC2C(OC(n3c4ncnc(N)c4nc3)C2O)CO1)(O)=O	known	274
HCN1	IVOMOUWHDPKRLL-UHFFFAOYSA-N	P1(OC2C(OC(n3c4ncnc(N)c4nc3)C2O)CO1)(O)=O	known	274
HCN2	IVOMOUWHDPKRLL-UHFFFAOYSA-N	P1(OC2C(OC(n3c4ncnc(N)c4nc3)C2O)CO1)(O)=O	known	274
HCN4	IVOMOUWHDPKRLL-UHFFFAOYSA-N	P1(OC2C(OC(n3c4ncnc(N)c4nc3)C2O)CO1)(O)=O	known	274
PDE10A	IVOMOUWHDPKRLL-UHFFFAOYSA-N	P1(OC2C(OC(n3c4ncnc(N)c4nc3)C2O)CO1)(O)=O	known	274
PDE4D	IVOMOUWHDPKRLL-UHFFFAOYSA-N	P1(OC2C(OC(n3c4ncnc(N)c4nc3)C2O)CO1)(O)=O	known	274
PRKAR1A	IVOMOUWHDPKRLL-UHFFFAOYSA-N	P1(OC2C(OC(n3c4ncnc(N)c4nc3)C2O)CO1)(O)=O	known	274
PRKAR1B	IVOMOUWHDPKRLL-UHFFFAOYSA-N	P1(OC2C(OC(n3c4ncnc(N)c4nc3)C2O)CO1)(O)=O	known	274
PRKG1	IVOMOUWHDPKRLL-UHFFFAOYSA-N	P1(OC2C(OC(n3c4ncnc(N)c4nc3)C2O)CO1)(O)=O	known	274
CCND1	YCIMNLLNPGFGHC-UHFFFAOYSA-N	Oc1ccccc1O	known	289
CDK4	YCIMNLLNPGFGHC-UHFFFAOYSA-N	Oc1ccccc1O	known	289
MYB	YCIMNLLNPGFGHC-UHFFFAOYSA-N	Oc1ccccc1O	known	289
CA12	YCIMNLLNPGFGHC-UHFFFAOYSA-N	Oc1ccccc1O	known	289
CA2	YCIMNLLNPGFGHC-UHFFFAOYSA-N	Oc1ccccc1O	known	289
CA5B	YCIMNLLNPGFGHC-UHFFFAOYSA-N	Oc1ccccc1O	known	289
CDK2	YCIMNLLNPGFGHC-UHFFFAOYSA-N	Oc1ccccc1O	known	289
COMT	YCIMNLLNPGFGHC-UHFFFAOYSA-N	Oc1ccccc1O	known	289
CYP3A4	YCIMNLLNPGFGHC-UHFFFAOYSA-N	Oc1ccccc1O	known	289
ELK1	YCIMNLLNPGFGHC-UHFFFAOYSA-N	Oc1ccccc1O	known	289
EPX	YCIMNLLNPGFGHC-UHFFFAOYSA-N	Oc1ccccc1O	known	289
HSD17B10	YCIMNLLNPGFGHC-UHFFFAOYSA-N	Oc1ccccc1O	known	289
LCN2	YCIMNLLNPGFGHC-UHFFFAOYSA-N	Oc1ccccc1O	known	289
LPO	YCIMNLLNPGFGHC-UHFFFAOYSA-N	Oc1ccccc1O	known	289
MAPK1	YCIMNLLNPGFGHC-UHFFFAOYSA-N	Oc1ccccc1O	known	289
MAPT	YCIMNLLNPGFGHC-UHFFFAOYSA-N	Oc1ccccc1O	known	289
MPO	YCIMNLLNPGFGHC-UHFFFAOYSA-N	Oc1ccccc1O	known	289
MTOR	YCIMNLLNPGFGHC-UHFFFAOYSA-N	Oc1ccccc1O	known	289
MYC	YCIMNLLNPGFGHC-UHFFFAOYSA-N	Oc1ccccc1O	known	289
NFKB1	YCIMNLLNPGFGHC-UHFFFAOYSA-N	Oc1ccccc1O	known	289
PLA2G1B	YCIMNLLNPGFGHC-UHFFFAOYSA-N	Oc1ccccc1O	known	289
PRDX5	YCIMNLLNPGFGHC-UHFFFAOYSA-N	Oc1ccccc1O	known	289
THPO	YCIMNLLNPGFGHC-UHFFFAOYSA-N	Oc1ccccc1O	known	289
FANCL	GUBGYTABKSRVRQ-UHFFFAOYSA-N	O1C(CO)C(O)C(O)C(O)C1OC1C(O)C(O)C(OC1CO)O	known	294
ATP2A1	GUBGYTABKSRVRQ-UHFFFAOYSA-N	O1C(CO)C(O)C(O)C(O)C1OC1C(O)C(O)C(OC1CO)O	known	294
ATP2A2	GUBGYTABKSRVRQ-UHFFFAOYSA-N	O1C(CO)C(O)C(O)C(O)C1OC1C(O)C(O)C(OC1CO)O	known	294
ATP2A3	GUBGYTABKSRVRQ-UHFFFAOYSA-N	O1C(CO)C(O)C(O)C(O)C1OC1C(O)C(O)C(OC1CO)O	known	294
AVPR1A	GUBGYTABKSRVRQ-UHFFFAOYSA-N	O1C(CO)C(O)C(O)C(O)C1OC1C(O)C(O)C(OC1CO)O	known	294
CD207	GUBGYTABKSRVRQ-UHFFFAOYSA-N	O1C(CO)C(O)C(O)C(O)C1OC1C(O)C(O)C(OC1CO)O	known	294
CRHR2	GUBGYTABKSRVRQ-UHFFFAOYSA-N	O1C(CO)C(O)C(O)C(O)C1OC1C(O)C(O)C(OC1CO)O	known	294
EYA2	GUBGYTABKSRVRQ-UHFFFAOYSA-N	O1C(CO)C(O)C(O)C(O)C1OC1C(O)C(O)C(OC1CO)O	known	294
GLT6D1	GUBGYTABKSRVRQ-UHFFFAOYSA-N	O1C(CO)C(O)C(O)C(O)C1OC1C(O)C(O)C(OC1CO)O	known	294
GLTP	GUBGYTABKSRVRQ-UHFFFAOYSA-N	O1C(CO)C(O)C(O)C(O)C1OC1C(O)C(O)C(OC1CO)O	known	294
LGALS1	GUBGYTABKSRVRQ-UHFFFAOYSA-N	O1C(CO)C(O)C(O)C(O)C1OC1C(O)C(O)C(OC1CO)O	known	294
LGALS2	GUBGYTABKSRVRQ-UHFFFAOYSA-N	O1C(CO)C(O)C(O)C(O)C1OC1C(O)C(O)C(OC1CO)O	known	294
LGALS3	GUBGYTABKSRVRQ-UHFFFAOYSA-N	O1C(CO)C(O)C(O)C(O)C1OC1C(O)C(O)C(OC1CO)O	known	294
LGALS4	GUBGYTABKSRVRQ-UHFFFAOYSA-N	O1C(CO)C(O)C(O)C(O)C1OC1C(O)C(O)C(OC1CO)O	known	294
LGALS8	GUBGYTABKSRVRQ-UHFFFAOYSA-N	O1C(CO)C(O)C(O)C(O)C1OC1C(O)C(O)C(OC1CO)O	known	294
LGALS9	GUBGYTABKSRVRQ-UHFFFAOYSA-N	O1C(CO)C(O)C(O)C(O)C1OC1C(O)C(O)C(OC1CO)O	known	294
LTF	GUBGYTABKSRVRQ-UHFFFAOYSA-N	O1C(CO)C(O)C(O)C(O)C1OC1C(O)C(O)C(OC1CO)O	known	294
PLN	GUBGYTABKSRVRQ-UHFFFAOYSA-N	O1C(CO)C(O)C(O)C(O)C1OC1C(O)C(O)C(OC1CO)O	known	294
TF	GUBGYTABKSRVRQ-UHFFFAOYSA-N	O1C(CO)C(O)C(O)C(O)C1OC1C(O)C(O)C(OC1CO)O	known	294
HCN2	ZOOGRGPOEVQQDX-UHFFFAOYSA-N	P1(OC2C(OC(n3c4NC(=NC(=O)c4nc3)N)C2O)CO1)(O)=O	known	295
HCN4	ZOOGRGPOEVQQDX-UHFFFAOYSA-N	P1(OC2C(OC(n3c4NC(=NC(=O)c4nc3)N)C2O)CO1)(O)=O	known	295
NME1	ZOOGRGPOEVQQDX-UHFFFAOYSA-N	P1(OC2C(OC(n3c4NC(=NC(=O)c4nc3)N)C2O)CO1)(O)=O	known	295
NME2	ZOOGRGPOEVQQDX-UHFFFAOYSA-N	P1(OC2C(OC(n3c4NC(=NC(=O)c4nc3)N)C2O)CO1)(O)=O	known	295
PDE10A	ZOOGRGPOEVQQDX-UHFFFAOYSA-N	P1(OC2C(OC(n3c4NC(=NC(=O)c4nc3)N)C2O)CO1)(O)=O	known	295
PDE2A	ZOOGRGPOEVQQDX-UHFFFAOYSA-N	P1(OC2C(OC(n3c4NC(=NC(=O)c4nc3)N)C2O)CO1)(O)=O	known	295
PDE6A	ZOOGRGPOEVQQDX-UHFFFAOYSA-N	P1(OC2C(OC(n3c4NC(=NC(=O)c4nc3)N)C2O)CO1)(O)=O	known	295
PDE6B	ZOOGRGPOEVQQDX-UHFFFAOYSA-N	P1(OC2C(OC(n3c4NC(=NC(=O)c4nc3)N)C2O)CO1)(O)=O	known	295
PDE6C	ZOOGRGPOEVQQDX-UHFFFAOYSA-N	P1(OC2C(OC(n3c4NC(=NC(=O)c4nc3)N)C2O)CO1)(O)=O	known	295
PDE9A	ZOOGRGPOEVQQDX-UHFFFAOYSA-N	P1(OC2C(OC(n3c4NC(=NC(=O)c4nc3)N)C2O)CO1)(O)=O	known	295
PRKAR1A	ZOOGRGPOEVQQDX-UHFFFAOYSA-N	P1(OC2C(OC(n3c4NC(=NC(=O)c4nc3)N)C2O)CO1)(O)=O	known	295
PRKAR1B	ZOOGRGPOEVQQDX-UHFFFAOYSA-N	P1(OC2C(OC(n3c4NC(=NC(=O)c4nc3)N)C2O)CO1)(O)=O	known	295
PRKG1	ZOOGRGPOEVQQDX-UHFFFAOYSA-N	P1(OC2C(OC(n3c4NC(=NC(=O)c4nc3)N)C2O)CO1)(O)=O	known	295
ACHE	OEYIOHPDSNJKLS-UHFFFAOYSA-N	OCC[N+](C)(C)C	known	305
BCHE	OEYIOHPDSNJKLS-UHFFFAOYSA-N	OCC[N+](C)(C)C	known	305
CHAT	OEYIOHPDSNJKLS-UHFFFAOYSA-N	OCC[N+](C)(C)C	known	305
CHRNA4	OEYIOHPDSNJKLS-UHFFFAOYSA-N	OCC[N+](C)(C)C	known	305
LYZ	OEYIOHPDSNJKLS-UHFFFAOYSA-N	OCC[N+](C)(C)C	known	305
FANCL	KRKNYBCHXYNGOX-UHFFFAOYSA-N	OC(=O)C(CC(=O)O)(CC(=O)O)O	known	311
FGFR2	KRKNYBCHXYNGOX-UHFFFAOYSA-N	OC(=O)C(CC(=O)O)(CC(=O)O)O	known	311
KRAS	KRKNYBCHXYNGOX-UHFFFAOYSA-N	OC(=O)C(CC(=O)O)(CC(=O)O)O	known	311
S100A9	KRKNYBCHXYNGOX-UHFFFAOYSA-N	OC(=O)C(CC(=O)O)(CC(=O)O)O	known	311
TP53	KRKNYBCHXYNGOX-UHFFFAOYSA-N	OC(=O)C(CC(=O)O)(CC(=O)O)O	known	311
ACLY	KRKNYBCHXYNGOX-UHFFFAOYSA-N	OC(=O)C(CC(=O)O)(CC(=O)O)O	known	311
ACO2	KRKNYBCHXYNGOX-UHFFFAOYSA-N	OC(=O)C(CC(=O)O)(CC(=O)O)O	known	311
ACVR1	KRKNYBCHXYNGOX-UHFFFAOYSA-N	OC(=O)C(CC(=O)O)(CC(=O)O)O	known	311
ADAM17	KRKNYBCHXYNGOX-UHFFFAOYSA-N	OC(=O)C(CC(=O)O)(CC(=O)O)O	known	311
AKR1A1	KRKNYBCHXYNGOX-UHFFFAOYSA-N	OC(=O)C(CC(=O)O)(CC(=O)O)O	known	311
AKR1B1	KRKNYBCHXYNGOX-UHFFFAOYSA-N	OC(=O)C(CC(=O)O)(CC(=O)O)O	known	311
AKR1C2	KRKNYBCHXYNGOX-UHFFFAOYSA-N	OC(=O)C(CC(=O)O)(CC(=O)O)O	known	311
AKR7A2	KRKNYBCHXYNGOX-UHFFFAOYSA-N	OC(=O)C(CC(=O)O)(CC(=O)O)O	known	311
AKR7A3	KRKNYBCHXYNGOX-UHFFFAOYSA-N	OC(=O)C(CC(=O)O)(CC(=O)O)O	known	311
ALB	KRKNYBCHXYNGOX-UHFFFAOYSA-N	OC(=O)C(CC(=O)O)(CC(=O)O)O	known	311
ALKBH5	KRKNYBCHXYNGOX-UHFFFAOYSA-N	OC(=O)C(CC(=O)O)(CC(=O)O)O	known	311
ANG	KRKNYBCHXYNGOX-UHFFFAOYSA-N	OC(=O)C(CC(=O)O)(CC(=O)O)O	known	311
APOM	KRKNYBCHXYNGOX-UHFFFAOYSA-N	OC(=O)C(CC(=O)O)(CC(=O)O)O	known	311
APRT	KRKNYBCHXYNGOX-UHFFFAOYSA-N	OC(=O)C(CC(=O)O)(CC(=O)O)O	known	311
ARF1	KRKNYBCHXYNGOX-UHFFFAOYSA-N	OC(=O)C(CC(=O)O)(CC(=O)O)O	known	311
ARF6	KRKNYBCHXYNGOX-UHFFFAOYSA-N	OC(=O)C(CC(=O)O)(CC(=O)O)O	known	311
ARHGDIA	KRKNYBCHXYNGOX-UHFFFAOYSA-N	OC(=O)C(CC(=O)O)(CC(=O)O)O	known	311
ASPN	KRKNYBCHXYNGOX-UHFFFAOYSA-N	OC(=O)C(CC(=O)O)(CC(=O)O)O	known	311
ATG7	KRKNYBCHXYNGOX-UHFFFAOYSA-N	OC(=O)C(CC(=O)O)(CC(=O)O)O	known	311
B2M	KRKNYBCHXYNGOX-UHFFFAOYSA-N	OC(=O)C(CC(=O)O)(CC(=O)O)O	known	311
BCL2A1	KRKNYBCHXYNGOX-UHFFFAOYSA-N	OC(=O)C(CC(=O)O)(CC(=O)O)O	known	311
BGN	KRKNYBCHXYNGOX-UHFFFAOYSA-N	OC(=O)C(CC(=O)O)(CC(=O)O)O	known	311
BHMT	KRKNYBCHXYNGOX-UHFFFAOYSA-N	OC(=O)C(CC(=O)O)(CC(=O)O)O	known	311
C8G	KRKNYBCHXYNGOX-UHFFFAOYSA-N	OC(=O)C(CC(=O)O)(CC(=O)O)O	known	311
CA13	KRKNYBCHXYNGOX-UHFFFAOYSA-N	OC(=O)C(CC(=O)O)(CC(=O)O)O	known	311
CAB39	KRKNYBCHXYNGOX-UHFFFAOYSA-N	OC(=O)C(CC(=O)O)(CC(=O)O)O	known	311
CD1D	KRKNYBCHXYNGOX-UHFFFAOYSA-N	OC(=O)C(CC(=O)O)(CC(=O)O)O	known	311
CD79B	KRKNYBCHXYNGOX-UHFFFAOYSA-N	OC(=O)C(CC(=O)O)(CC(=O)O)O	known	311
CECR5	KRKNYBCHXYNGOX-UHFFFAOYSA-N	OC(=O)C(CC(=O)O)(CC(=O)O)O	known	311
CELA1	KRKNYBCHXYNGOX-UHFFFAOYSA-N	OC(=O)C(CC(=O)O)(CC(=O)O)O	known	311
CKS1B	KRKNYBCHXYNGOX-UHFFFAOYSA-N	OC(=O)C(CC(=O)O)(CC(=O)O)O	known	311
CKS2	KRKNYBCHXYNGOX-UHFFFAOYSA-N	OC(=O)C(CC(=O)O)(CC(=O)O)O	known	311
CLEC4E	KRKNYBCHXYNGOX-UHFFFAOYSA-N	OC(=O)C(CC(=O)O)(CC(=O)O)O	known	311
CMA1	KRKNYBCHXYNGOX-UHFFFAOYSA-N	OC(=O)C(CC(=O)O)(CC(=O)O)O	known	311
CNP	KRKNYBCHXYNGOX-UHFFFAOYSA-N	OC(=O)C(CC(=O)O)(CC(=O)O)O	known	311
CPA1	KRKNYBCHXYNGOX-UHFFFAOYSA-N	OC(=O)C(CC(=O)O)(CC(=O)O)O	known	311
CPB1	KRKNYBCHXYNGOX-UHFFFAOYSA-N	OC(=O)C(CC(=O)O)(CC(=O)O)O	known	311
CPOX	KRKNYBCHXYNGOX-UHFFFAOYSA-N	OC(=O)C(CC(=O)O)(CC(=O)O)O	known	311
CS	KRKNYBCHXYNGOX-UHFFFAOYSA-N	OC(=O)C(CC(=O)O)(CC(=O)O)O	known	311
CTDSP1	KRKNYBCHXYNGOX-UHFFFAOYSA-N	OC(=O)C(CC(=O)O)(CC(=O)O)O	known	311
CTSL	KRKNYBCHXYNGOX-UHFFFAOYSA-N	OC(=O)C(CC(=O)O)(CC(=O)O)O	known	311
CYTH3	KRKNYBCHXYNGOX-UHFFFAOYSA-N	OC(=O)C(CC(=O)O)(CC(=O)O)O	known	311
DDAH1	KRKNYBCHXYNGOX-UHFFFAOYSA-N	OC(=O)C(CC(=O)O)(CC(=O)O)O	known	311
DDX39B	KRKNYBCHXYNGOX-UHFFFAOYSA-N	OC(=O)C(CC(=O)O)(CC(=O)O)O	known	311
DNAJC10	KRKNYBCHXYNGOX-UHFFFAOYSA-N	OC(=O)C(CC(=O)O)(CC(=O)O)O	known	311
DNAJC15	KRKNYBCHXYNGOX-UHFFFAOYSA-N	OC(=O)C(CC(=O)O)(CC(=O)O)O	known	311
DNAJC19	KRKNYBCHXYNGOX-UHFFFAOYSA-N	OC(=O)C(CC(=O)O)(CC(=O)O)O	known	311
DNM1L	KRKNYBCHXYNGOX-UHFFFAOYSA-N	OC(=O)C(CC(=O)O)(CC(=O)O)O	known	311
DNMT1	KRKNYBCHXYNGOX-UHFFFAOYSA-N	OC(=O)C(CC(=O)O)(CC(=O)O)O	known	311
DTX3L	KRKNYBCHXYNGOX-UHFFFAOYSA-N	OC(=O)C(CC(=O)O)(CC(=O)O)O	known	311
EBF1	KRKNYBCHXYNGOX-UHFFFAOYSA-N	OC(=O)C(CC(=O)O)(CC(=O)O)O	known	311
EBF3	KRKNYBCHXYNGOX-UHFFFAOYSA-N	OC(=O)C(CC(=O)O)(CC(=O)O)O	known	311
ENPP4	KRKNYBCHXYNGOX-UHFFFAOYSA-N	OC(=O)C(CC(=O)O)(CC(=O)O)O	known	311
F11	KRKNYBCHXYNGOX-UHFFFAOYSA-N	OC(=O)C(CC(=O)O)(CC(=O)O)O	known	311
F2	KRKNYBCHXYNGOX-UHFFFAOYSA-N	OC(=O)C(CC(=O)O)(CC(=O)O)O	known	311
FABP4	KRKNYBCHXYNGOX-UHFFFAOYSA-N	OC(=O)C(CC(=O)O)(CC(=O)O)O	known	311
FABP5	KRKNYBCHXYNGOX-UHFFFAOYSA-N	OC(=O)C(CC(=O)O)(CC(=O)O)O	known	311
FCER1A	KRKNYBCHXYNGOX-UHFFFAOYSA-N	OC(=O)C(CC(=O)O)(CC(=O)O)O	known	311
FDX1	KRKNYBCHXYNGOX-UHFFFAOYSA-N	OC(=O)C(CC(=O)O)(CC(=O)O)O	known	311
FKBP1B	KRKNYBCHXYNGOX-UHFFFAOYSA-N	OC(=O)C(CC(=O)O)(CC(=O)O)O	known	311
FST	KRKNYBCHXYNGOX-UHFFFAOYSA-N	OC(=O)C(CC(=O)O)(CC(=O)O)O	known	311
FTO	KRKNYBCHXYNGOX-UHFFFAOYSA-N	OC(=O)C(CC(=O)O)(CC(=O)O)O	known	311
GALNS	KRKNYBCHXYNGOX-UHFFFAOYSA-N	OC(=O)C(CC(=O)O)(CC(=O)O)O	known	311
GBF1	KRKNYBCHXYNGOX-UHFFFAOYSA-N	OC(=O)C(CC(=O)O)(CC(=O)O)O	known	311
GDF11	KRKNYBCHXYNGOX-UHFFFAOYSA-N	OC(=O)C(CC(=O)O)(CC(=O)O)O	known	311
GLUL	KRKNYBCHXYNGOX-UHFFFAOYSA-N	OC(=O)C(CC(=O)O)(CC(=O)O)O	known	311
GMPS	KRKNYBCHXYNGOX-UHFFFAOYSA-N	OC(=O)C(CC(=O)O)(CC(=O)O)O	known	311
GNAI1	KRKNYBCHXYNGOX-UHFFFAOYSA-N	OC(=O)C(CC(=O)O)(CC(=O)O)O	known	311
GNAI3	KRKNYBCHXYNGOX-UHFFFAOYSA-N	OC(=O)C(CC(=O)O)(CC(=O)O)O	known	311
GNMT	KRKNYBCHXYNGOX-UHFFFAOYSA-N	OC(=O)C(CC(=O)O)(CC(=O)O)O	known	311
GREM1	KRKNYBCHXYNGOX-UHFFFAOYSA-N	OC(=O)C(CC(=O)O)(CC(=O)O)O	known	311
GREM2	KRKNYBCHXYNGOX-UHFFFAOYSA-N	OC(=O)C(CC(=O)O)(CC(=O)O)O	known	311
GSK3B	KRKNYBCHXYNGOX-UHFFFAOYSA-N	OC(=O)C(CC(=O)O)(CC(=O)O)O	known	311
H6PD	KRKNYBCHXYNGOX-UHFFFAOYSA-N	OC(=O)C(CC(=O)O)(CC(=O)O)O	known	311
HDC	KRKNYBCHXYNGOX-UHFFFAOYSA-N	OC(=O)C(CC(=O)O)(CC(=O)O)O	known	311
HGS	KRKNYBCHXYNGOX-UHFFFAOYSA-N	OC(=O)C(CC(=O)O)(CC(=O)O)O	known	311
HOMER1	KRKNYBCHXYNGOX-UHFFFAOYSA-N	OC(=O)C(CC(=O)O)(CC(=O)O)O	known	311
HOMER2	KRKNYBCHXYNGOX-UHFFFAOYSA-N	OC(=O)C(CC(=O)O)(CC(=O)O)O	known	311
HRSP12	KRKNYBCHXYNGOX-UHFFFAOYSA-N	OC(=O)C(CC(=O)O)(CC(=O)O)O	known	311
HS3ST3A1	KRKNYBCHXYNGOX-UHFFFAOYSA-N	OC(=O)C(CC(=O)O)(CC(=O)O)O	known	311
IDH1	KRKNYBCHXYNGOX-UHFFFAOYSA-N	OC(=O)C(CC(=O)O)(CC(=O)O)O	known	311
IDH2	KRKNYBCHXYNGOX-UHFFFAOYSA-N	OC(=O)C(CC(=O)O)(CC(=O)O)O	known	311
IDH3A	KRKNYBCHXYNGOX-UHFFFAOYSA-N	OC(=O)C(CC(=O)O)(CC(=O)O)O	known	311
IPPK	KRKNYBCHXYNGOX-UHFFFAOYSA-N	OC(=O)C(CC(=O)O)(CC(=O)O)O	known	311
IYD	KRKNYBCHXYNGOX-UHFFFAOYSA-N	OC(=O)C(CC(=O)O)(CC(=O)O)O	known	311
KDM1B	KRKNYBCHXYNGOX-UHFFFAOYSA-N	OC(=O)C(CC(=O)O)(CC(=O)O)O	known	311
KPNA2	KRKNYBCHXYNGOX-UHFFFAOYSA-N	OC(=O)C(CC(=O)O)(CC(=O)O)O	known	311
KPNA7	KRKNYBCHXYNGOX-UHFFFAOYSA-N	OC(=O)C(CC(=O)O)(CC(=O)O)O	known	311
LGSN	KRKNYBCHXYNGOX-UHFFFAOYSA-N	OC(=O)C(CC(=O)O)(CC(=O)O)O	known	311
MAP1LC3C	KRKNYBCHXYNGOX-UHFFFAOYSA-N	OC(=O)C(CC(=O)O)(CC(=O)O)O	known	311
MDH2	KRKNYBCHXYNGOX-UHFFFAOYSA-N	OC(=O)C(CC(=O)O)(CC(=O)O)O	known	311
MDM4	KRKNYBCHXYNGOX-UHFFFAOYSA-N	OC(=O)C(CC(=O)O)(CC(=O)O)O	known	311
MIF	KRKNYBCHXYNGOX-UHFFFAOYSA-N	OC(=O)C(CC(=O)O)(CC(=O)O)O	known	311
MMACHC	KRKNYBCHXYNGOX-UHFFFAOYSA-N	OC(=O)C(CC(=O)O)(CC(=O)O)O	known	311
MSTN	KRKNYBCHXYNGOX-UHFFFAOYSA-N	OC(=O)C(CC(=O)O)(CC(=O)O)O	known	311
MTERF1	KRKNYBCHXYNGOX-UHFFFAOYSA-N	OC(=O)C(CC(=O)O)(CC(=O)O)O	known	311
NAGA	KRKNYBCHXYNGOX-UHFFFAOYSA-N	OC(=O)C(CC(=O)O)(CC(=O)O)O	known	311
NCF2	KRKNYBCHXYNGOX-UHFFFAOYSA-N	OC(=O)C(CC(=O)O)(CC(=O)O)O	known	311
NECTIN1	KRKNYBCHXYNGOX-UHFFFAOYSA-N	OC(=O)C(CC(=O)O)(CC(=O)O)O	known	311
NLGN4X	KRKNYBCHXYNGOX-UHFFFAOYSA-N	OC(=O)C(CC(=O)O)(CC(=O)O)O	known	311
NOD1	KRKNYBCHXYNGOX-UHFFFAOYSA-N	OC(=O)C(CC(=O)O)(CC(=O)O)O	known	311
NUDT10	KRKNYBCHXYNGOX-UHFFFAOYSA-N	OC(=O)C(CC(=O)O)(CC(=O)O)O	known	311
NUDT6	KRKNYBCHXYNGOX-UHFFFAOYSA-N	OC(=O)C(CC(=O)O)(CC(=O)O)O	known	311
PAM16	KRKNYBCHXYNGOX-UHFFFAOYSA-N	OC(=O)C(CC(=O)O)(CC(=O)O)O	known	311
PARP12	KRKNYBCHXYNGOX-UHFFFAOYSA-N	OC(=O)C(CC(=O)O)(CC(=O)O)O	known	311
PDE5A	KRKNYBCHXYNGOX-UHFFFAOYSA-N	OC(=O)C(CC(=O)O)(CC(=O)O)O	known	311
PGAM1	KRKNYBCHXYNGOX-UHFFFAOYSA-N	OC(=O)C(CC(=O)O)(CC(=O)O)O	known	311
PGD	KRKNYBCHXYNGOX-UHFFFAOYSA-N	OC(=O)C(CC(=O)O)(CC(=O)O)O	known	311
PGLS	KRKNYBCHXYNGOX-UHFFFAOYSA-N	OC(=O)C(CC(=O)O)(CC(=O)O)O	known	311
PILRA	KRKNYBCHXYNGOX-UHFFFAOYSA-N	OC(=O)C(CC(=O)O)(CC(=O)O)O	known	311
PIN1	KRKNYBCHXYNGOX-UHFFFAOYSA-N	OC(=O)C(CC(=O)O)(CC(=O)O)O	known	311
PKLR	KRKNYBCHXYNGOX-UHFFFAOYSA-N	OC(=O)C(CC(=O)O)(CC(=O)O)O	known	311
PLAU	KRKNYBCHXYNGOX-UHFFFAOYSA-N	OC(=O)C(CC(=O)O)(CC(=O)O)O	known	311
PLEKHA1	KRKNYBCHXYNGOX-UHFFFAOYSA-N	OC(=O)C(CC(=O)O)(CC(=O)O)O	known	311
PLIN1	KRKNYBCHXYNGOX-UHFFFAOYSA-N	OC(=O)C(CC(=O)O)(CC(=O)O)O	known	311
PLIN5	KRKNYBCHXYNGOX-UHFFFAOYSA-N	OC(=O)C(CC(=O)O)(CC(=O)O)O	known	311
PMM1	KRKNYBCHXYNGOX-UHFFFAOYSA-N	OC(=O)C(CC(=O)O)(CC(=O)O)O	known	311
PMM2	KRKNYBCHXYNGOX-UHFFFAOYSA-N	OC(=O)C(CC(=O)O)(CC(=O)O)O	known	311
PMP2	KRKNYBCHXYNGOX-UHFFFAOYSA-N	OC(=O)C(CC(=O)O)(CC(=O)O)O	known	311
PNPT1	KRKNYBCHXYNGOX-UHFFFAOYSA-N	OC(=O)C(CC(=O)O)(CC(=O)O)O	known	311
PPIF	KRKNYBCHXYNGOX-UHFFFAOYSA-N	OC(=O)C(CC(=O)O)(CC(=O)O)O	known	311
PPM1A	KRKNYBCHXYNGOX-UHFFFAOYSA-N	OC(=O)C(CC(=O)O)(CC(=O)O)O	known	311
PRIM1	KRKNYBCHXYNGOX-UHFFFAOYSA-N	OC(=O)C(CC(=O)O)(CC(=O)O)O	known	311
PRKAG1	KRKNYBCHXYNGOX-UHFFFAOYSA-N	OC(=O)C(CC(=O)O)(CC(=O)O)O	known	311
PRKAG2	KRKNYBCHXYNGOX-UHFFFAOYSA-N	OC(=O)C(CC(=O)O)(CC(=O)O)O	known	311
PROZ	KRKNYBCHXYNGOX-UHFFFAOYSA-N	OC(=O)C(CC(=O)O)(CC(=O)O)O	known	311
PTPRD	KRKNYBCHXYNGOX-UHFFFAOYSA-N	OC(=O)C(CC(=O)O)(CC(=O)O)O	known	311
PTPRG	KRKNYBCHXYNGOX-UHFFFAOYSA-N	OC(=O)C(CC(=O)O)(CC(=O)O)O	known	311
PUM1	KRKNYBCHXYNGOX-UHFFFAOYSA-N	OC(=O)C(CC(=O)O)(CC(=O)O)O	known	311
PUM2	KRKNYBCHXYNGOX-UHFFFAOYSA-N	OC(=O)C(CC(=O)O)(CC(=O)O)O	known	311
QSOX1	KRKNYBCHXYNGOX-UHFFFAOYSA-N	OC(=O)C(CC(=O)O)(CC(=O)O)O	known	311
RARB	KRKNYBCHXYNGOX-UHFFFAOYSA-N	OC(=O)C(CC(=O)O)(CC(=O)O)O	known	311
RASGRP1	KRKNYBCHXYNGOX-UHFFFAOYSA-N	OC(=O)C(CC(=O)O)(CC(=O)O)O	known	311
RBM23	KRKNYBCHXYNGOX-UHFFFAOYSA-N	OC(=O)C(CC(=O)O)(CC(=O)O)O	known	311
RBM39	KRKNYBCHXYNGOX-UHFFFAOYSA-N	OC(=O)C(CC(=O)O)(CC(=O)O)O	known	311
REN	KRKNYBCHXYNGOX-UHFFFAOYSA-N	OC(=O)C(CC(=O)O)(CC(=O)O)O	known	311
RGS4	KRKNYBCHXYNGOX-UHFFFAOYSA-N	OC(=O)C(CC(=O)O)(CC(=O)O)O	known	311
RNASE1	KRKNYBCHXYNGOX-UHFFFAOYSA-N	OC(=O)C(CC(=O)O)(CC(=O)O)O	known	311
RNASE3	KRKNYBCHXYNGOX-UHFFFAOYSA-N	OC(=O)C(CC(=O)O)(CC(=O)O)O	known	311
RNASEH1	KRKNYBCHXYNGOX-UHFFFAOYSA-N	OC(=O)C(CC(=O)O)(CC(=O)O)O	known	311
RNH1	KRKNYBCHXYNGOX-UHFFFAOYSA-N	OC(=O)C(CC(=O)O)(CC(=O)O)O	known	311
RPS27A	KRKNYBCHXYNGOX-UHFFFAOYSA-N	OC(=O)C(CC(=O)O)(CC(=O)O)O	known	311
RTN4IP1	KRKNYBCHXYNGOX-UHFFFAOYSA-N	OC(=O)C(CC(=O)O)(CC(=O)O)O	known	311
S100A12	KRKNYBCHXYNGOX-UHFFFAOYSA-N	OC(=O)C(CC(=O)O)(CC(=O)O)O	known	311
S100A8	KRKNYBCHXYNGOX-UHFFFAOYSA-N	OC(=O)C(CC(=O)O)(CC(=O)O)O	known	311
SEMA6A	KRKNYBCHXYNGOX-UHFFFAOYSA-N	OC(=O)C(CC(=O)O)(CC(=O)O)O	known	311
SERPINA1	KRKNYBCHXYNGOX-UHFFFAOYSA-N	OC(=O)C(CC(=O)O)(CC(=O)O)O	known	311
SERPINA10	KRKNYBCHXYNGOX-UHFFFAOYSA-N	OC(=O)C(CC(=O)O)(CC(=O)O)O	known	311
SERPINA5	KRKNYBCHXYNGOX-UHFFFAOYSA-N	OC(=O)C(CC(=O)O)(CC(=O)O)O	known	311
SERPINC1	KRKNYBCHXYNGOX-UHFFFAOYSA-N	OC(=O)C(CC(=O)O)(CC(=O)O)O	known	311
SH2D1A	KRKNYBCHXYNGOX-UHFFFAOYSA-N	OC(=O)C(CC(=O)O)(CC(=O)O)O	known	311
SH3BGRL	KRKNYBCHXYNGOX-UHFFFAOYSA-N	OC(=O)C(CC(=O)O)(CC(=O)O)O	known	311
SND1	KRKNYBCHXYNGOX-UHFFFAOYSA-N	OC(=O)C(CC(=O)O)(CC(=O)O)O	known	311
SNRPB	KRKNYBCHXYNGOX-UHFFFAOYSA-N	OC(=O)C(CC(=O)O)(CC(=O)O)O	known	311
SNRPD3	KRKNYBCHXYNGOX-UHFFFAOYSA-N	OC(=O)C(CC(=O)O)(CC(=O)O)O	known	311
SNX27	KRKNYBCHXYNGOX-UHFFFAOYSA-N	OC(=O)C(CC(=O)O)(CC(=O)O)O	known	311
STAU1	KRKNYBCHXYNGOX-UHFFFAOYSA-N	OC(=O)C(CC(=O)O)(CC(=O)O)O	known	311
STEAP3	KRKNYBCHXYNGOX-UHFFFAOYSA-N	OC(=O)C(CC(=O)O)(CC(=O)O)O	known	311
STRADA	KRKNYBCHXYNGOX-UHFFFAOYSA-N	OC(=O)C(CC(=O)O)(CC(=O)O)O	known	311
TF	KRKNYBCHXYNGOX-UHFFFAOYSA-N	OC(=O)C(CC(=O)O)(CC(=O)O)O	known	311
THTPA	KRKNYBCHXYNGOX-UHFFFAOYSA-N	OC(=O)C(CC(=O)O)(CC(=O)O)O	known	311
TNFSF13B	KRKNYBCHXYNGOX-UHFFFAOYSA-N	OC(=O)C(CC(=O)O)(CC(=O)O)O	known	311
TPBG	KRKNYBCHXYNGOX-UHFFFAOYSA-N	OC(=O)C(CC(=O)O)(CC(=O)O)O	known	311
TSTA3	KRKNYBCHXYNGOX-UHFFFAOYSA-N	OC(=O)C(CC(=O)O)(CC(=O)O)O	known	311
UCK2	KRKNYBCHXYNGOX-UHFFFAOYSA-N	OC(=O)C(CC(=O)O)(CC(=O)O)O	known	311
USP15	KRKNYBCHXYNGOX-UHFFFAOYSA-N	OC(=O)C(CC(=O)O)(CC(=O)O)O	known	311
WDR36	KRKNYBCHXYNGOX-UHFFFAOYSA-N	OC(=O)C(CC(=O)O)(CC(=O)O)O	known	311
YWHAH	KRKNYBCHXYNGOX-UHFFFAOYSA-N	OC(=O)C(CC(=O)O)(CC(=O)O)O	known	311
ZP3	KRKNYBCHXYNGOX-UHFFFAOYSA-N	OC(=O)C(CC(=O)O)(CC(=O)O)O	known	311
AKR1C1	ZYGHJZDHTFUPRJ-UHFFFAOYSA-N	O=c1ccc2c(o1)cccc2	known	323
ALOX5	ZYGHJZDHTFUPRJ-UHFFFAOYSA-N	O=c1ccc2c(o1)cccc2	known	323
AZIN1	ZYGHJZDHTFUPRJ-UHFFFAOYSA-N	O=c1ccc2c(o1)cccc2	known	323
BAX	ZYGHJZDHTFUPRJ-UHFFFAOYSA-N	O=c1ccc2c(o1)cccc2	known	323
CA1	ZYGHJZDHTFUPRJ-UHFFFAOYSA-N	O=c1ccc2c(o1)cccc2	known	323
CA12	ZYGHJZDHTFUPRJ-UHFFFAOYSA-N	O=c1ccc2c(o1)cccc2	known	323
CA14	ZYGHJZDHTFUPRJ-UHFFFAOYSA-N	O=c1ccc2c(o1)cccc2	known	323
CA2	ZYGHJZDHTFUPRJ-UHFFFAOYSA-N	O=c1ccc2c(o1)cccc2	known	323
CA3	ZYGHJZDHTFUPRJ-UHFFFAOYSA-N	O=c1ccc2c(o1)cccc2	known	323
CA4	ZYGHJZDHTFUPRJ-UHFFFAOYSA-N	O=c1ccc2c(o1)cccc2	known	323
CA5A	ZYGHJZDHTFUPRJ-UHFFFAOYSA-N	O=c1ccc2c(o1)cccc2	known	323
CA5B	ZYGHJZDHTFUPRJ-UHFFFAOYSA-N	O=c1ccc2c(o1)cccc2	known	323
CA6	ZYGHJZDHTFUPRJ-UHFFFAOYSA-N	O=c1ccc2c(o1)cccc2	known	323
CA7	ZYGHJZDHTFUPRJ-UHFFFAOYSA-N	O=c1ccc2c(o1)cccc2	known	323
CA9	ZYGHJZDHTFUPRJ-UHFFFAOYSA-N	O=c1ccc2c(o1)cccc2	known	323
CYP2A6	ZYGHJZDHTFUPRJ-UHFFFAOYSA-N	O=c1ccc2c(o1)cccc2	known	323
CYP3A4	ZYGHJZDHTFUPRJ-UHFFFAOYSA-N	O=c1ccc2c(o1)cccc2	known	323
FAS	ZYGHJZDHTFUPRJ-UHFFFAOYSA-N	O=c1ccc2c(o1)cccc2	known	323
GCLC	ZYGHJZDHTFUPRJ-UHFFFAOYSA-N	O=c1ccc2c(o1)cccc2	known	323
GGT5	ZYGHJZDHTFUPRJ-UHFFFAOYSA-N	O=c1ccc2c(o1)cccc2	known	323
GSTA2	ZYGHJZDHTFUPRJ-UHFFFAOYSA-N	O=c1ccc2c(o1)cccc2	known	323
GSTP1	ZYGHJZDHTFUPRJ-UHFFFAOYSA-N	O=c1ccc2c(o1)cccc2	known	323
LMNA	ZYGHJZDHTFUPRJ-UHFFFAOYSA-N	O=c1ccc2c(o1)cccc2	known	323
LTF	ZYGHJZDHTFUPRJ-UHFFFAOYSA-N	O=c1ccc2c(o1)cccc2	known	323
TF	ZYGHJZDHTFUPRJ-UHFFFAOYSA-N	O=c1ccc2c(o1)cccc2	known	323
XDH	ZYGHJZDHTFUPRJ-UHFFFAOYSA-N	O=c1ccc2c(o1)cccc2	known	323
AKR1C1	YGSDEFSMJLZEOE-UHFFFAOYSA-N	OC(=O)c1ccccc1O	known	338
ALB	YGSDEFSMJLZEOE-UHFFFAOYSA-N	OC(=O)c1ccccc1O	known	338
ALOX5	YGSDEFSMJLZEOE-UHFFFAOYSA-N	OC(=O)c1ccccc1O	known	338
AOC3	YGSDEFSMJLZEOE-UHFFFAOYSA-N	OC(=O)c1ccccc1O	known	338
AOX1	YGSDEFSMJLZEOE-UHFFFAOYSA-N	OC(=O)c1ccccc1O	known	338
APOA1	YGSDEFSMJLZEOE-UHFFFAOYSA-N	OC(=O)c1ccccc1O	known	338
CA1	YGSDEFSMJLZEOE-UHFFFAOYSA-N	OC(=O)c1ccccc1O	known	338
CA12	YGSDEFSMJLZEOE-UHFFFAOYSA-N	OC(=O)c1ccccc1O	known	338
CA2	YGSDEFSMJLZEOE-UHFFFAOYSA-N	OC(=O)c1ccccc1O	known	338
CAT	YGSDEFSMJLZEOE-UHFFFAOYSA-N	OC(=O)c1ccccc1O	known	338
EDN1	YGSDEFSMJLZEOE-UHFFFAOYSA-N	OC(=O)c1ccccc1O	known	338
FASN	YGSDEFSMJLZEOE-UHFFFAOYSA-N	OC(=O)c1ccccc1O	known	338
FECH	YGSDEFSMJLZEOE-UHFFFAOYSA-N	OC(=O)c1ccccc1O	known	338
FTMT	YGSDEFSMJLZEOE-UHFFFAOYSA-N	OC(=O)c1ccccc1O	known	338
GHDC	YGSDEFSMJLZEOE-UHFFFAOYSA-N	OC(=O)c1ccccc1O	known	338
GLIPR2	YGSDEFSMJLZEOE-UHFFFAOYSA-N	OC(=O)c1ccccc1O	known	338
GSTP1	YGSDEFSMJLZEOE-UHFFFAOYSA-N	OC(=O)c1ccccc1O	known	338
GUSB	YGSDEFSMJLZEOE-UHFFFAOYSA-N	OC(=O)c1ccccc1O	known	338
HEY1	YGSDEFSMJLZEOE-UHFFFAOYSA-N	OC(=O)c1ccccc1O	known	338
IFNB1	YGSDEFSMJLZEOE-UHFFFAOYSA-N	OC(=O)c1ccccc1O	known	338
IL4	YGSDEFSMJLZEOE-UHFFFAOYSA-N	OC(=O)c1ccccc1O	known	338
LRP1	YGSDEFSMJLZEOE-UHFFFAOYSA-N	OC(=O)c1ccccc1O	known	338
NCF1	YGSDEFSMJLZEOE-UHFFFAOYSA-N	OC(=O)c1ccccc1O	known	338
NFKB1	YGSDEFSMJLZEOE-UHFFFAOYSA-N	OC(=O)c1ccccc1O	known	338
PFKM	YGSDEFSMJLZEOE-UHFFFAOYSA-N	OC(=O)c1ccccc1O	known	338
PKLR	YGSDEFSMJLZEOE-UHFFFAOYSA-N	OC(=O)c1ccccc1O	known	338
PLG	YGSDEFSMJLZEOE-UHFFFAOYSA-N	OC(=O)c1ccccc1O	known	338
PON1	YGSDEFSMJLZEOE-UHFFFAOYSA-N	OC(=O)c1ccccc1O	known	338
PTGIS	YGSDEFSMJLZEOE-UHFFFAOYSA-N	OC(=O)c1ccccc1O	known	338
RELA	YGSDEFSMJLZEOE-UHFFFAOYSA-N	OC(=O)c1ccccc1O	known	338
SOD1	YGSDEFSMJLZEOE-UHFFFAOYSA-N	OC(=O)c1ccccc1O	known	338
TAT	YGSDEFSMJLZEOE-UHFFFAOYSA-N	OC(=O)c1ccccc1O	known	338
TERF1	YGSDEFSMJLZEOE-UHFFFAOYSA-N	OC(=O)c1ccccc1O	known	338
TPO	YGSDEFSMJLZEOE-UHFFFAOYSA-N	OC(=O)c1ccccc1O	known	338
XDH	YGSDEFSMJLZEOE-UHFFFAOYSA-N	OC(=O)c1ccccc1O	known	338
GLTP	TVMXDCGIABBOFY-UHFFFAOYSA-N	C(CCCC)CCC	known	356
HSD11B1L	TVMXDCGIABBOFY-UHFFFAOYSA-N	C(CCCC)CCC	known	356
PRKACA	TVMXDCGIABBOFY-UHFFFAOYSA-N	C(CCCC)CCC	known	356
PRKACB	TVMXDCGIABBOFY-UHFFFAOYSA-N	C(CCCC)CCC	known	356
CHEK1	LNTHITQWFMADLM-UHFFFAOYSA-N	OC(=O)c1cc(O)c(c(c1)O)O	known	370
HIF1A	LNTHITQWFMADLM-UHFFFAOYSA-N	OC(=O)c1cc(O)c(c(c1)O)O	known	370
PARP1	LNTHITQWFMADLM-UHFFFAOYSA-N	OC(=O)c1cc(O)c(c(c1)O)O	known	370
SRC	LNTHITQWFMADLM-UHFFFAOYSA-N	OC(=O)c1cc(O)c(c(c1)O)O	known	370
STAT3	LNTHITQWFMADLM-UHFFFAOYSA-N	OC(=O)c1cc(O)c(c(c1)O)O	known	370
TP53	LNTHITQWFMADLM-UHFFFAOYSA-N	OC(=O)c1cc(O)c(c(c1)O)O	known	370
AKR1C3	LNTHITQWFMADLM-UHFFFAOYSA-N	OC(=O)c1cc(O)c(c(c1)O)O	known	370
ALDH1A1	LNTHITQWFMADLM-UHFFFAOYSA-N	OC(=O)c1cc(O)c(c(c1)O)O	known	370
ATMIN	LNTHITQWFMADLM-UHFFFAOYSA-N	OC(=O)c1cc(O)c(c(c1)O)O	known	370
BAD	LNTHITQWFMADLM-UHFFFAOYSA-N	OC(=O)c1cc(O)c(c(c1)O)O	known	370
BAX	LNTHITQWFMADLM-UHFFFAOYSA-N	OC(=O)c1cc(O)c(c(c1)O)O	known	370
CA1	LNTHITQWFMADLM-UHFFFAOYSA-N	OC(=O)c1cc(O)c(c(c1)O)O	known	370
CA12	LNTHITQWFMADLM-UHFFFAOYSA-N	OC(=O)c1cc(O)c(c(c1)O)O	known	370
CA14	LNTHITQWFMADLM-UHFFFAOYSA-N	OC(=O)c1cc(O)c(c(c1)O)O	known	370
CA2	LNTHITQWFMADLM-UHFFFAOYSA-N	OC(=O)c1cc(O)c(c(c1)O)O	known	370
CA3	LNTHITQWFMADLM-UHFFFAOYSA-N	OC(=O)c1cc(O)c(c(c1)O)O	known	370
CA4	LNTHITQWFMADLM-UHFFFAOYSA-N	OC(=O)c1cc(O)c(c(c1)O)O	known	370
CA5A	LNTHITQWFMADLM-UHFFFAOYSA-N	OC(=O)c1cc(O)c(c(c1)O)O	known	370
CA5B	LNTHITQWFMADLM-UHFFFAOYSA-N	OC(=O)c1cc(O)c(c(c1)O)O	known	370
CA6	LNTHITQWFMADLM-UHFFFAOYSA-N	OC(=O)c1cc(O)c(c(c1)O)O	known	370
CA7	LNTHITQWFMADLM-UHFFFAOYSA-N	OC(=O)c1cc(O)c(c(c1)O)O	known	370
CA9	LNTHITQWFMADLM-UHFFFAOYSA-N	OC(=O)c1cc(O)c(c(c1)O)O	known	370
CASP3	LNTHITQWFMADLM-UHFFFAOYSA-N	OC(=O)c1cc(O)c(c(c1)O)O	known	370
CASP9	LNTHITQWFMADLM-UHFFFAOYSA-N	OC(=O)c1cc(O)c(c(c1)O)O	known	370
CCNB1	LNTHITQWFMADLM-UHFFFAOYSA-N	OC(=O)c1cc(O)c(c(c1)O)O	known	370
CDC25A	LNTHITQWFMADLM-UHFFFAOYSA-N	OC(=O)c1cc(O)c(c(c1)O)O	known	370
CDC25C	LNTHITQWFMADLM-UHFFFAOYSA-N	OC(=O)c1cc(O)c(c(c1)O)O	known	370
CDK1	LNTHITQWFMADLM-UHFFFAOYSA-N	OC(=O)c1cc(O)c(c(c1)O)O	known	370
CHEK2	LNTHITQWFMADLM-UHFFFAOYSA-N	OC(=O)c1cc(O)c(c(c1)O)O	known	370
CPT1A	LNTHITQWFMADLM-UHFFFAOYSA-N	OC(=O)c1cc(O)c(c(c1)O)O	known	370
CYP17A1	LNTHITQWFMADLM-UHFFFAOYSA-N	OC(=O)c1cc(O)c(c(c1)O)O	known	370
CYP3A43	LNTHITQWFMADLM-UHFFFAOYSA-N	OC(=O)c1cc(O)c(c(c1)O)O	known	370
EPHX1	LNTHITQWFMADLM-UHFFFAOYSA-N	OC(=O)c1cc(O)c(c(c1)O)O	known	370
FASLG	LNTHITQWFMADLM-UHFFFAOYSA-N	OC(=O)c1cc(O)c(c(c1)O)O	known	370
FASN	LNTHITQWFMADLM-UHFFFAOYSA-N	OC(=O)c1cc(O)c(c(c1)O)O	known	370
FUT7	LNTHITQWFMADLM-UHFFFAOYSA-N	OC(=O)c1cc(O)c(c(c1)O)O	known	370
GCLC	LNTHITQWFMADLM-UHFFFAOYSA-N	OC(=O)c1cc(O)c(c(c1)O)O	known	370
HMOX1	LNTHITQWFMADLM-UHFFFAOYSA-N	OC(=O)c1cc(O)c(c(c1)O)O	known	370
HPGD	LNTHITQWFMADLM-UHFFFAOYSA-N	OC(=O)c1cc(O)c(c(c1)O)O	known	370
HSD17B10	LNTHITQWFMADLM-UHFFFAOYSA-N	OC(=O)c1cc(O)c(c(c1)O)O	known	370
IL6	LNTHITQWFMADLM-UHFFFAOYSA-N	OC(=O)c1cc(O)c(c(c1)O)O	known	370
KDM4E	LNTHITQWFMADLM-UHFFFAOYSA-N	OC(=O)c1cc(O)c(c(c1)O)O	known	370
LMNA	LNTHITQWFMADLM-UHFFFAOYSA-N	OC(=O)c1cc(O)c(c(c1)O)O	known	370
MAPK1	LNTHITQWFMADLM-UHFFFAOYSA-N	OC(=O)c1cc(O)c(c(c1)O)O	known	370
MAPK14	LNTHITQWFMADLM-UHFFFAOYSA-N	OC(=O)c1cc(O)c(c(c1)O)O	known	370
MAPK8	LNTHITQWFMADLM-UHFFFAOYSA-N	OC(=O)c1cc(O)c(c(c1)O)O	known	370
MAPT	LNTHITQWFMADLM-UHFFFAOYSA-N	OC(=O)c1cc(O)c(c(c1)O)O	known	370
MGST1	LNTHITQWFMADLM-UHFFFAOYSA-N	OC(=O)c1cc(O)c(c(c1)O)O	known	370
NFE2L2	LNTHITQWFMADLM-UHFFFAOYSA-N	OC(=O)c1cc(O)c(c(c1)O)O	known	370
NOS2	LNTHITQWFMADLM-UHFFFAOYSA-N	OC(=O)c1cc(O)c(c(c1)O)O	known	370
RLN3	LNTHITQWFMADLM-UHFFFAOYSA-N	OC(=O)c1cc(O)c(c(c1)O)O	known	370
ROS1	LNTHITQWFMADLM-UHFFFAOYSA-N	OC(=O)c1cc(O)c(c(c1)O)O	known	370
SERPINE1	LNTHITQWFMADLM-UHFFFAOYSA-N	OC(=O)c1cc(O)c(c(c1)O)O	known	370
SULT1A1	LNTHITQWFMADLM-UHFFFAOYSA-N	OC(=O)c1cc(O)c(c(c1)O)O	known	370
TDP1	LNTHITQWFMADLM-UHFFFAOYSA-N	OC(=O)c1cc(O)c(c(c1)O)O	known	370
CXCL8	WWZKQHOCKIZLMA-UHFFFAOYSA-N	CCCCCCCC(=O)O	known	379
EP300	WWZKQHOCKIZLMA-UHFFFAOYSA-N	CCCCCCCC(=O)O	known	379
FABP1	WWZKQHOCKIZLMA-UHFFFAOYSA-N	CCCCCCCC(=O)O	known	379
GLTP	WWZKQHOCKIZLMA-UHFFFAOYSA-N	CCCCCCCC(=O)O	known	379
ISYNA1	WWZKQHOCKIZLMA-UHFFFAOYSA-N	CCCCCCCC(=O)O	known	379
LMNA	WWZKQHOCKIZLMA-UHFFFAOYSA-N	CCCCCCCC(=O)O	known	379
PAEP	WWZKQHOCKIZLMA-UHFFFAOYSA-N	CCCCCCCC(=O)O	known	379
PPARA	WWZKQHOCKIZLMA-UHFFFAOYSA-N	CCCCCCCC(=O)O	known	379
RBP2	WWZKQHOCKIZLMA-UHFFFAOYSA-N	CCCCCCCC(=O)O	known	379
TSHR	WWZKQHOCKIZLMA-UHFFFAOYSA-N	CCCCCCCC(=O)O	known	379
AGA	CKLJMWTZIZZHCS-UHFFFAOYSA-N	OC(=O)C(N)CC(O)=O	known	424
APLP2	CKLJMWTZIZZHCS-UHFFFAOYSA-N	OC(=O)C(N)CC(O)=O	known	424
APP	CKLJMWTZIZZHCS-UHFFFAOYSA-N	OC(=O)C(N)CC(O)=O	known	424
ASRGL1	CKLJMWTZIZZHCS-UHFFFAOYSA-N	OC(=O)C(N)CC(O)=O	known	424
ASS1	CKLJMWTZIZZHCS-UHFFFAOYSA-N	OC(=O)C(N)CC(O)=O	known	424
AVIL	CKLJMWTZIZZHCS-UHFFFAOYSA-N	OC(=O)C(N)CC(O)=O	known	424
CELA1	CKLJMWTZIZZHCS-UHFFFAOYSA-N	OC(=O)C(N)CC(O)=O	known	424
CHIT1	CKLJMWTZIZZHCS-UHFFFAOYSA-N	OC(=O)C(N)CC(O)=O	known	424
CPA4	CKLJMWTZIZZHCS-UHFFFAOYSA-N	OC(=O)C(N)CC(O)=O	known	424
ENPEP	CKLJMWTZIZZHCS-UHFFFAOYSA-N	OC(=O)C(N)CC(O)=O	known	424
F13A1	CKLJMWTZIZZHCS-UHFFFAOYSA-N	OC(=O)C(N)CC(O)=O	known	424
FOLH1	CKLJMWTZIZZHCS-UHFFFAOYSA-N	OC(=O)C(N)CC(O)=O	known	424
GRIA2	CKLJMWTZIZZHCS-UHFFFAOYSA-N	OC(=O)C(N)CC(O)=O	known	424
GRIA4	CKLJMWTZIZZHCS-UHFFFAOYSA-N	OC(=O)C(N)CC(O)=O	known	424
GRIN2D	CKLJMWTZIZZHCS-UHFFFAOYSA-N	OC(=O)C(N)CC(O)=O	known	424
PAICS	CKLJMWTZIZZHCS-UHFFFAOYSA-N	OC(=O)C(N)CC(O)=O	known	424
PRDM2	CKLJMWTZIZZHCS-UHFFFAOYSA-N	OC(=O)C(N)CC(O)=O	known	424
RNASE1	CKLJMWTZIZZHCS-UHFFFAOYSA-N	OC(=O)C(N)CC(O)=O	known	424
VIL1	CKLJMWTZIZZHCS-UHFFFAOYSA-N	OC(=O)C(N)CC(O)=O	known	424
TP53	LHGVFZTZFXWLCP-UHFFFAOYSA-N	COc1ccccc1O	known	460
CA2	LHGVFZTZFXWLCP-UHFFFAOYSA-N	COc1ccccc1O	known	460
TSHR	LHGVFZTZFXWLCP-UHFFFAOYSA-N	COc1ccccc1O	known	460
AFM	BJEPYKJPYRNKOW-UHFFFAOYSA-N	OC(CC(O)=O)C(O)=O	known	525
AFP	BJEPYKJPYRNKOW-UHFFFAOYSA-N	OC(CC(O)=O)C(O)=O	known	525
ALB	BJEPYKJPYRNKOW-UHFFFAOYSA-N	OC(CC(O)=O)C(O)=O	known	525
ASPH	BJEPYKJPYRNKOW-UHFFFAOYSA-N	OC(CC(O)=O)C(O)=O	known	525
ATOX1	BJEPYKJPYRNKOW-UHFFFAOYSA-N	OC(CC(O)=O)C(O)=O	known	525
CASP9	BJEPYKJPYRNKOW-UHFFFAOYSA-N	OC(CC(O)=O)C(O)=O	known	525
CMA1	BJEPYKJPYRNKOW-UHFFFAOYSA-N	OC(CC(O)=O)C(O)=O	known	525
DCK	BJEPYKJPYRNKOW-UHFFFAOYSA-N	OC(CC(O)=O)C(O)=O	known	525
DUSP23	BJEPYKJPYRNKOW-UHFFFAOYSA-N	OC(CC(O)=O)C(O)=O	known	525
JAG1	BJEPYKJPYRNKOW-UHFFFAOYSA-N	OC(CC(O)=O)C(O)=O	known	525
MAP1LC3A	BJEPYKJPYRNKOW-UHFFFAOYSA-N	OC(CC(O)=O)C(O)=O	known	525
MDH2	BJEPYKJPYRNKOW-UHFFFAOYSA-N	OC(CC(O)=O)C(O)=O	known	525
ME2	BJEPYKJPYRNKOW-UHFFFAOYSA-N	OC(CC(O)=O)C(O)=O	known	525
PHGDH	BJEPYKJPYRNKOW-UHFFFAOYSA-N	OC(CC(O)=O)C(O)=O	known	525
PIN1	BJEPYKJPYRNKOW-UHFFFAOYSA-N	OC(CC(O)=O)C(O)=O	known	525
PTGR2	BJEPYKJPYRNKOW-UHFFFAOYSA-N	OC(CC(O)=O)C(O)=O	known	525
PTPN11	BJEPYKJPYRNKOW-UHFFFAOYSA-N	OC(CC(O)=O)C(O)=O	known	525
RPIA	BJEPYKJPYRNKOW-UHFFFAOYSA-N	OC(CC(O)=O)C(O)=O	known	525
VPS16	BJEPYKJPYRNKOW-UHFFFAOYSA-N	OC(CC(O)=O)C(O)=O	known	525
VPS33A	BJEPYKJPYRNKOW-UHFFFAOYSA-N	OC(CC(O)=O)C(O)=O	known	525
MAPK1	NBBJYMSMWIIQGU-UHFFFAOYSA-N	CCC=O	known	527
CDA	UHDGCWIWMRVCDJ-UHFFFAOYSA-N	OCC1OC(C(C1O)O)n1ccc(nc1=O)N	known	596
DCK	UHDGCWIWMRVCDJ-UHFFFAOYSA-N	OCC1OC(C(C1O)O)n1ccc(nc1=O)N	known	596
MAPT	UHDGCWIWMRVCDJ-UHFFFAOYSA-N	OCC1OC(C(C1O)O)n1ccc(nc1=O)N	known	596
SMN1	UHDGCWIWMRVCDJ-UHFFFAOYSA-N	OCC1OC(C(C1O)O)n1ccc(nc1=O)N	known	596
ST6GAL1	UHDGCWIWMRVCDJ-UHFFFAOYSA-N	OCC1OC(C(C1O)O)n1ccc(nc1=O)N	known	596
UCK2	UHDGCWIWMRVCDJ-UHFFFAOYSA-N	OCC1OC(C(C1O)O)n1ccc(nc1=O)N	known	596
AGXT	QNAYBMKLOCPYGJ-UHFFFAOYSA-N	OC(=O)C(N)C	known	602
AIMP2	QNAYBMKLOCPYGJ-UHFFFAOYSA-N	OC(=O)C(N)C	known	602
ANPEP	QNAYBMKLOCPYGJ-UHFFFAOYSA-N	OC(=O)C(N)C	known	602
AVIL	QNAYBMKLOCPYGJ-UHFFFAOYSA-N	OC(=O)C(N)C	known	602
CELA1	QNAYBMKLOCPYGJ-UHFFFAOYSA-N	OC(=O)C(N)C	known	602
CHIT1	QNAYBMKLOCPYGJ-UHFFFAOYSA-N	OC(=O)C(N)C	known	602
DEFA3	QNAYBMKLOCPYGJ-UHFFFAOYSA-N	OC(=O)C(N)C	known	602
GATM	QNAYBMKLOCPYGJ-UHFFFAOYSA-N	OC(=O)C(N)C	known	602
KARS	QNAYBMKLOCPYGJ-UHFFFAOYSA-N	OC(=O)C(N)C	known	602
LVRN	QNAYBMKLOCPYGJ-UHFFFAOYSA-N	OC(=O)C(N)C	known	602
MDH2	QNAYBMKLOCPYGJ-UHFFFAOYSA-N	OC(=O)C(N)C	known	602
NCS1	QNAYBMKLOCPYGJ-UHFFFAOYSA-N	OC(=O)C(N)C	known	602
PGAM1	QNAYBMKLOCPYGJ-UHFFFAOYSA-N	OC(=O)C(N)C	known	602
PGAM2	QNAYBMKLOCPYGJ-UHFFFAOYSA-N	OC(=O)C(N)C	known	602
PGLYRP3	QNAYBMKLOCPYGJ-UHFFFAOYSA-N	OC(=O)C(N)C	known	602
PGLYRP4	QNAYBMKLOCPYGJ-UHFFFAOYSA-N	OC(=O)C(N)C	known	602
PIN1	QNAYBMKLOCPYGJ-UHFFFAOYSA-N	OC(=O)C(N)C	known	602
PPIA	QNAYBMKLOCPYGJ-UHFFFAOYSA-N	OC(=O)C(N)C	known	602
PPIC	QNAYBMKLOCPYGJ-UHFFFAOYSA-N	OC(=O)C(N)C	known	602
PPIF	QNAYBMKLOCPYGJ-UHFFFAOYSA-N	OC(=O)C(N)C	known	602
PPIG	QNAYBMKLOCPYGJ-UHFFFAOYSA-N	OC(=O)C(N)C	known	602
PPIL1	QNAYBMKLOCPYGJ-UHFFFAOYSA-N	OC(=O)C(N)C	known	602
PPIL3	QNAYBMKLOCPYGJ-UHFFFAOYSA-N	OC(=O)C(N)C	known	602
PPP1CA	QNAYBMKLOCPYGJ-UHFFFAOYSA-N	OC(=O)C(N)C	known	602
PPP1CB	QNAYBMKLOCPYGJ-UHFFFAOYSA-N	OC(=O)C(N)C	known	602
PPP1CC	QNAYBMKLOCPYGJ-UHFFFAOYSA-N	OC(=O)C(N)C	known	602
PPP2CA	QNAYBMKLOCPYGJ-UHFFFAOYSA-N	OC(=O)C(N)C	known	602
PPP2R1A	QNAYBMKLOCPYGJ-UHFFFAOYSA-N	OC(=O)C(N)C	known	602
PPP2R2A	QNAYBMKLOCPYGJ-UHFFFAOYSA-N	OC(=O)C(N)C	known	602
PPP2R3B	QNAYBMKLOCPYGJ-UHFFFAOYSA-N	OC(=O)C(N)C	known	602
PPP2R5C	QNAYBMKLOCPYGJ-UHFFFAOYSA-N	OC(=O)C(N)C	known	602
PPP3CA	QNAYBMKLOCPYGJ-UHFFFAOYSA-N	OC(=O)C(N)C	known	602
PPP3R1	QNAYBMKLOCPYGJ-UHFFFAOYSA-N	OC(=O)C(N)C	known	602
SGOL1	QNAYBMKLOCPYGJ-UHFFFAOYSA-N	OC(=O)C(N)C	known	602
SRPK1	QNAYBMKLOCPYGJ-UHFFFAOYSA-N	OC(=O)C(N)C	known	602
SRSF1	QNAYBMKLOCPYGJ-UHFFFAOYSA-N	OC(=O)C(N)C	known	602
VIL1	QNAYBMKLOCPYGJ-UHFFFAOYSA-N	OC(=O)C(N)C	known	602
LGALS1	RGHNJXZEOKUKBD-UHFFFAOYSA-N	OC(C(O)C(O)CO)C(O)C(O)=O	known	604
CD44	AEMOLEFTQBMNLQ-UHFFFAOYSA-N	O1C(C(O)=O)C(O)C(O)C(O)C1O	known	610
CTSK	AEMOLEFTQBMNLQ-UHFFFAOYSA-N	O1C(C(O)=O)C(O)C(O)C(O)C1O	known	610
DHH	AEMOLEFTQBMNLQ-UHFFFAOYSA-N	O1C(C(O)=O)C(O)C(O)C(O)C1O	known	610
DPP4	AEMOLEFTQBMNLQ-UHFFFAOYSA-N	O1C(C(O)=O)C(O)C(O)C(O)C1O	known	610
EXTL2	AEMOLEFTQBMNLQ-UHFFFAOYSA-N	O1C(C(O)=O)C(O)C(O)C(O)C1O	known	610
FGF1	AEMOLEFTQBMNLQ-UHFFFAOYSA-N	O1C(C(O)=O)C(O)C(O)C(O)C1O	known	610
HS3ST1	AEMOLEFTQBMNLQ-UHFFFAOYSA-N	O1C(C(O)=O)C(O)C(O)C(O)C1O	known	610
HS3ST5	AEMOLEFTQBMNLQ-UHFFFAOYSA-N	O1C(C(O)=O)C(O)C(O)C(O)C1O	known	610
IDUA	AEMOLEFTQBMNLQ-UHFFFAOYSA-N	O1C(C(O)=O)C(O)C(O)C(O)C1O	known	610
IHH	AEMOLEFTQBMNLQ-UHFFFAOYSA-N	O1C(C(O)=O)C(O)C(O)C(O)C1O	known	610
SHH	AEMOLEFTQBMNLQ-UHFFFAOYSA-N	O1C(C(O)=O)C(O)C(O)C(O)C1O	known	610
ALDH4A1	WHUUTDBJXJRKMK-UHFFFAOYSA-N	OC(=O)C(N)CCC(O)=O	known	611
AVIL	WHUUTDBJXJRKMK-UHFFFAOYSA-N	OC(=O)C(N)CCC(O)=O	known	611
CBS	WHUUTDBJXJRKMK-UHFFFAOYSA-N	OC(=O)C(N)CCC(O)=O	known	611
CPA2	WHUUTDBJXJRKMK-UHFFFAOYSA-N	OC(=O)C(N)CCC(O)=O	known	611
ENPEP	WHUUTDBJXJRKMK-UHFFFAOYSA-N	OC(=O)C(N)CCC(O)=O	known	611
F2	WHUUTDBJXJRKMK-UHFFFAOYSA-N	OC(=O)C(N)CCC(O)=O	known	611
FOLH1	WHUUTDBJXJRKMK-UHFFFAOYSA-N	OC(=O)C(N)CCC(O)=O	known	611
GCLC	WHUUTDBJXJRKMK-UHFFFAOYSA-N	OC(=O)C(N)CCC(O)=O	known	611
GGH	WHUUTDBJXJRKMK-UHFFFAOYSA-N	OC(=O)C(N)CCC(O)=O	known	611
GGT1	WHUUTDBJXJRKMK-UHFFFAOYSA-N	OC(=O)C(N)CCC(O)=O	known	611
GLS	WHUUTDBJXJRKMK-UHFFFAOYSA-N	OC(=O)C(N)CCC(O)=O	known	611
GLS2	WHUUTDBJXJRKMK-UHFFFAOYSA-N	OC(=O)C(N)CCC(O)=O	known	611
GLUD1	WHUUTDBJXJRKMK-UHFFFAOYSA-N	OC(=O)C(N)CCC(O)=O	known	611
GLUD2	WHUUTDBJXJRKMK-UHFFFAOYSA-N	OC(=O)C(N)CCC(O)=O	known	611
GNMT	WHUUTDBJXJRKMK-UHFFFAOYSA-N	OC(=O)C(N)CCC(O)=O	known	611
GRIA2	WHUUTDBJXJRKMK-UHFFFAOYSA-N	OC(=O)C(N)CCC(O)=O	known	611
GRIA4	WHUUTDBJXJRKMK-UHFFFAOYSA-N	OC(=O)C(N)CCC(O)=O	known	611
GRIK1	WHUUTDBJXJRKMK-UHFFFAOYSA-N	OC(=O)C(N)CCC(O)=O	known	611
GRIK2	WHUUTDBJXJRKMK-UHFFFAOYSA-N	OC(=O)C(N)CCC(O)=O	known	611
GRIK3	WHUUTDBJXJRKMK-UHFFFAOYSA-N	OC(=O)C(N)CCC(O)=O	known	611
GRIN1	WHUUTDBJXJRKMK-UHFFFAOYSA-N	OC(=O)C(N)CCC(O)=O	known	611
GRIN2A	WHUUTDBJXJRKMK-UHFFFAOYSA-N	OC(=O)C(N)CCC(O)=O	known	611
GRIN2D	WHUUTDBJXJRKMK-UHFFFAOYSA-N	OC(=O)C(N)CCC(O)=O	known	611
GRM1	WHUUTDBJXJRKMK-UHFFFAOYSA-N	OC(=O)C(N)CCC(O)=O	known	611
GRM2	WHUUTDBJXJRKMK-UHFFFAOYSA-N	OC(=O)C(N)CCC(O)=O	known	611
GRM3	WHUUTDBJXJRKMK-UHFFFAOYSA-N	OC(=O)C(N)CCC(O)=O	known	611
GRM5	WHUUTDBJXJRKMK-UHFFFAOYSA-N	OC(=O)C(N)CCC(O)=O	known	611
GRM8	WHUUTDBJXJRKMK-UHFFFAOYSA-N	OC(=O)C(N)CCC(O)=O	known	611
GSTA4	WHUUTDBJXJRKMK-UHFFFAOYSA-N	OC(=O)C(N)CCC(O)=O	known	611
IFFO2	WHUUTDBJXJRKMK-UHFFFAOYSA-N	OC(=O)C(N)CCC(O)=O	known	611
IGLL5	WHUUTDBJXJRKMK-UHFFFAOYSA-N	OC(=O)C(N)CCC(O)=O	known	611
INS-IGF2	WHUUTDBJXJRKMK-UHFFFAOYSA-N	OC(=O)C(N)CCC(O)=O	known	611
NAALAD2	WHUUTDBJXJRKMK-UHFFFAOYSA-N	OC(=O)C(N)CCC(O)=O	known	611
NADSYN1	WHUUTDBJXJRKMK-UHFFFAOYSA-N	OC(=O)C(N)CCC(O)=O	known	611
PGLYRP4	WHUUTDBJXJRKMK-UHFFFAOYSA-N	OC(=O)C(N)CCC(O)=O	known	611
PPP1CA	WHUUTDBJXJRKMK-UHFFFAOYSA-N	OC(=O)C(N)CCC(O)=O	known	611
PPP1CC	WHUUTDBJXJRKMK-UHFFFAOYSA-N	OC(=O)C(N)CCC(O)=O	known	611
PPP1R9A	WHUUTDBJXJRKMK-UHFFFAOYSA-N	OC(=O)C(N)CCC(O)=O	known	611
PPP2CA	WHUUTDBJXJRKMK-UHFFFAOYSA-N	OC(=O)C(N)CCC(O)=O	known	611
PPP2R1A	WHUUTDBJXJRKMK-UHFFFAOYSA-N	OC(=O)C(N)CCC(O)=O	known	611
PPP2R2A	WHUUTDBJXJRKMK-UHFFFAOYSA-N	OC(=O)C(N)CCC(O)=O	known	611
PPP2R3B	WHUUTDBJXJRKMK-UHFFFAOYSA-N	OC(=O)C(N)CCC(O)=O	known	611
PPP2R5C	WHUUTDBJXJRKMK-UHFFFAOYSA-N	OC(=O)C(N)CCC(O)=O	known	611
PUS1	WHUUTDBJXJRKMK-UHFFFAOYSA-N	OC(=O)C(N)CCC(O)=O	known	611
PYCR1	WHUUTDBJXJRKMK-UHFFFAOYSA-N	OC(=O)C(N)CCC(O)=O	known	611
SGOL1	WHUUTDBJXJRKMK-UHFFFAOYSA-N	OC(=O)C(N)CCC(O)=O	known	611
TCEB1	WHUUTDBJXJRKMK-UHFFFAOYSA-N	OC(=O)C(N)CCC(O)=O	known	611
TCEB2	WHUUTDBJXJRKMK-UHFFFAOYSA-N	OC(=O)C(N)CCC(O)=O	known	611
VHL	WHUUTDBJXJRKMK-UHFFFAOYSA-N	OC(=O)C(N)CCC(O)=O	known	611
VIL1	WHUUTDBJXJRKMK-UHFFFAOYSA-N	OC(=O)C(N)CCC(O)=O	known	611
FANCL	ONIBWKKTOPOVIA-UHFFFAOYSA-N	OC(=O)C1NCCC1	known	614
ALDH4A1	ONIBWKKTOPOVIA-UHFFFAOYSA-N	OC(=O)C1NCCC1	known	614
ARR3	ONIBWKKTOPOVIA-UHFFFAOYSA-N	OC(=O)C1NCCC1	known	614
ARRB1	ONIBWKKTOPOVIA-UHFFFAOYSA-N	OC(=O)C1NCCC1	known	614
ARRB2	ONIBWKKTOPOVIA-UHFFFAOYSA-N	OC(=O)C1NCCC1	known	614
AVIL	ONIBWKKTOPOVIA-UHFFFAOYSA-N	OC(=O)C1NCCC1	known	614
CHIT1	ONIBWKKTOPOVIA-UHFFFAOYSA-N	OC(=O)C1NCCC1	known	614
EPRS	ONIBWKKTOPOVIA-UHFFFAOYSA-N	OC(=O)C1NCCC1	known	614
GET4	ONIBWKKTOPOVIA-UHFFFAOYSA-N	OC(=O)C1NCCC1	known	614
IFFO2	ONIBWKKTOPOVIA-UHFFFAOYSA-N	OC(=O)C1NCCC1	known	614
IGLL5	ONIBWKKTOPOVIA-UHFFFAOYSA-N	OC(=O)C1NCCC1	known	614
LYZ	ONIBWKKTOPOVIA-UHFFFAOYSA-N	OC(=O)C1NCCC1	known	614
PIN1	ONIBWKKTOPOVIA-UHFFFAOYSA-N	OC(=O)C1NCCC1	known	614
PPIA	ONIBWKKTOPOVIA-UHFFFAOYSA-N	OC(=O)C1NCCC1	known	614
PPIL3	ONIBWKKTOPOVIA-UHFFFAOYSA-N	OC(=O)C1NCCC1	known	614
PREP	ONIBWKKTOPOVIA-UHFFFAOYSA-N	OC(=O)C1NCCC1	known	614
UBA52	ONIBWKKTOPOVIA-UHFFFAOYSA-N	OC(=O)C1NCCC1	known	614
VIL1	ONIBWKKTOPOVIA-UHFFFAOYSA-N	OC(=O)C1NCCC1	known	614
AVIL	MTCFGRXMJLQNBG-UHFFFAOYSA-N	OC(=O)C(N)CO	known	617
GRIN1	MTCFGRXMJLQNBG-UHFFFAOYSA-N	OC(=O)C(N)CO	known	617
GRIN3A	MTCFGRXMJLQNBG-UHFFFAOYSA-N	OC(=O)C(N)CO	known	617
GRIN3B	MTCFGRXMJLQNBG-UHFFFAOYSA-N	OC(=O)C(N)CO	known	617
PKM	MTCFGRXMJLQNBG-UHFFFAOYSA-N	OC(=O)C(N)CO	known	617
PLAU	MTCFGRXMJLQNBG-UHFFFAOYSA-N	OC(=O)C(N)CO	known	617
PLAUR	MTCFGRXMJLQNBG-UHFFFAOYSA-N	OC(=O)C(N)CO	known	617
PPIA	MTCFGRXMJLQNBG-UHFFFAOYSA-N	OC(=O)C(N)CO	known	617
PPIB	MTCFGRXMJLQNBG-UHFFFAOYSA-N	OC(=O)C(N)CO	known	617
PRKCG	MTCFGRXMJLQNBG-UHFFFAOYSA-N	OC(=O)C(N)CO	known	617
PSPH	MTCFGRXMJLQNBG-UHFFFAOYSA-N	OC(=O)C(N)CO	known	617
SOD1	MTCFGRXMJLQNBG-UHFFFAOYSA-N	OC(=O)C(N)CO	known	617
SRR	MTCFGRXMJLQNBG-UHFFFAOYSA-N	OC(=O)C(N)CO	known	617
SUV39H2	MTCFGRXMJLQNBG-UHFFFAOYSA-N	OC(=O)C(N)CO	known	617
VIL1	MTCFGRXMJLQNBG-UHFFFAOYSA-N	OC(=O)C(N)CO	known	617
ZG16	MTCFGRXMJLQNBG-UHFFFAOYSA-N	OC(=O)C(N)CO	known	617
DCK	NCMVOABPESMRCP-UHFFFAOYSA-N	P(OCC1OC(N2C=CC(=NC2=O)N)CC1O)(O)(O)=O	known	624
NT5C	MXHRCPNRJAMMIM-UHFFFAOYSA-N	O1C(CO)C(O)CC1N1C=CC(=O)NC1=O	known	640
UPP1	MXHRCPNRJAMMIM-UHFFFAOYSA-N	O1C(CO)C(O)CC1N1C=CC(=O)NC1=O	known	640
ALB	RFSUNEUAIZKAJO-UHFFFAOYSA-N	O1C(O)(CO)C(O)C(O)C1CO	known	716
ALG2	RFSUNEUAIZKAJO-UHFFFAOYSA-N	O1C(O)(CO)C(O)C(O)C1CO	known	716
HBA1;	RFSUNEUAIZKAJO-UHFFFAOYSA-N	O1C(O)(CO)C(O)C(O)C1CO	known	716
HBB	RFSUNEUAIZKAJO-UHFFFAOYSA-N	O1C(O)(CO)C(O)C(O)C1CO	known	716
KHK	RFSUNEUAIZKAJO-UHFFFAOYSA-N	O1C(O)(CO)C(O)C(O)C1CO	known	716
LTF	RFSUNEUAIZKAJO-UHFFFAOYSA-N	O1C(O)(CO)C(O)C(O)C1CO	known	716
TF	RFSUNEUAIZKAJO-UHFFFAOYSA-N	O1C(O)(CO)C(O)C(O)C1CO	known	716
AVIL	ZDXPYRJPNDTMRX-UHFFFAOYSA-N	OC(=O)C(N)CCC(=O)N	known	738
CAD	ZDXPYRJPNDTMRX-UHFFFAOYSA-N	OC(=O)C(N)CCC(=O)N	known	738
CCBL1	ZDXPYRJPNDTMRX-UHFFFAOYSA-N	OC(=O)C(N)CCC(=O)N	known	738
CCBL2	ZDXPYRJPNDTMRX-UHFFFAOYSA-N	OC(=O)C(N)CCC(=O)N	known	738
CPS1	ZDXPYRJPNDTMRX-UHFFFAOYSA-N	OC(=O)C(N)CCC(=O)N	known	738
GATB	ZDXPYRJPNDTMRX-UHFFFAOYSA-N	OC(=O)C(N)CCC(=O)N	known	738
GLS	ZDXPYRJPNDTMRX-UHFFFAOYSA-N	OC(=O)C(N)CCC(=O)N	known	738
QRSL1	ZDXPYRJPNDTMRX-UHFFFAOYSA-N	OC(=O)C(N)CCC(=O)N	known	738
VIL1	ZDXPYRJPNDTMRX-UHFFFAOYSA-N	OC(=O)C(N)CCC(=O)N	known	738
ABCB10	DHMQDGOQFOQNFH-UHFFFAOYSA-N	OC(=O)CN	known	750
ACPP	DHMQDGOQFOQNFH-UHFFFAOYSA-N	OC(=O)CN	known	750
ACY1	DHMQDGOQFOQNFH-UHFFFAOYSA-N	OC(=O)CN	known	750
ASRGL1	DHMQDGOQFOQNFH-UHFFFAOYSA-N	OC(=O)CN	known	750
BCHE	DHMQDGOQFOQNFH-UHFFFAOYSA-N	OC(=O)CN	known	750
CAMK2G	DHMQDGOQFOQNFH-UHFFFAOYSA-N	OC(=O)CN	known	750
CNDP1	DHMQDGOQFOQNFH-UHFFFAOYSA-N	OC(=O)CN	known	750
CNDP2	DHMQDGOQFOQNFH-UHFFFAOYSA-N	OC(=O)CN	known	750
COL4A3	DHMQDGOQFOQNFH-UHFFFAOYSA-N	OC(=O)CN	known	750
CPA1	DHMQDGOQFOQNFH-UHFFFAOYSA-N	OC(=O)CN	known	750
CPB2	DHMQDGOQFOQNFH-UHFFFAOYSA-N	OC(=O)CN	known	750
DDAH1	DHMQDGOQFOQNFH-UHFFFAOYSA-N	OC(=O)CN	known	750
DEFB1	DHMQDGOQFOQNFH-UHFFFAOYSA-N	OC(=O)CN	known	750
EDN1	DHMQDGOQFOQNFH-UHFFFAOYSA-N	OC(=O)CN	known	750
GARS	DHMQDGOQFOQNFH-UHFFFAOYSA-N	OC(=O)CN	known	750
GATM	DHMQDGOQFOQNFH-UHFFFAOYSA-N	OC(=O)CN	known	750
GLRA2	DHMQDGOQFOQNFH-UHFFFAOYSA-N	OC(=O)CN	known	750
GRIN1	DHMQDGOQFOQNFH-UHFFFAOYSA-N	OC(=O)CN	known	750
GRIN2A	DHMQDGOQFOQNFH-UHFFFAOYSA-N	OC(=O)CN	known	750
GRIN3A	DHMQDGOQFOQNFH-UHFFFAOYSA-N	OC(=O)CN	known	750
GRIN3B	DHMQDGOQFOQNFH-UHFFFAOYSA-N	OC(=O)CN	known	750
HLA-DQA1	DHMQDGOQFOQNFH-UHFFFAOYSA-N	OC(=O)CN	known	750
NTSR1	DHMQDGOQFOQNFH-UHFFFAOYSA-N	OC(=O)CN	known	750
PMM2	DHMQDGOQFOQNFH-UHFFFAOYSA-N	OC(=O)CN	known	750
PPIA	DHMQDGOQFOQNFH-UHFFFAOYSA-N	OC(=O)CN	known	750
PREP	DHMQDGOQFOQNFH-UHFFFAOYSA-N	OC(=O)CN	known	750
PRKG1	DHMQDGOQFOQNFH-UHFFFAOYSA-N	OC(=O)CN	known	750
RAF1	DHMQDGOQFOQNFH-UHFFFAOYSA-N	OC(=O)CN	known	750
RRM1	DHMQDGOQFOQNFH-UHFFFAOYSA-N	OC(=O)CN	known	750
SHMT1	DHMQDGOQFOQNFH-UHFFFAOYSA-N	OC(=O)CN	known	750
SHMT2	DHMQDGOQFOQNFH-UHFFFAOYSA-N	OC(=O)CN	known	750
SNRPA	DHMQDGOQFOQNFH-UHFFFAOYSA-N	OC(=O)CN	known	750
STAMBP	DHMQDGOQFOQNFH-UHFFFAOYSA-N	OC(=O)CN	known	750
STAMBPL1	DHMQDGOQFOQNFH-UHFFFAOYSA-N	OC(=O)CN	known	750
TGFB1	DHMQDGOQFOQNFH-UHFFFAOYSA-N	OC(=O)CN	known	750
AKT1	PEDCQBHIVMGVHV-UHFFFAOYSA-N	OCC(CO)O	known	753
BCL9	PEDCQBHIVMGVHV-UHFFFAOYSA-N	OCC(CO)O	known	753
BRCA1	PEDCQBHIVMGVHV-UHFFFAOYSA-N	OCC(CO)O	known	753
CCND1	PEDCQBHIVMGVHV-UHFFFAOYSA-N	OCC(CO)O	known	753
CDK4	PEDCQBHIVMGVHV-UHFFFAOYSA-N	OCC(CO)O	known	753
CEACAM5	PEDCQBHIVMGVHV-UHFFFAOYSA-N	OCC(CO)O	known	753
CHEK1	PEDCQBHIVMGVHV-UHFFFAOYSA-N	OCC(CO)O	known	753
EGFR	PEDCQBHIVMGVHV-UHFFFAOYSA-N	OCC(CO)O	known	753
EPHA3	PEDCQBHIVMGVHV-UHFFFAOYSA-N	OCC(CO)O	known	753
FANCL	PEDCQBHIVMGVHV-UHFFFAOYSA-N	OCC(CO)O	known	753
FGFR1	PEDCQBHIVMGVHV-UHFFFAOYSA-N	OCC(CO)O	known	753
GBA	PEDCQBHIVMGVHV-UHFFFAOYSA-N	OCC(CO)O	known	753
HLA-A	PEDCQBHIVMGVHV-UHFFFAOYSA-N	OCC(CO)O	known	753
HRAS	PEDCQBHIVMGVHV-UHFFFAOYSA-N	OCC(CO)O	known	753
IGF1R	PEDCQBHIVMGVHV-UHFFFAOYSA-N	OCC(CO)O	known	753
IL6ST	PEDCQBHIVMGVHV-UHFFFAOYSA-N	OCC(CO)O	known	753
JAK2	PEDCQBHIVMGVHV-UHFFFAOYSA-N	OCC(CO)O	known	753
KRAS	PEDCQBHIVMGVHV-UHFFFAOYSA-N	OCC(CO)O	known	753
MET	PEDCQBHIVMGVHV-UHFFFAOYSA-N	OCC(CO)O	known	753
NOTCH2	PEDCQBHIVMGVHV-UHFFFAOYSA-N	OCC(CO)O	known	753
NUF2	PEDCQBHIVMGVHV-UHFFFAOYSA-N	OCC(CO)O	known	753
PARP1	PEDCQBHIVMGVHV-UHFFFAOYSA-N	OCC(CO)O	known	753
PIK3CA	PEDCQBHIVMGVHV-UHFFFAOYSA-N	OCC(CO)O	known	753
PIM1	PEDCQBHIVMGVHV-UHFFFAOYSA-N	OCC(CO)O	known	753
PMS1	PEDCQBHIVMGVHV-UHFFFAOYSA-N	OCC(CO)O	known	753
S100A9	PEDCQBHIVMGVHV-UHFFFAOYSA-N	OCC(CO)O	known	753
SMYD2	PEDCQBHIVMGVHV-UHFFFAOYSA-N	OCC(CO)O	known	753
SRC	PEDCQBHIVMGVHV-UHFFFAOYSA-N	OCC(CO)O	known	753
SYK	PEDCQBHIVMGVHV-UHFFFAOYSA-N	OCC(CO)O	known	753
TAF1	PEDCQBHIVMGVHV-UHFFFAOYSA-N	OCC(CO)O	known	753
TRAF7	PEDCQBHIVMGVHV-UHFFFAOYSA-N	OCC(CO)O	known	753
TTK	PEDCQBHIVMGVHV-UHFFFAOYSA-N	OCC(CO)O	known	753
UBE2T	PEDCQBHIVMGVHV-UHFFFAOYSA-N	OCC(CO)O	known	753
AADAT	PEDCQBHIVMGVHV-UHFFFAOYSA-N	OCC(CO)O	known	753
AASS	PEDCQBHIVMGVHV-UHFFFAOYSA-N	OCC(CO)O	known	753
ABI2	PEDCQBHIVMGVHV-UHFFFAOYSA-N	OCC(CO)O	known	753
ABL1	PEDCQBHIVMGVHV-UHFFFAOYSA-N	OCC(CO)O	known	753
ACACB	PEDCQBHIVMGVHV-UHFFFAOYSA-N	OCC(CO)O	known	753
ACAD8	PEDCQBHIVMGVHV-UHFFFAOYSA-N	OCC(CO)O	known	753
ACADM	PEDCQBHIVMGVHV-UHFFFAOYSA-N	OCC(CO)O	known	753
ACAT1	PEDCQBHIVMGVHV-UHFFFAOYSA-N	OCC(CO)O	known	753
ACAT2	PEDCQBHIVMGVHV-UHFFFAOYSA-N	OCC(CO)O	known	753
ACE	PEDCQBHIVMGVHV-UHFFFAOYSA-N	OCC(CO)O	known	753
ACHE	PEDCQBHIVMGVHV-UHFFFAOYSA-N	OCC(CO)O	known	753
ACKR1	PEDCQBHIVMGVHV-UHFFFAOYSA-N	OCC(CO)O	known	753
ACLY	PEDCQBHIVMGVHV-UHFFFAOYSA-N	OCC(CO)O	known	753
ACMSD	PEDCQBHIVMGVHV-UHFFFAOYSA-N	OCC(CO)O	known	753
ACO1	PEDCQBHIVMGVHV-UHFFFAOYSA-N	OCC(CO)O	known	753
ACOT11	PEDCQBHIVMGVHV-UHFFFAOYSA-N	OCC(CO)O	known	753
ACP1	PEDCQBHIVMGVHV-UHFFFAOYSA-N	OCC(CO)O	known	753
ACSM2A	PEDCQBHIVMGVHV-UHFFFAOYSA-N	OCC(CO)O	known	753
ACTA1	PEDCQBHIVMGVHV-UHFFFAOYSA-N	OCC(CO)O	known	753
ACTA2	PEDCQBHIVMGVHV-UHFFFAOYSA-N	OCC(CO)O	known	753
ACTC1	PEDCQBHIVMGVHV-UHFFFAOYSA-N	OCC(CO)O	known	753
ACTN4	PEDCQBHIVMGVHV-UHFFFAOYSA-N	OCC(CO)O	known	753
ACTR8	PEDCQBHIVMGVHV-UHFFFAOYSA-N	OCC(CO)O	known	753
ACVR1	PEDCQBHIVMGVHV-UHFFFAOYSA-N	OCC(CO)O	known	753
ACYP1	PEDCQBHIVMGVHV-UHFFFAOYSA-N	OCC(CO)O	known	753
ADA	PEDCQBHIVMGVHV-UHFFFAOYSA-N	OCC(CO)O	known	753
ADCY10	PEDCQBHIVMGVHV-UHFFFAOYSA-N	OCC(CO)O	known	753
ADGRB3	PEDCQBHIVMGVHV-UHFFFAOYSA-N	OCC(CO)O	known	753
ADGRL1	PEDCQBHIVMGVHV-UHFFFAOYSA-N	OCC(CO)O	known	753
ADGRL2	PEDCQBHIVMGVHV-UHFFFAOYSA-N	OCC(CO)O	known	753
ADGRL3	PEDCQBHIVMGVHV-UHFFFAOYSA-N	OCC(CO)O	known	753
ADIPOQ	PEDCQBHIVMGVHV-UHFFFAOYSA-N	OCC(CO)O	known	753
ADRBK1	PEDCQBHIVMGVHV-UHFFFAOYSA-N	OCC(CO)O	known	753
AFM	PEDCQBHIVMGVHV-UHFFFAOYSA-N	OCC(CO)O	known	753
AFP	PEDCQBHIVMGVHV-UHFFFAOYSA-N	OCC(CO)O	known	753
AGFG1	PEDCQBHIVMGVHV-UHFFFAOYSA-N	OCC(CO)O	known	753
AGMAT	PEDCQBHIVMGVHV-UHFFFAOYSA-N	OCC(CO)O	known	753
AGO2	PEDCQBHIVMGVHV-UHFFFAOYSA-N	OCC(CO)O	known	753
AGXT	PEDCQBHIVMGVHV-UHFFFAOYSA-N	OCC(CO)O	known	753
AHSA1	PEDCQBHIVMGVHV-UHFFFAOYSA-N	OCC(CO)O	known	753
AHSA2	PEDCQBHIVMGVHV-UHFFFAOYSA-N	OCC(CO)O	known	753
AIFM3	PEDCQBHIVMGVHV-UHFFFAOYSA-N	OCC(CO)O	known	753
AIM1	PEDCQBHIVMGVHV-UHFFFAOYSA-N	OCC(CO)O	known	753
AKR1B1	PEDCQBHIVMGVHV-UHFFFAOYSA-N	OCC(CO)O	known	753
AKR1D1	PEDCQBHIVMGVHV-UHFFFAOYSA-N	OCC(CO)O	known	753
AKR7A2	PEDCQBHIVMGVHV-UHFFFAOYSA-N	OCC(CO)O	known	753
AKR7A3	PEDCQBHIVMGVHV-UHFFFAOYSA-N	OCC(CO)O	known	753
ALB	PEDCQBHIVMGVHV-UHFFFAOYSA-N	OCC(CO)O	known	753
ALDH4A1	PEDCQBHIVMGVHV-UHFFFAOYSA-N	OCC(CO)O	known	753
ALDH5A1	PEDCQBHIVMGVHV-UHFFFAOYSA-N	OCC(CO)O	known	753
ALK	PEDCQBHIVMGVHV-UHFFFAOYSA-N	OCC(CO)O	known	753
ALKBH2	PEDCQBHIVMGVHV-UHFFFAOYSA-N	OCC(CO)O	known	753
ALKBH5	PEDCQBHIVMGVHV-UHFFFAOYSA-N	OCC(CO)O	known	753
ALOX15B	PEDCQBHIVMGVHV-UHFFFAOYSA-N	OCC(CO)O	known	753
ALPP	PEDCQBHIVMGVHV-UHFFFAOYSA-N	OCC(CO)O	known	753
AMBP	PEDCQBHIVMGVHV-UHFFFAOYSA-N	OCC(CO)O	known	753
AMPH	PEDCQBHIVMGVHV-UHFFFAOYSA-N	OCC(CO)O	known	753
ANG	PEDCQBHIVMGVHV-UHFFFAOYSA-N	OCC(CO)O	known	753
ANK1	PEDCQBHIVMGVHV-UHFFFAOYSA-N	OCC(CO)O	known	753
ANP32A	PEDCQBHIVMGVHV-UHFFFAOYSA-N	OCC(CO)O	known	753
AOC1	PEDCQBHIVMGVHV-UHFFFAOYSA-N	OCC(CO)O	known	753
AOC3	PEDCQBHIVMGVHV-UHFFFAOYSA-N	OCC(CO)O	known	753
AOX1	PEDCQBHIVMGVHV-UHFFFAOYSA-N	OCC(CO)O	known	753
AP4M1	PEDCQBHIVMGVHV-UHFFFAOYSA-N	OCC(CO)O	known	753
APBB1	PEDCQBHIVMGVHV-UHFFFAOYSA-N	OCC(CO)O	known	753
APCS	PEDCQBHIVMGVHV-UHFFFAOYSA-N	OCC(CO)O	known	753
APITD1	PEDCQBHIVMGVHV-UHFFFAOYSA-N	OCC(CO)O	known	753
APP	PEDCQBHIVMGVHV-UHFFFAOYSA-N	OCC(CO)O	known	753
AQP4	PEDCQBHIVMGVHV-UHFFFAOYSA-N	OCC(CO)O	known	753
ARF6	PEDCQBHIVMGVHV-UHFFFAOYSA-N	OCC(CO)O	known	753
ARG1	PEDCQBHIVMGVHV-UHFFFAOYSA-N	OCC(CO)O	known	753
ARG2	PEDCQBHIVMGVHV-UHFFFAOYSA-N	OCC(CO)O	known	753
ARHGEF6	PEDCQBHIVMGVHV-UHFFFAOYSA-N	OCC(CO)O	known	753
ARHGEF7	PEDCQBHIVMGVHV-UHFFFAOYSA-N	OCC(CO)O	known	753
ARMT1	PEDCQBHIVMGVHV-UHFFFAOYSA-N	OCC(CO)O	known	753
ASF1A	PEDCQBHIVMGVHV-UHFFFAOYSA-N	OCC(CO)O	known	753
ASF1B	PEDCQBHIVMGVHV-UHFFFAOYSA-N	OCC(CO)O	known	753
ASMT	PEDCQBHIVMGVHV-UHFFFAOYSA-N	OCC(CO)O	known	753
ATAD2	PEDCQBHIVMGVHV-UHFFFAOYSA-N	OCC(CO)O	known	753
ATP5A1	PEDCQBHIVMGVHV-UHFFFAOYSA-N	OCC(CO)O	known	753
ATP5B	PEDCQBHIVMGVHV-UHFFFAOYSA-N	OCC(CO)O	known	753
ATP5C1	PEDCQBHIVMGVHV-UHFFFAOYSA-N	OCC(CO)O	known	753
ATP5D	PEDCQBHIVMGVHV-UHFFFAOYSA-N	OCC(CO)O	known	753
ATP5E	PEDCQBHIVMGVHV-UHFFFAOYSA-N	OCC(CO)O	known	753
ATP5G2	PEDCQBHIVMGVHV-UHFFFAOYSA-N	OCC(CO)O	known	753
ATP5G3	PEDCQBHIVMGVHV-UHFFFAOYSA-N	OCC(CO)O	known	753
ATP6V1F	PEDCQBHIVMGVHV-UHFFFAOYSA-N	OCC(CO)O	known	753
ATPIF1	PEDCQBHIVMGVHV-UHFFFAOYSA-N	OCC(CO)O	known	753
ATXN7L3	PEDCQBHIVMGVHV-UHFFFAOYSA-N	OCC(CO)O	known	753
AURKA	PEDCQBHIVMGVHV-UHFFFAOYSA-N	OCC(CO)O	known	753
AXIN1	PEDCQBHIVMGVHV-UHFFFAOYSA-N	OCC(CO)O	known	753
B2M	PEDCQBHIVMGVHV-UHFFFAOYSA-N	OCC(CO)O	known	753
B4GALT1	PEDCQBHIVMGVHV-UHFFFAOYSA-N	OCC(CO)O	known	753
BACE1	PEDCQBHIVMGVHV-UHFFFAOYSA-N	OCC(CO)O	known	753
BACE2	PEDCQBHIVMGVHV-UHFFFAOYSA-N	OCC(CO)O	known	753
BAIAP2L2	PEDCQBHIVMGVHV-UHFFFAOYSA-N	OCC(CO)O	known	753
BARD1	PEDCQBHIVMGVHV-UHFFFAOYSA-N	OCC(CO)O	known	753
BAZ2A	PEDCQBHIVMGVHV-UHFFFAOYSA-N	OCC(CO)O	known	753
BAZ2B	PEDCQBHIVMGVHV-UHFFFAOYSA-N	OCC(CO)O	known	753
BCAP31	PEDCQBHIVMGVHV-UHFFFAOYSA-N	OCC(CO)O	known	753
BCAT2	PEDCQBHIVMGVHV-UHFFFAOYSA-N	OCC(CO)O	known	753
BCHE	PEDCQBHIVMGVHV-UHFFFAOYSA-N	OCC(CO)O	known	753
BCKDHA	PEDCQBHIVMGVHV-UHFFFAOYSA-N	OCC(CO)O	known	753
BCKDHB	PEDCQBHIVMGVHV-UHFFFAOYSA-N	OCC(CO)O	known	753
BCL2L1	PEDCQBHIVMGVHV-UHFFFAOYSA-N	OCC(CO)O	known	753
BIRC3	PEDCQBHIVMGVHV-UHFFFAOYSA-N	OCC(CO)O	known	753
BLMH	PEDCQBHIVMGVHV-UHFFFAOYSA-N	OCC(CO)O	known	753
BPHL	PEDCQBHIVMGVHV-UHFFFAOYSA-N	OCC(CO)O	known	753
BPIFA1	PEDCQBHIVMGVHV-UHFFFAOYSA-N	OCC(CO)O	known	753
BPTF	PEDCQBHIVMGVHV-UHFFFAOYSA-N	OCC(CO)O	known	753
BRD4	PEDCQBHIVMGVHV-UHFFFAOYSA-N	OCC(CO)O	known	753
BRK1	PEDCQBHIVMGVHV-UHFFFAOYSA-N	OCC(CO)O	known	753
BROX	PEDCQBHIVMGVHV-UHFFFAOYSA-N	OCC(CO)O	known	753
BST1	PEDCQBHIVMGVHV-UHFFFAOYSA-N	OCC(CO)O	known	753
BST2	PEDCQBHIVMGVHV-UHFFFAOYSA-N	OCC(CO)O	known	753
BTBD2	PEDCQBHIVMGVHV-UHFFFAOYSA-N	OCC(CO)O	known	753
BTN3A1	PEDCQBHIVMGVHV-UHFFFAOYSA-N	OCC(CO)O	known	753
C3	PEDCQBHIVMGVHV-UHFFFAOYSA-N	OCC(CO)O	known	753
CA13	PEDCQBHIVMGVHV-UHFFFAOYSA-N	OCC(CO)O	known	753
CA14	PEDCQBHIVMGVHV-UHFFFAOYSA-N	OCC(CO)O	known	753
CA2	PEDCQBHIVMGVHV-UHFFFAOYSA-N	OCC(CO)O	known	753
CA6	PEDCQBHIVMGVHV-UHFFFAOYSA-N	OCC(CO)O	known	753
CA7	PEDCQBHIVMGVHV-UHFFFAOYSA-N	OCC(CO)O	known	753
CA8	PEDCQBHIVMGVHV-UHFFFAOYSA-N	OCC(CO)O	known	753
CA9	PEDCQBHIVMGVHV-UHFFFAOYSA-N	OCC(CO)O	known	753
CAB39	PEDCQBHIVMGVHV-UHFFFAOYSA-N	OCC(CO)O	known	753
CACUL1	PEDCQBHIVMGVHV-UHFFFAOYSA-N	OCC(CO)O	known	753
CAD	PEDCQBHIVMGVHV-UHFFFAOYSA-N	OCC(CO)O	known	753
CALM1	PEDCQBHIVMGVHV-UHFFFAOYSA-N	OCC(CO)O	known	753
CAMKMT	PEDCQBHIVMGVHV-UHFFFAOYSA-N	OCC(CO)O	known	753
CAPN1	PEDCQBHIVMGVHV-UHFFFAOYSA-N	OCC(CO)O	known	753
CAPN13	PEDCQBHIVMGVHV-UHFFFAOYSA-N	OCC(CO)O	known	753
CARM1	PEDCQBHIVMGVHV-UHFFFAOYSA-N	OCC(CO)O	known	753
CASC5	PEDCQBHIVMGVHV-UHFFFAOYSA-N	OCC(CO)O	known	753
CASP3	PEDCQBHIVMGVHV-UHFFFAOYSA-N	OCC(CO)O	known	753
CBR1	PEDCQBHIVMGVHV-UHFFFAOYSA-N	OCC(CO)O	known	753
CBR3	PEDCQBHIVMGVHV-UHFFFAOYSA-N	OCC(CO)O	known	753
CBS	PEDCQBHIVMGVHV-UHFFFAOYSA-N	OCC(CO)O	known	753
CCBL1	PEDCQBHIVMGVHV-UHFFFAOYSA-N	OCC(CO)O	known	753
CCBL2	PEDCQBHIVMGVHV-UHFFFAOYSA-N	OCC(CO)O	known	753
CCL2	PEDCQBHIVMGVHV-UHFFFAOYSA-N	OCC(CO)O	known	753
CCNA2	PEDCQBHIVMGVHV-UHFFFAOYSA-N	OCC(CO)O	known	753
CCNC	PEDCQBHIVMGVHV-UHFFFAOYSA-N	OCC(CO)O	known	753
CCNT1	PEDCQBHIVMGVHV-UHFFFAOYSA-N	OCC(CO)O	known	753
CD180	PEDCQBHIVMGVHV-UHFFFAOYSA-N	OCC(CO)O	known	753
CD1B	PEDCQBHIVMGVHV-UHFFFAOYSA-N	OCC(CO)O	known	753
CD1D	PEDCQBHIVMGVHV-UHFFFAOYSA-N	OCC(CO)O	known	753
CD1E	PEDCQBHIVMGVHV-UHFFFAOYSA-N	OCC(CO)O	known	753
CD200R1	PEDCQBHIVMGVHV-UHFFFAOYSA-N	OCC(CO)O	known	753
CD274	PEDCQBHIVMGVHV-UHFFFAOYSA-N	OCC(CO)O	known	753
CD4	PEDCQBHIVMGVHV-UHFFFAOYSA-N	OCC(CO)O	known	753
CD44	PEDCQBHIVMGVHV-UHFFFAOYSA-N	OCC(CO)O	known	753
CD55	PEDCQBHIVMGVHV-UHFFFAOYSA-N	OCC(CO)O	known	753
CD69	PEDCQBHIVMGVHV-UHFFFAOYSA-N	OCC(CO)O	known	753
CD8A	PEDCQBHIVMGVHV-UHFFFAOYSA-N	OCC(CO)O	known	753
CDC27	PEDCQBHIVMGVHV-UHFFFAOYSA-N	OCC(CO)O	known	753
CDC42	PEDCQBHIVMGVHV-UHFFFAOYSA-N	OCC(CO)O	known	753
CDH1	PEDCQBHIVMGVHV-UHFFFAOYSA-N	OCC(CO)O	known	753
CDH23	PEDCQBHIVMGVHV-UHFFFAOYSA-N	OCC(CO)O	known	753
CDH3	PEDCQBHIVMGVHV-UHFFFAOYSA-N	OCC(CO)O	known	753
CDK2	PEDCQBHIVMGVHV-UHFFFAOYSA-N	OCC(CO)O	known	753
CDK8	PEDCQBHIVMGVHV-UHFFFAOYSA-N	OCC(CO)O	known	753
CDK9	PEDCQBHIVMGVHV-UHFFFAOYSA-N	OCC(CO)O	known	753
CDY1	PEDCQBHIVMGVHV-UHFFFAOYSA-N	OCC(CO)O	known	753
CDY2A	PEDCQBHIVMGVHV-UHFFFAOYSA-N	OCC(CO)O	known	753
CDYL	PEDCQBHIVMGVHV-UHFFFAOYSA-N	OCC(CO)O	known	753
CEACAM1	PEDCQBHIVMGVHV-UHFFFAOYSA-N	OCC(CO)O	known	753
CELA1	PEDCQBHIVMGVHV-UHFFFAOYSA-N	OCC(CO)O	known	753
CENPA	PEDCQBHIVMGVHV-UHFFFAOYSA-N	OCC(CO)O	known	753
CENPJ	PEDCQBHIVMGVHV-UHFFFAOYSA-N	OCC(CO)O	known	753
CENPM	PEDCQBHIVMGVHV-UHFFFAOYSA-N	OCC(CO)O	known	753
CEP170	PEDCQBHIVMGVHV-UHFFFAOYSA-N	OCC(CO)O	known	753
CFD	PEDCQBHIVMGVHV-UHFFFAOYSA-N	OCC(CO)O	known	753
CFH	PEDCQBHIVMGVHV-UHFFFAOYSA-N	OCC(CO)O	known	753
CFHR1	PEDCQBHIVMGVHV-UHFFFAOYSA-N	OCC(CO)O	known	753
CHAT	PEDCQBHIVMGVHV-UHFFFAOYSA-N	OCC(CO)O	known	753
CHD1	PEDCQBHIVMGVHV-UHFFFAOYSA-N	OCC(CO)O	known	753
CHDH	PEDCQBHIVMGVHV-UHFFFAOYSA-N	OCC(CO)O	known	753
CHI3L1	PEDCQBHIVMGVHV-UHFFFAOYSA-N	OCC(CO)O	known	753
CHIA	PEDCQBHIVMGVHV-UHFFFAOYSA-N	OCC(CO)O	known	753
CHIT1	PEDCQBHIVMGVHV-UHFFFAOYSA-N	OCC(CO)O	known	753
CHMP5	PEDCQBHIVMGVHV-UHFFFAOYSA-N	OCC(CO)O	known	753
CLASP1	PEDCQBHIVMGVHV-UHFFFAOYSA-N	OCC(CO)O	known	753
CLINT1	PEDCQBHIVMGVHV-UHFFFAOYSA-N	OCC(CO)O	known	753
CLP1	PEDCQBHIVMGVHV-UHFFFAOYSA-N	OCC(CO)O	known	753
CLPP	PEDCQBHIVMGVHV-UHFFFAOYSA-N	OCC(CO)O	known	753
CLTC	PEDCQBHIVMGVHV-UHFFFAOYSA-N	OCC(CO)O	known	753
CMA1	PEDCQBHIVMGVHV-UHFFFAOYSA-N	OCC(CO)O	known	753
CMPK2	PEDCQBHIVMGVHV-UHFFFAOYSA-N	OCC(CO)O	known	753
CNOT1	PEDCQBHIVMGVHV-UHFFFAOYSA-N	OCC(CO)O	known	753
CNOT2	PEDCQBHIVMGVHV-UHFFFAOYSA-N	OCC(CO)O	known	753
CNOT7	PEDCQBHIVMGVHV-UHFFFAOYSA-N	OCC(CO)O	known	753
CNP	PEDCQBHIVMGVHV-UHFFFAOYSA-N	OCC(CO)O	known	753
CNTN2	PEDCQBHIVMGVHV-UHFFFAOYSA-N	OCC(CO)O	known	753
COL18A1	PEDCQBHIVMGVHV-UHFFFAOYSA-N	OCC(CO)O	known	753
COL3A1	PEDCQBHIVMGVHV-UHFFFAOYSA-N	OCC(CO)O	known	753
COL4A1	PEDCQBHIVMGVHV-UHFFFAOYSA-N	OCC(CO)O	known	753
COL4A2	PEDCQBHIVMGVHV-UHFFFAOYSA-N	OCC(CO)O	known	753
COL4A3BP	PEDCQBHIVMGVHV-UHFFFAOYSA-N	OCC(CO)O	known	753
COL4A5	PEDCQBHIVMGVHV-UHFFFAOYSA-N	OCC(CO)O	known	753
CP	PEDCQBHIVMGVHV-UHFFFAOYSA-N	OCC(CO)O	known	753
CPA1	PEDCQBHIVMGVHV-UHFFFAOYSA-N	OCC(CO)O	known	753
CPA3	PEDCQBHIVMGVHV-UHFFFAOYSA-N	OCC(CO)O	known	753
CPA4	PEDCQBHIVMGVHV-UHFFFAOYSA-N	OCC(CO)O	known	753
CPA6	PEDCQBHIVMGVHV-UHFFFAOYSA-N	OCC(CO)O	known	753
CPB1	PEDCQBHIVMGVHV-UHFFFAOYSA-N	OCC(CO)O	known	753
CPB2	PEDCQBHIVMGVHV-UHFFFAOYSA-N	OCC(CO)O	known	753
CPOX	PEDCQBHIVMGVHV-UHFFFAOYSA-N	OCC(CO)O	known	753
CPSF7	PEDCQBHIVMGVHV-UHFFFAOYSA-N	OCC(CO)O	known	753
CRHR2	PEDCQBHIVMGVHV-UHFFFAOYSA-N	OCC(CO)O	known	753
CRK	PEDCQBHIVMGVHV-UHFFFAOYSA-N	OCC(CO)O	known	753
CRKL	PEDCQBHIVMGVHV-UHFFFAOYSA-N	OCC(CO)O	known	753
CRYAA	PEDCQBHIVMGVHV-UHFFFAOYSA-N	OCC(CO)O	known	753
CRYBA4	PEDCQBHIVMGVHV-UHFFFAOYSA-N	OCC(CO)O	known	753
CRYL1	PEDCQBHIVMGVHV-UHFFFAOYSA-N	OCC(CO)O	known	753
CRYM	PEDCQBHIVMGVHV-UHFFFAOYSA-N	OCC(CO)O	known	753
CRYZ	PEDCQBHIVMGVHV-UHFFFAOYSA-N	OCC(CO)O	known	753
CSNK2A1	PEDCQBHIVMGVHV-UHFFFAOYSA-N	OCC(CO)O	known	753
CST3	PEDCQBHIVMGVHV-UHFFFAOYSA-N	OCC(CO)O	known	753
CTBP1	PEDCQBHIVMGVHV-UHFFFAOYSA-N	OCC(CO)O	known	753
CTBP2	PEDCQBHIVMGVHV-UHFFFAOYSA-N	OCC(CO)O	known	753
CTH	PEDCQBHIVMGVHV-UHFFFAOYSA-N	OCC(CO)O	known	753
CTLA4	PEDCQBHIVMGVHV-UHFFFAOYSA-N	OCC(CO)O	known	753
CTNNB1	PEDCQBHIVMGVHV-UHFFFAOYSA-N	OCC(CO)O	known	753
CTSB	PEDCQBHIVMGVHV-UHFFFAOYSA-N	OCC(CO)O	known	753
CTSC	PEDCQBHIVMGVHV-UHFFFAOYSA-N	OCC(CO)O	known	753
CTSD	PEDCQBHIVMGVHV-UHFFFAOYSA-N	OCC(CO)O	known	753
CTSK	PEDCQBHIVMGVHV-UHFFFAOYSA-N	OCC(CO)O	known	753
CTSL	PEDCQBHIVMGVHV-UHFFFAOYSA-N	OCC(CO)O	known	753
CTSS	PEDCQBHIVMGVHV-UHFFFAOYSA-N	OCC(CO)O	known	753
CUL1	PEDCQBHIVMGVHV-UHFFFAOYSA-N	OCC(CO)O	known	753
CUTA	PEDCQBHIVMGVHV-UHFFFAOYSA-N	OCC(CO)O	known	753
CWC22	PEDCQBHIVMGVHV-UHFFFAOYSA-N	OCC(CO)O	known	753
CWC27	PEDCQBHIVMGVHV-UHFFFAOYSA-N	OCC(CO)O	known	753
CYB5R1	PEDCQBHIVMGVHV-UHFFFAOYSA-N	OCC(CO)O	known	753
CYB5R2	PEDCQBHIVMGVHV-UHFFFAOYSA-N	OCC(CO)O	known	753
CYB5R3	PEDCQBHIVMGVHV-UHFFFAOYSA-N	OCC(CO)O	known	753
CYC1	PEDCQBHIVMGVHV-UHFFFAOYSA-N	OCC(CO)O	known	753
CYCS	PEDCQBHIVMGVHV-UHFFFAOYSA-N	OCC(CO)O	known	753
CYP2A13	PEDCQBHIVMGVHV-UHFFFAOYSA-N	OCC(CO)O	known	753
CYP2A6	PEDCQBHIVMGVHV-UHFFFAOYSA-N	OCC(CO)O	known	753
CYP2B6	PEDCQBHIVMGVHV-UHFFFAOYSA-N	OCC(CO)O	known	753
CYP2C19	PEDCQBHIVMGVHV-UHFFFAOYSA-N	OCC(CO)O	known	753
CYP2C9	PEDCQBHIVMGVHV-UHFFFAOYSA-N	OCC(CO)O	known	753
CYP2D6	PEDCQBHIVMGVHV-UHFFFAOYSA-N	OCC(CO)O	known	753
CYP46A1	PEDCQBHIVMGVHV-UHFFFAOYSA-N	OCC(CO)O	known	753
CYTH1	PEDCQBHIVMGVHV-UHFFFAOYSA-N	OCC(CO)O	known	753
CYTH3	PEDCQBHIVMGVHV-UHFFFAOYSA-N	OCC(CO)O	known	753
DAO	PEDCQBHIVMGVHV-UHFFFAOYSA-N	OCC(CO)O	known	753
DAPK1	PEDCQBHIVMGVHV-UHFFFAOYSA-N	OCC(CO)O	known	753
DAPK2	PEDCQBHIVMGVHV-UHFFFAOYSA-N	OCC(CO)O	known	753
DAPK3	PEDCQBHIVMGVHV-UHFFFAOYSA-N	OCC(CO)O	known	753
DARS	PEDCQBHIVMGVHV-UHFFFAOYSA-N	OCC(CO)O	known	753
DAZL	PEDCQBHIVMGVHV-UHFFFAOYSA-N	OCC(CO)O	known	753
DBR1	PEDCQBHIVMGVHV-UHFFFAOYSA-N	OCC(CO)O	known	753
DCC	PEDCQBHIVMGVHV-UHFFFAOYSA-N	OCC(CO)O	known	753
DCUN1D1	PEDCQBHIVMGVHV-UHFFFAOYSA-N	OCC(CO)O	known	753
DCUN1D2	PEDCQBHIVMGVHV-UHFFFAOYSA-N	OCC(CO)O	known	753
DDC	PEDCQBHIVMGVHV-UHFFFAOYSA-N	OCC(CO)O	known	753
DDX19B	PEDCQBHIVMGVHV-UHFFFAOYSA-N	OCC(CO)O	known	753
DDX23	PEDCQBHIVMGVHV-UHFFFAOYSA-N	OCC(CO)O	known	753
DECR1	PEDCQBHIVMGVHV-UHFFFAOYSA-N	OCC(CO)O	known	753
DEFA1	PEDCQBHIVMGVHV-UHFFFAOYSA-N	OCC(CO)O	known	753
DEFA3	PEDCQBHIVMGVHV-UHFFFAOYSA-N	OCC(CO)O	known	753
DEFA5	PEDCQBHIVMGVHV-UHFFFAOYSA-N	OCC(CO)O	known	753
DEFA6	PEDCQBHIVMGVHV-UHFFFAOYSA-N	OCC(CO)O	known	753
DEFB1	PEDCQBHIVMGVHV-UHFFFAOYSA-N	OCC(CO)O	known	753
DHDH	PEDCQBHIVMGVHV-UHFFFAOYSA-N	OCC(CO)O	known	753
DHFR	PEDCQBHIVMGVHV-UHFFFAOYSA-N	OCC(CO)O	known	753
DHODH	PEDCQBHIVMGVHV-UHFFFAOYSA-N	OCC(CO)O	known	753
DHRS4	PEDCQBHIVMGVHV-UHFFFAOYSA-N	OCC(CO)O	known	753
DHX8	PEDCQBHIVMGVHV-UHFFFAOYSA-N	OCC(CO)O	known	753
DHX9	PEDCQBHIVMGVHV-UHFFFAOYSA-N	OCC(CO)O	known	753
DKC1	PEDCQBHIVMGVHV-UHFFFAOYSA-N	OCC(CO)O	known	753
DKK1	PEDCQBHIVMGVHV-UHFFFAOYSA-N	OCC(CO)O	known	753
DLAT	PEDCQBHIVMGVHV-UHFFFAOYSA-N	OCC(CO)O	known	753
DLG1	PEDCQBHIVMGVHV-UHFFFAOYSA-N	OCC(CO)O	known	753
DLG3	PEDCQBHIVMGVHV-UHFFFAOYSA-N	OCC(CO)O	known	753
DNAJC10	PEDCQBHIVMGVHV-UHFFFAOYSA-N	OCC(CO)O	known	753
DNAJC6	PEDCQBHIVMGVHV-UHFFFAOYSA-N	OCC(CO)O	known	753
DNASE1	PEDCQBHIVMGVHV-UHFFFAOYSA-N	OCC(CO)O	known	753
DNASE1L2	PEDCQBHIVMGVHV-UHFFFAOYSA-N	OCC(CO)O	known	753
DNMBP	PEDCQBHIVMGVHV-UHFFFAOYSA-N	OCC(CO)O	known	753
DNMT1	PEDCQBHIVMGVHV-UHFFFAOYSA-N	OCC(CO)O	known	753
DNPEP	PEDCQBHIVMGVHV-UHFFFAOYSA-N	OCC(CO)O	known	753
DOCK9	PEDCQBHIVMGVHV-UHFFFAOYSA-N	OCC(CO)O	known	753
DOK1	PEDCQBHIVMGVHV-UHFFFAOYSA-N	OCC(CO)O	known	753
DOT1L	PEDCQBHIVMGVHV-UHFFFAOYSA-N	OCC(CO)O	known	753
DPP4	PEDCQBHIVMGVHV-UHFFFAOYSA-N	OCC(CO)O	known	753
DTX3L	PEDCQBHIVMGVHV-UHFFFAOYSA-N	OCC(CO)O	known	753
DTYMK	PEDCQBHIVMGVHV-UHFFFAOYSA-N	OCC(CO)O	known	753
DUSP11	PEDCQBHIVMGVHV-UHFFFAOYSA-N	OCC(CO)O	known	753
DUSP28	PEDCQBHIVMGVHV-UHFFFAOYSA-N	OCC(CO)O	known	753
DUT	PEDCQBHIVMGVHV-UHFFFAOYSA-N	OCC(CO)O	known	753
ECI2	PEDCQBHIVMGVHV-UHFFFAOYSA-N	OCC(CO)O	known	753
EDC3	PEDCQBHIVMGVHV-UHFFFAOYSA-N	OCC(CO)O	known	753
EEF1E1	PEDCQBHIVMGVHV-UHFFFAOYSA-N	OCC(CO)O	known	753
EHHADH	PEDCQBHIVMGVHV-UHFFFAOYSA-N	OCC(CO)O	known	753
EHMT1	PEDCQBHIVMGVHV-UHFFFAOYSA-N	OCC(CO)O	known	753
EIF2AK3	PEDCQBHIVMGVHV-UHFFFAOYSA-N	OCC(CO)O	known	753
EIF2AK4	PEDCQBHIVMGVHV-UHFFFAOYSA-N	OCC(CO)O	known	753
EIF2B5	PEDCQBHIVMGVHV-UHFFFAOYSA-N	OCC(CO)O	known	753
EIF4A3	PEDCQBHIVMGVHV-UHFFFAOYSA-N	OCC(CO)O	known	753
EIF5B	PEDCQBHIVMGVHV-UHFFFAOYSA-N	OCC(CO)O	known	753
ELAVL1	PEDCQBHIVMGVHV-UHFFFAOYSA-N	OCC(CO)O	known	753
EN1	PEDCQBHIVMGVHV-UHFFFAOYSA-N	OCC(CO)O	known	753
EN2	PEDCQBHIVMGVHV-UHFFFAOYSA-N	OCC(CO)O	known	753
ENOPH1	PEDCQBHIVMGVHV-UHFFFAOYSA-N	OCC(CO)O	known	753
ENTPD2	PEDCQBHIVMGVHV-UHFFFAOYSA-N	OCC(CO)O	known	753
EPHA4	PEDCQBHIVMGVHV-UHFFFAOYSA-N	OCC(CO)O	known	753
EPHA8	PEDCQBHIVMGVHV-UHFFFAOYSA-N	OCC(CO)O	known	753
EPRS	PEDCQBHIVMGVHV-UHFFFAOYSA-N	OCC(CO)O	known	753
ERI3	PEDCQBHIVMGVHV-UHFFFAOYSA-N	OCC(CO)O	known	753
ESR1	PEDCQBHIVMGVHV-UHFFFAOYSA-N	OCC(CO)O	known	753
ESRRG	PEDCQBHIVMGVHV-UHFFFAOYSA-N	OCC(CO)O	known	753
ETS2	PEDCQBHIVMGVHV-UHFFFAOYSA-N	OCC(CO)O	known	753
EXOSC1	PEDCQBHIVMGVHV-UHFFFAOYSA-N	OCC(CO)O	known	753
EXOSC10	PEDCQBHIVMGVHV-UHFFFAOYSA-N	OCC(CO)O	known	753
EXOSC2	PEDCQBHIVMGVHV-UHFFFAOYSA-N	OCC(CO)O	known	753
EXOSC3	PEDCQBHIVMGVHV-UHFFFAOYSA-N	OCC(CO)O	known	753
EXOSC4	PEDCQBHIVMGVHV-UHFFFAOYSA-N	OCC(CO)O	known	753
EXOSC5	PEDCQBHIVMGVHV-UHFFFAOYSA-N	OCC(CO)O	known	753
EXOSC7	PEDCQBHIVMGVHV-UHFFFAOYSA-N	OCC(CO)O	known	753
EXOSC8	PEDCQBHIVMGVHV-UHFFFAOYSA-N	OCC(CO)O	known	753
EXOSC9	PEDCQBHIVMGVHV-UHFFFAOYSA-N	OCC(CO)O	known	753
F10	PEDCQBHIVMGVHV-UHFFFAOYSA-N	OCC(CO)O	known	753
F11	PEDCQBHIVMGVHV-UHFFFAOYSA-N	OCC(CO)O	known	753
F13A1	PEDCQBHIVMGVHV-UHFFFAOYSA-N	OCC(CO)O	known	753
F2	PEDCQBHIVMGVHV-UHFFFAOYSA-N	OCC(CO)O	known	753
F2R	PEDCQBHIVMGVHV-UHFFFAOYSA-N	OCC(CO)O	known	753
F7	PEDCQBHIVMGVHV-UHFFFAOYSA-N	OCC(CO)O	known	753
F8	PEDCQBHIVMGVHV-UHFFFAOYSA-N	OCC(CO)O	known	753
FAAH	PEDCQBHIVMGVHV-UHFFFAOYSA-N	OCC(CO)O	known	753
FABP5	PEDCQBHIVMGVHV-UHFFFAOYSA-N	OCC(CO)O	known	753
FAM3B	PEDCQBHIVMGVHV-UHFFFAOYSA-N	OCC(CO)O	known	753
FANCM	PEDCQBHIVMGVHV-UHFFFAOYSA-N	OCC(CO)O	known	753
FASLG	PEDCQBHIVMGVHV-UHFFFAOYSA-N	OCC(CO)O	known	753
FAT4	PEDCQBHIVMGVHV-UHFFFAOYSA-N	OCC(CO)O	known	753
FBP2	PEDCQBHIVMGVHV-UHFFFAOYSA-N	OCC(CO)O	known	753
FBXO7	PEDCQBHIVMGVHV-UHFFFAOYSA-N	OCC(CO)O	known	753
FBXW7	PEDCQBHIVMGVHV-UHFFFAOYSA-N	OCC(CO)O	known	753
FCER2	PEDCQBHIVMGVHV-UHFFFAOYSA-N	OCC(CO)O	known	753
FCGR2A	PEDCQBHIVMGVHV-UHFFFAOYSA-N	OCC(CO)O	known	753
FDPS	PEDCQBHIVMGVHV-UHFFFAOYSA-N	OCC(CO)O	known	753
FDX1	PEDCQBHIVMGVHV-UHFFFAOYSA-N	OCC(CO)O	known	753
FECH	PEDCQBHIVMGVHV-UHFFFAOYSA-N	OCC(CO)O	known	753
FERMT1	PEDCQBHIVMGVHV-UHFFFAOYSA-N	OCC(CO)O	known	753
FERMT2	PEDCQBHIVMGVHV-UHFFFAOYSA-N	OCC(CO)O	known	753
FEV	PEDCQBHIVMGVHV-UHFFFAOYSA-N	OCC(CO)O	known	753
FGF1	PEDCQBHIVMGVHV-UHFFFAOYSA-N	OCC(CO)O	known	753
FGF19	PEDCQBHIVMGVHV-UHFFFAOYSA-N	OCC(CO)O	known	753
FIBCD1	PEDCQBHIVMGVHV-UHFFFAOYSA-N	OCC(CO)O	known	753
FIS1	PEDCQBHIVMGVHV-UHFFFAOYSA-N	OCC(CO)O	known	753
FKBP1A	PEDCQBHIVMGVHV-UHFFFAOYSA-N	OCC(CO)O	known	753
FKBP4	PEDCQBHIVMGVHV-UHFFFAOYSA-N	OCC(CO)O	known	753
FLNA	PEDCQBHIVMGVHV-UHFFFAOYSA-N	OCC(CO)O	known	753
FLNC	PEDCQBHIVMGVHV-UHFFFAOYSA-N	OCC(CO)O	known	753
FLT1	PEDCQBHIVMGVHV-UHFFFAOYSA-N	OCC(CO)O	known	753
FN1	PEDCQBHIVMGVHV-UHFFFAOYSA-N	OCC(CO)O	known	753
FNTA	PEDCQBHIVMGVHV-UHFFFAOYSA-N	OCC(CO)O	known	753
FNTB	PEDCQBHIVMGVHV-UHFFFAOYSA-N	OCC(CO)O	known	753
FRAT1	PEDCQBHIVMGVHV-UHFFFAOYSA-N	OCC(CO)O	known	753
FRMPD1	PEDCQBHIVMGVHV-UHFFFAOYSA-N	OCC(CO)O	known	753
FSCN1	PEDCQBHIVMGVHV-UHFFFAOYSA-N	OCC(CO)O	known	753
FST	PEDCQBHIVMGVHV-UHFFFAOYSA-N	OCC(CO)O	known	753
FTCD	PEDCQBHIVMGVHV-UHFFFAOYSA-N	OCC(CO)O	known	753
FTH1	PEDCQBHIVMGVHV-UHFFFAOYSA-N	OCC(CO)O	known	753
FTO	PEDCQBHIVMGVHV-UHFFFAOYSA-N	OCC(CO)O	known	753
FUCA1	PEDCQBHIVMGVHV-UHFFFAOYSA-N	OCC(CO)O	known	753
FUCA2	PEDCQBHIVMGVHV-UHFFFAOYSA-N	OCC(CO)O	known	753
FXR1	PEDCQBHIVMGVHV-UHFFFAOYSA-N	OCC(CO)O	known	753
FYN	PEDCQBHIVMGVHV-UHFFFAOYSA-N	OCC(CO)O	known	753
G3BP1	PEDCQBHIVMGVHV-UHFFFAOYSA-N	OCC(CO)O	known	753
G6PD	PEDCQBHIVMGVHV-UHFFFAOYSA-N	OCC(CO)O	known	753
GAD1	PEDCQBHIVMGVHV-UHFFFAOYSA-N	OCC(CO)O	known	753
GAD2	PEDCQBHIVMGVHV-UHFFFAOYSA-N	OCC(CO)O	known	753
GAK	PEDCQBHIVMGVHV-UHFFFAOYSA-N	OCC(CO)O	known	753
GALK2	PEDCQBHIVMGVHV-UHFFFAOYSA-N	OCC(CO)O	known	753
GALNS	PEDCQBHIVMGVHV-UHFFFAOYSA-N	OCC(CO)O	known	753
GAPDHS	PEDCQBHIVMGVHV-UHFFFAOYSA-N	OCC(CO)O	known	753
GARS	PEDCQBHIVMGVHV-UHFFFAOYSA-N	OCC(CO)O	known	753
GART	PEDCQBHIVMGVHV-UHFFFAOYSA-N	OCC(CO)O	known	753
GBE1	PEDCQBHIVMGVHV-UHFFFAOYSA-N	OCC(CO)O	known	753
GC	PEDCQBHIVMGVHV-UHFFFAOYSA-N	OCC(CO)O	known	753
GCK	PEDCQBHIVMGVHV-UHFFFAOYSA-N	OCC(CO)O	known	753
GCSH	PEDCQBHIVMGVHV-UHFFFAOYSA-N	OCC(CO)O	known	753
GGH	PEDCQBHIVMGVHV-UHFFFAOYSA-N	OCC(CO)O	known	753
GIMAP2	PEDCQBHIVMGVHV-UHFFFAOYSA-N	OCC(CO)O	known	753
GIPC2	PEDCQBHIVMGVHV-UHFFFAOYSA-N	OCC(CO)O	known	753
GLA	PEDCQBHIVMGVHV-UHFFFAOYSA-N	OCC(CO)O	known	753
GLE1	PEDCQBHIVMGVHV-UHFFFAOYSA-N	OCC(CO)O	known	753
GLIPR1	PEDCQBHIVMGVHV-UHFFFAOYSA-N	OCC(CO)O	known	753
GLS	PEDCQBHIVMGVHV-UHFFFAOYSA-N	OCC(CO)O	known	753
GLT6D1	PEDCQBHIVMGVHV-UHFFFAOYSA-N	OCC(CO)O	known	753
GLTP	PEDCQBHIVMGVHV-UHFFFAOYSA-N	OCC(CO)O	known	753
GLUL	PEDCQBHIVMGVHV-UHFFFAOYSA-N	OCC(CO)O	known	753
GLYR1	PEDCQBHIVMGVHV-UHFFFAOYSA-N	OCC(CO)O	known	753
GNAI1	PEDCQBHIVMGVHV-UHFFFAOYSA-N	OCC(CO)O	known	753
GNB5	PEDCQBHIVMGVHV-UHFFFAOYSA-N	OCC(CO)O	known	753
GNE	PEDCQBHIVMGVHV-UHFFFAOYSA-N	OCC(CO)O	known	753
GNG2	PEDCQBHIVMGVHV-UHFFFAOYSA-N	OCC(CO)O	known	753
GNG4	PEDCQBHIVMGVHV-UHFFFAOYSA-N	OCC(CO)O	known	753
GOPC	PEDCQBHIVMGVHV-UHFFFAOYSA-N	OCC(CO)O	known	753
GOT2	PEDCQBHIVMGVHV-UHFFFAOYSA-N	OCC(CO)O	known	753
GP6	PEDCQBHIVMGVHV-UHFFFAOYSA-N	OCC(CO)O	known	753
GPHN	PEDCQBHIVMGVHV-UHFFFAOYSA-N	OCC(CO)O	known	753
GPI	PEDCQBHIVMGVHV-UHFFFAOYSA-N	OCC(CO)O	known	753
GPSM2	PEDCQBHIVMGVHV-UHFFFAOYSA-N	OCC(CO)O	known	753
GPX8	PEDCQBHIVMGVHV-UHFFFAOYSA-N	OCC(CO)O	known	753
GRB14	PEDCQBHIVMGVHV-UHFFFAOYSA-N	OCC(CO)O	known	753
GRB2	PEDCQBHIVMGVHV-UHFFFAOYSA-N	OCC(CO)O	known	753
GREM1	PEDCQBHIVMGVHV-UHFFFAOYSA-N	OCC(CO)O	known	753
GREM2	PEDCQBHIVMGVHV-UHFFFAOYSA-N	OCC(CO)O	known	753
GRHPR	PEDCQBHIVMGVHV-UHFFFAOYSA-N	OCC(CO)O	known	753
GRIA2	PEDCQBHIVMGVHV-UHFFFAOYSA-N	OCC(CO)O	known	753
[truncated: 5,032 more rows]
