# Supplementary material for: Systems pharmacology dissection of pharmacological mechanisms of Xiaochaihu decoction against human coronavirus
Source: BMC Complement Med Ther. 2023 Jul 20;23:252. doi: 10.1186/s12906-023-04024-6 (PMC10357659; doi:10.1186/s12906-023-04024-6)
Supplement: Supplementary file 3 — Additional file 3: Supplementary table 3. [file 12906_2023_4024_MOESM3_ESM.xlsx]

## Sheet: Sheet1
Table S3.Putative interactions connecting XCHD ingredients and human proteins.
Target gene symbol	InChIKey	SMILES	Type	In Known DTI Network?
CAMK2D	DFPAKSUCGFBDDF-UHFFFAOYSA-N	NC(=O)c1cccnc1	predicted	1
PRKCB	DFPAKSUCGFBDDF-UHFFFAOYSA-N	NC(=O)c1cccnc1	predicted	1
PRKCE	DFPAKSUCGFBDDF-UHFFFAOYSA-N	NC(=O)c1cccnc1	predicted	1
CDK4	DFPAKSUCGFBDDF-UHFFFAOYSA-N	NC(=O)c1cccnc1	predicted	1
PRKACA	DFPAKSUCGFBDDF-UHFFFAOYSA-N	NC(=O)c1cccnc1	predicted	1
PRKCA	DFPAKSUCGFBDDF-UHFFFAOYSA-N	NC(=O)c1cccnc1	predicted	1
PIM1	DFPAKSUCGFBDDF-UHFFFAOYSA-N	NC(=O)c1cccnc1	predicted	1
HCAR2	DFPAKSUCGFBDDF-UHFFFAOYSA-N	NC(=O)c1cccnc1	predicted	1
LMNA	DFPAKSUCGFBDDF-UHFFFAOYSA-N	NC(=O)c1cccnc1	predicted	1
CYP2A6	DFPAKSUCGFBDDF-UHFFFAOYSA-N	NC(=O)c1cccnc1	predicted	1
ALDH1A1	DFPAKSUCGFBDDF-UHFFFAOYSA-N	NC(=O)c1cccnc1	predicted	1
GDA	DFPAKSUCGFBDDF-UHFFFAOYSA-N	NC(=O)c1cccnc1	predicted	1
GAA	DFPAKSUCGFBDDF-UHFFFAOYSA-N	NC(=O)c1cccnc1	predicted	1
MAPK1	DFPAKSUCGFBDDF-UHFFFAOYSA-N	NC(=O)c1cccnc1	predicted	1
FDPS	DFPAKSUCGFBDDF-UHFFFAOYSA-N	NC(=O)c1cccnc1	predicted	1
CHRFAM7A	DFPAKSUCGFBDDF-UHFFFAOYSA-N	NC(=O)c1cccnc1	predicted	1
MAP2K1	DFPAKSUCGFBDDF-UHFFFAOYSA-N	NC(=O)c1cccnc1	predicted	1
PARP1	DFPAKSUCGFBDDF-UHFFFAOYSA-N	NC(=O)c1cccnc1	predicted	1
CHRNB2	DFPAKSUCGFBDDF-UHFFFAOYSA-N	NC(=O)c1cccnc1	predicted	1
TSHR	DFPAKSUCGFBDDF-UHFFFAOYSA-N	NC(=O)c1cccnc1	predicted	1
SIRT3	DFPAKSUCGFBDDF-UHFFFAOYSA-N	NC(=O)c1cccnc1	predicted	1
SIRT2	DFPAKSUCGFBDDF-UHFFFAOYSA-N	NC(=O)c1cccnc1	predicted	1
PTPN1	QEBNYNLSCGVZOH-UHFFFAOYSA-N	CC(=C)C1CCC2=CCCC(C2(C1)C)C	predicted	0
LMNA	QEBNYNLSCGVZOH-UHFFFAOYSA-N	CC(=C)C1CCC2=CCCC(C2(C1)C)C	predicted	0
TSHR	QEBNYNLSCGVZOH-UHFFFAOYSA-N	CC(=C)C1CCC2=CCCC(C2(C1)C)C	predicted	0
GPBAR1	QEBNYNLSCGVZOH-UHFFFAOYSA-N	CC(=C)C1CCC2=CCCC(C2(C1)C)C	predicted	0
MAPT	QEBNYNLSCGVZOH-UHFFFAOYSA-N	CC(=C)C1CCC2=CCCC(C2(C1)C)C	predicted	0
HSD11B1	QEBNYNLSCGVZOH-UHFFFAOYSA-N	CC(=C)C1CCC2=CCCC(C2(C1)C)C	predicted	0
CYP3A4	QEBNYNLSCGVZOH-UHFFFAOYSA-N	CC(=C)C1CCC2=CCCC(C2(C1)C)C	predicted	0
SHBG	QEBNYNLSCGVZOH-UHFFFAOYSA-N	CC(=C)C1CCC2=CCCC(C2(C1)C)C	predicted	0
RAB9A	QEBNYNLSCGVZOH-UHFFFAOYSA-N	CC(=C)C1CCC2=CCCC(C2(C1)C)C	predicted	0
CYP19A1	QEBNYNLSCGVZOH-UHFFFAOYSA-N	CC(=C)C1CCC2=CCCC(C2(C1)C)C	predicted	0
SLCO1B3	QEBNYNLSCGVZOH-UHFFFAOYSA-N	CC(=C)C1CCC2=CCCC(C2(C1)C)C	predicted	0
XBP1	QEBNYNLSCGVZOH-UHFFFAOYSA-N	CC(=C)C1CCC2=CCCC(C2(C1)C)C	predicted	0
SLCO1B1	QEBNYNLSCGVZOH-UHFFFAOYSA-N	CC(=C)C1CCC2=CCCC(C2(C1)C)C	predicted	0
ACHE	QEBNYNLSCGVZOH-UHFFFAOYSA-N	CC(=C)C1CCC2=CCCC(C2(C1)C)C	predicted	0
TNF	QEBNYNLSCGVZOH-UHFFFAOYSA-N	CC(=C)C1CCC2=CCCC(C2(C1)C)C	predicted	0
SMN1	QEBNYNLSCGVZOH-UHFFFAOYSA-N	CC(=C)C1CCC2=CCCC(C2(C1)C)C	predicted	0
ALDH1A1	QEBNYNLSCGVZOH-UHFFFAOYSA-N	CC(=C)C1CCC2=CCCC(C2(C1)C)C	predicted	0
TDP1	QEBNYNLSCGVZOH-UHFFFAOYSA-N	CC(=C)C1CCC2=CCCC(C2(C1)C)C	predicted	0
ALOX15	QEBNYNLSCGVZOH-UHFFFAOYSA-N	CC(=C)C1CCC2=CCCC(C2(C1)C)C	predicted	0
NPC1	QEBNYNLSCGVZOH-UHFFFAOYSA-N	CC(=C)C1CCC2=CCCC(C2(C1)C)C	predicted	0
PTPN1	RGZSQWQPBWRIAQ-UHFFFAOYSA-N	CC(=CCCC(C1CCC(=CC1)C)(O)C)C	predicted	0
LMNA	RGZSQWQPBWRIAQ-UHFFFAOYSA-N	CC(=CCCC(C1CCC(=CC1)C)(O)C)C	predicted	0
CYP3A4	RGZSQWQPBWRIAQ-UHFFFAOYSA-N	CC(=CCCC(C1CCC(=CC1)C)(O)C)C	predicted	0
MAPT	RGZSQWQPBWRIAQ-UHFFFAOYSA-N	CC(=CCCC(C1CCC(=CC1)C)(O)C)C	predicted	0
TSHR	RGZSQWQPBWRIAQ-UHFFFAOYSA-N	CC(=CCCC(C1CCC(=CC1)C)(O)C)C	predicted	0
ACHE	RGZSQWQPBWRIAQ-UHFFFAOYSA-N	CC(=CCCC(C1CCC(=CC1)C)(O)C)C	predicted	0
KMT2A	RGZSQWQPBWRIAQ-UHFFFAOYSA-N	CC(=CCCC(C1CCC(=CC1)C)(O)C)C	predicted	0
ALOX15	RGZSQWQPBWRIAQ-UHFFFAOYSA-N	CC(=CCCC(C1CCC(=CC1)C)(O)C)C	predicted	0
ALDH1A1	RGZSQWQPBWRIAQ-UHFFFAOYSA-N	CC(=CCCC(C1CCC(=CC1)C)(O)C)C	predicted	0
SMN1	RGZSQWQPBWRIAQ-UHFFFAOYSA-N	CC(=CCCC(C1CCC(=CC1)C)(O)C)C	predicted	0
CNR2	RGZSQWQPBWRIAQ-UHFFFAOYSA-N	CC(=CCCC(C1CCC(=CC1)C)(O)C)C	predicted	0
CYP19A1	RGZSQWQPBWRIAQ-UHFFFAOYSA-N	CC(=CCCC(C1CCC(=CC1)C)(O)C)C	predicted	0
CNR1	RGZSQWQPBWRIAQ-UHFFFAOYSA-N	CC(=CCCC(C1CCC(=CC1)C)(O)C)C	predicted	0
BCHE	RGZSQWQPBWRIAQ-UHFFFAOYSA-N	CC(=CCCC(C1CCC(=CC1)C)(O)C)C	predicted	0
MAPK1	RGZSQWQPBWRIAQ-UHFFFAOYSA-N	CC(=CCCC(C1CCC(=CC1)C)(O)C)C	predicted	0
ALOX5	RGZSQWQPBWRIAQ-UHFFFAOYSA-N	CC(=CCCC(C1CCC(=CC1)C)(O)C)C	predicted	0
TDP1	RGZSQWQPBWRIAQ-UHFFFAOYSA-N	CC(=CCCC(C1CCC(=CC1)C)(O)C)C	predicted	0
RAB9A	RGZSQWQPBWRIAQ-UHFFFAOYSA-N	CC(=CCCC(C1CCC(=CC1)C)(O)C)C	predicted	0
NPC1	RGZSQWQPBWRIAQ-UHFFFAOYSA-N	CC(=CCCC(C1CCC(=CC1)C)(O)C)C	predicted	0
TP53	RGZSQWQPBWRIAQ-UHFFFAOYSA-N	CC(=CCCC(C1CCC(=CC1)C)(O)C)C	predicted	0
PTPN1	IAIHUHQCLTYTSF-UHFFFAOYSA-N	OC1C2(C)CCC(C1(C)C)C2	predicted	0
LMNA	IAIHUHQCLTYTSF-UHFFFAOYSA-N	OC1C2(C)CCC(C1(C)C)C2	predicted	0
GPBAR1	IAIHUHQCLTYTSF-UHFFFAOYSA-N	OC1C2(C)CCC(C1(C)C)C2	predicted	0
MAPT	IAIHUHQCLTYTSF-UHFFFAOYSA-N	OC1C2(C)CCC(C1(C)C)C2	predicted	0
TSHR	IAIHUHQCLTYTSF-UHFFFAOYSA-N	OC1C2(C)CCC(C1(C)C)C2	predicted	0
CYP3A4	IAIHUHQCLTYTSF-UHFFFAOYSA-N	OC1C2(C)CCC(C1(C)C)C2	predicted	0
HSD11B1	IAIHUHQCLTYTSF-UHFFFAOYSA-N	OC1C2(C)CCC(C1(C)C)C2	predicted	0
RAB9A	IAIHUHQCLTYTSF-UHFFFAOYSA-N	OC1C2(C)CCC(C1(C)C)C2	predicted	0
SHBG	IAIHUHQCLTYTSF-UHFFFAOYSA-N	OC1C2(C)CCC(C1(C)C)C2	predicted	0
SMN1	IAIHUHQCLTYTSF-UHFFFAOYSA-N	OC1C2(C)CCC(C1(C)C)C2	predicted	0
XBP1	IAIHUHQCLTYTSF-UHFFFAOYSA-N	OC1C2(C)CCC(C1(C)C)C2	predicted	0
NPC1	IAIHUHQCLTYTSF-UHFFFAOYSA-N	OC1C2(C)CCC(C1(C)C)C2	predicted	0
TNF	IAIHUHQCLTYTSF-UHFFFAOYSA-N	OC1C2(C)CCC(C1(C)C)C2	predicted	0
CYP19A1	IAIHUHQCLTYTSF-UHFFFAOYSA-N	OC1C2(C)CCC(C1(C)C)C2	predicted	0
SLCO1B1	IAIHUHQCLTYTSF-UHFFFAOYSA-N	OC1C2(C)CCC(C1(C)C)C2	predicted	0
SLCO1B3	IAIHUHQCLTYTSF-UHFFFAOYSA-N	OC1C2(C)CCC(C1(C)C)C2	predicted	0
TDP1	IAIHUHQCLTYTSF-UHFFFAOYSA-N	OC1C2(C)CCC(C1(C)C)C2	predicted	0
AKR1B10	IAIHUHQCLTYTSF-UHFFFAOYSA-N	OC1C2(C)CCC(C1(C)C)C2	predicted	0
ESR1	IAIHUHQCLTYTSF-UHFFFAOYSA-N	OC1C2(C)CCC(C1(C)C)C2	predicted	0
KMT2A	IAIHUHQCLTYTSF-UHFFFAOYSA-N	OC1C2(C)CCC(C1(C)C)C2	predicted	0
PTPN1	WCGUUGGRBIKTOS-UHFFFAOYSA-N	CC1CCC2(C(C1C)C1=CCC3C(C1(CC2)C)(C)CCC1C3(C)CCC(C1(C)C)O)C(=O)O	predicted	0
LMNA	WCGUUGGRBIKTOS-UHFFFAOYSA-N	CC1CCC2(C(C1C)C1=CCC3C(C1(CC2)C)(C)CCC1C3(C)CCC(C1(C)C)O)C(=O)O	predicted	0
GPBAR1	WCGUUGGRBIKTOS-UHFFFAOYSA-N	CC1CCC2(C(C1C)C1=CCC3C(C1(CC2)C)(C)CCC1C3(C)CCC(C1(C)C)O)C(=O)O	predicted	0
HSD11B1	WCGUUGGRBIKTOS-UHFFFAOYSA-N	CC1CCC2(C(C1C)C1=CCC3C(C1(CC2)C)(C)CCC1C3(C)CCC(C1(C)C)O)C(=O)O	predicted	0
TSHR	WCGUUGGRBIKTOS-UHFFFAOYSA-N	CC1CCC2(C(C1C)C1=CCC3C(C1(CC2)C)(C)CCC1C3(C)CCC(C1(C)C)O)C(=O)O	predicted	0
MAPT	WCGUUGGRBIKTOS-UHFFFAOYSA-N	CC1CCC2(C(C1C)C1=CCC3C(C1(CC2)C)(C)CCC1C3(C)CCC(C1(C)C)O)C(=O)O	predicted	0
CYP3A4	WCGUUGGRBIKTOS-UHFFFAOYSA-N	CC1CCC2(C(C1C)C1=CCC3C(C1(CC2)C)(C)CCC1C3(C)CCC(C1(C)C)O)C(=O)O	predicted	0
AKR1B10	WCGUUGGRBIKTOS-UHFFFAOYSA-N	CC1CCC2(C(C1C)C1=CCC3C(C1(CC2)C)(C)CCC1C3(C)CCC(C1(C)C)O)C(=O)O	predicted	0
SMN1	WCGUUGGRBIKTOS-UHFFFAOYSA-N	CC1CCC2(C(C1C)C1=CCC3C(C1(CC2)C)(C)CCC1C3(C)CCC(C1(C)C)O)C(=O)O	predicted	0
TNF	WCGUUGGRBIKTOS-UHFFFAOYSA-N	CC1CCC2(C(C1C)C1=CCC3C(C1(CC2)C)(C)CCC1C3(C)CCC(C1(C)C)O)C(=O)O	predicted	0
RAB9A	WCGUUGGRBIKTOS-UHFFFAOYSA-N	CC1CCC2(C(C1C)C1=CCC3C(C1(CC2)C)(C)CCC1C3(C)CCC(C1(C)C)O)C(=O)O	predicted	0
PTPN2	WCGUUGGRBIKTOS-UHFFFAOYSA-N	CC1CCC2(C(C1C)C1=CCC3C(C1(CC2)C)(C)CCC1C3(C)CCC(C1(C)C)O)C(=O)O	predicted	0
SHBG	WCGUUGGRBIKTOS-UHFFFAOYSA-N	CC1CCC2(C(C1C)C1=CCC3C(C1(CC2)C)(C)CCC1C3(C)CCC(C1(C)C)O)C(=O)O	predicted	0
CYP19A1	WCGUUGGRBIKTOS-UHFFFAOYSA-N	CC1CCC2(C(C1C)C1=CCC3C(C1(CC2)C)(C)CCC1C3(C)CCC(C1(C)C)O)C(=O)O	predicted	0
SLCO1B3	WCGUUGGRBIKTOS-UHFFFAOYSA-N	CC1CCC2(C(C1C)C1=CCC3C(C1(CC2)C)(C)CCC1C3(C)CCC(C1(C)C)O)C(=O)O	predicted	0
TDP1	WCGUUGGRBIKTOS-UHFFFAOYSA-N	CC1CCC2(C(C1C)C1=CCC3C(C1(CC2)C)(C)CCC1C3(C)CCC(C1(C)C)O)C(=O)O	predicted	0
SLCO1B1	WCGUUGGRBIKTOS-UHFFFAOYSA-N	CC1CCC2(C(C1C)C1=CCC3C(C1(CC2)C)(C)CCC1C3(C)CCC(C1(C)C)O)C(=O)O	predicted	0
NPC1	WCGUUGGRBIKTOS-UHFFFAOYSA-N	CC1CCC2(C(C1C)C1=CCC3C(C1(CC2)C)(C)CCC1C3(C)CCC(C1(C)C)O)C(=O)O	predicted	0
NPSR1	WCGUUGGRBIKTOS-UHFFFAOYSA-N	CC1CCC2(C(C1C)C1=CCC3C(C1(CC2)C)(C)CCC1C3(C)CCC(C1(C)C)O)C(=O)O	predicted	0
KMT2A	WCGUUGGRBIKTOS-UHFFFAOYSA-N	CC1CCC2(C(C1C)C1=CCC3C(C1(CC2)C)(C)CCC1C3(C)CCC(C1(C)C)O)C(=O)O	predicted	0
CYP2A13	HUMNYLRZRPPJDN-UHFFFAOYSA-N	O=Cc1ccccc1	predicted	1
TRPA1	HUMNYLRZRPPJDN-UHFFFAOYSA-N	O=Cc1ccccc1	predicted	1
TAAR1	HUMNYLRZRPPJDN-UHFFFAOYSA-N	O=Cc1ccccc1	predicted	1
HPGD	HUMNYLRZRPPJDN-UHFFFAOYSA-N	O=Cc1ccccc1	predicted	1
MAPT	HUMNYLRZRPPJDN-UHFFFAOYSA-N	O=Cc1ccccc1	predicted	1
CYP1A2	HUMNYLRZRPPJDN-UHFFFAOYSA-N	O=Cc1ccccc1	predicted	1
HSD17B10	HUMNYLRZRPPJDN-UHFFFAOYSA-N	O=Cc1ccccc1	predicted	1
ALOX15	HUMNYLRZRPPJDN-UHFFFAOYSA-N	O=Cc1ccccc1	predicted	1
TDP1	HUMNYLRZRPPJDN-UHFFFAOYSA-N	O=Cc1ccccc1	predicted	1
TSHR	HUMNYLRZRPPJDN-UHFFFAOYSA-N	O=Cc1ccccc1	predicted	1
CYP2E1	HUMNYLRZRPPJDN-UHFFFAOYSA-N	O=Cc1ccccc1	predicted	1
LMNA	HUMNYLRZRPPJDN-UHFFFAOYSA-N	O=Cc1ccccc1	predicted	1
CYP3A4	HUMNYLRZRPPJDN-UHFFFAOYSA-N	O=Cc1ccccc1	predicted	1
MIF	HUMNYLRZRPPJDN-UHFFFAOYSA-N	O=Cc1ccccc1	predicted	1
CYP2D6	HUMNYLRZRPPJDN-UHFFFAOYSA-N	O=Cc1ccccc1	predicted	1
CYP2C19	HUMNYLRZRPPJDN-UHFFFAOYSA-N	O=Cc1ccccc1	predicted	1
IMPDH2	HUMNYLRZRPPJDN-UHFFFAOYSA-N	O=Cc1ccccc1	predicted	1
KDM4E	HUMNYLRZRPPJDN-UHFFFAOYSA-N	O=Cc1ccccc1	predicted	1
MAPK1	HUMNYLRZRPPJDN-UHFFFAOYSA-N	O=Cc1ccccc1	predicted	1
CYP2C9	HUMNYLRZRPPJDN-UHFFFAOYSA-N	O=Cc1ccccc1	predicted	1
CYP2A6	HUMNYLRZRPPJDN-UHFFFAOYSA-N	O=Cc1ccccc1	predicted	1
ALDH1A1	HUMNYLRZRPPJDN-UHFFFAOYSA-N	O=Cc1ccccc1	predicted	1
TSHR	ZHHYXNZJDGDGPJ-BSWSSELBSA-N	CCCC/C=C/C=C/C=O	predicted	0
ALDH1A1	ZHHYXNZJDGDGPJ-BSWSSELBSA-N	CCCC/C=C/C=C/C=O	predicted	0
LMNA	ZHHYXNZJDGDGPJ-BSWSSELBSA-N	CCCC/C=C/C=C/C=O	predicted	0
MAPT	ZHHYXNZJDGDGPJ-BSWSSELBSA-N	CCCC/C=C/C=C/C=O	predicted	0
CYP3A4	ZHHYXNZJDGDGPJ-BSWSSELBSA-N	CCCC/C=C/C=C/C=O	predicted	0
CNR2	ZHHYXNZJDGDGPJ-BSWSSELBSA-N	CCCC/C=C/C=C/C=O	predicted	0
FAAH	ZHHYXNZJDGDGPJ-BSWSSELBSA-N	CCCC/C=C/C=C/C=O	predicted	0
CNR1	ZHHYXNZJDGDGPJ-BSWSSELBSA-N	CCCC/C=C/C=C/C=O	predicted	0
TRPV1	ZHHYXNZJDGDGPJ-BSWSSELBSA-N	CCCC/C=C/C=C/C=O	predicted	0
PPARG	ZHHYXNZJDGDGPJ-BSWSSELBSA-N	CCCC/C=C/C=C/C=O	predicted	0
TRPA1	ZHHYXNZJDGDGPJ-BSWSSELBSA-N	CCCC/C=C/C=C/C=O	predicted	0
RAB9A	ZHHYXNZJDGDGPJ-BSWSSELBSA-N	CCCC/C=C/C=C/C=O	predicted	0
TP53	ZHHYXNZJDGDGPJ-BSWSSELBSA-N	CCCC/C=C/C=C/C=O	predicted	0
TDP1	ZHHYXNZJDGDGPJ-BSWSSELBSA-N	CCCC/C=C/C=C/C=O	predicted	0
ALOX5	ZHHYXNZJDGDGPJ-BSWSSELBSA-N	CCCC/C=C/C=C/C=O	predicted	0
CYP2A6	ZHHYXNZJDGDGPJ-BSWSSELBSA-N	CCCC/C=C/C=C/C=O	predicted	0
PTPN1	ZHHYXNZJDGDGPJ-BSWSSELBSA-N	CCCC/C=C/C=C/C=O	predicted	0
NPC1	ZHHYXNZJDGDGPJ-BSWSSELBSA-N	CCCC/C=C/C=C/C=O	predicted	0
MAPK1	ZHHYXNZJDGDGPJ-BSWSSELBSA-N	CCCC/C=C/C=C/C=O	predicted	0
HMGCR	ZHHYXNZJDGDGPJ-BSWSSELBSA-N	CCCC/C=C/C=C/C=O	predicted	0
CYP3A4	AUBPDZJRJKZQEX-UHFFFAOYSA-N	CCCC(OC(=O)C)CC(OC(=O)C)CCc1ccc(c(c1)OC)O	predicted	0
LMNA	AUBPDZJRJKZQEX-UHFFFAOYSA-N	CCCC(OC(=O)C)CC(OC(=O)C)CCc1ccc(c(c1)OC)O	predicted	0
MAPT	AUBPDZJRJKZQEX-UHFFFAOYSA-N	CCCC(OC(=O)C)CC(OC(=O)C)CCc1ccc(c(c1)OC)O	predicted	0
TDP1	AUBPDZJRJKZQEX-UHFFFAOYSA-N	CCCC(OC(=O)C)CC(OC(=O)C)CCc1ccc(c(c1)OC)O	predicted	0
TSHR	AUBPDZJRJKZQEX-UHFFFAOYSA-N	CCCC(OC(=O)C)CC(OC(=O)C)CCc1ccc(c(c1)OC)O	predicted	0
ALDH1A1	AUBPDZJRJKZQEX-UHFFFAOYSA-N	CCCC(OC(=O)C)CC(OC(=O)C)CCc1ccc(c(c1)OC)O	predicted	0
SMN1	AUBPDZJRJKZQEX-UHFFFAOYSA-N	CCCC(OC(=O)C)CC(OC(=O)C)CCc1ccc(c(c1)OC)O	predicted	0
CYP19A1	AUBPDZJRJKZQEX-UHFFFAOYSA-N	CCCC(OC(=O)C)CC(OC(=O)C)CCc1ccc(c(c1)OC)O	predicted	0
RAB9A	AUBPDZJRJKZQEX-UHFFFAOYSA-N	CCCC(OC(=O)C)CC(OC(=O)C)CCc1ccc(c(c1)OC)O	predicted	0
PTPN1	AUBPDZJRJKZQEX-UHFFFAOYSA-N	CCCC(OC(=O)C)CC(OC(=O)C)CCc1ccc(c(c1)OC)O	predicted	0
NPC1	AUBPDZJRJKZQEX-UHFFFAOYSA-N	CCCC(OC(=O)C)CC(OC(=O)C)CCc1ccc(c(c1)OC)O	predicted	0
MAPK1	AUBPDZJRJKZQEX-UHFFFAOYSA-N	CCCC(OC(=O)C)CC(OC(=O)C)CCc1ccc(c(c1)OC)O	predicted	0
KMT2A	AUBPDZJRJKZQEX-UHFFFAOYSA-N	CCCC(OC(=O)C)CC(OC(=O)C)CCc1ccc(c(c1)OC)O	predicted	0
TP53	AUBPDZJRJKZQEX-UHFFFAOYSA-N	CCCC(OC(=O)C)CC(OC(=O)C)CCc1ccc(c(c1)OC)O	predicted	0
ALOX15	AUBPDZJRJKZQEX-UHFFFAOYSA-N	CCCC(OC(=O)C)CC(OC(=O)C)CCc1ccc(c(c1)OC)O	predicted	0
ACHE	AUBPDZJRJKZQEX-UHFFFAOYSA-N	CCCC(OC(=O)C)CC(OC(=O)C)CCc1ccc(c(c1)OC)O	predicted	0
KDM4E	AUBPDZJRJKZQEX-UHFFFAOYSA-N	CCCC(OC(=O)C)CC(OC(=O)C)CCc1ccc(c(c1)OC)O	predicted	0
ABCG2	AUBPDZJRJKZQEX-UHFFFAOYSA-N	CCCC(OC(=O)C)CC(OC(=O)C)CCc1ccc(c(c1)OC)O	predicted	0
BACE1	AUBPDZJRJKZQEX-UHFFFAOYSA-N	CCCC(OC(=O)C)CC(OC(=O)C)CCc1ccc(c(c1)OC)O	predicted	0
PPARG	AUBPDZJRJKZQEX-UHFFFAOYSA-N	CCCC(OC(=O)C)CC(OC(=O)C)CCc1ccc(c(c1)OC)O	predicted	0
LMNA	KWKAKUADMBZCLK-UHFFFAOYSA-N	CCCCCCC=C	predicted	1
TP53	KWKAKUADMBZCLK-UHFFFAOYSA-N	CCCCCCC=C	predicted	1
LTA4H	KWKAKUADMBZCLK-UHFFFAOYSA-N	CCCCCCC=C	predicted	1
TBXAS1	KWKAKUADMBZCLK-UHFFFAOYSA-N	CCCCCCC=C	predicted	1
NFKB1	KWKAKUADMBZCLK-UHFFFAOYSA-N	CCCCCCC=C	predicted	1
DAO	KWKAKUADMBZCLK-UHFFFAOYSA-N	CCCCCCC=C	predicted	1
THPO	KWKAKUADMBZCLK-UHFFFAOYSA-N	CCCCCCC=C	predicted	1
CYP2C19	KWKAKUADMBZCLK-UHFFFAOYSA-N	CCCCCCC=C	predicted	1
TDP1	KWKAKUADMBZCLK-UHFFFAOYSA-N	CCCCCCC=C	predicted	1
CYP3A4	KWKAKUADMBZCLK-UHFFFAOYSA-N	CCCCCCC=C	predicted	1
HPGD	KWKAKUADMBZCLK-UHFFFAOYSA-N	CCCCCCC=C	predicted	1
ALOX15	KWKAKUADMBZCLK-UHFFFAOYSA-N	CCCCCCC=C	predicted	1
HSD17B10	KWKAKUADMBZCLK-UHFFFAOYSA-N	CCCCCCC=C	predicted	1
CYP2D6	KWKAKUADMBZCLK-UHFFFAOYSA-N	CCCCCCC=C	predicted	1
HIF1A	KWKAKUADMBZCLK-UHFFFAOYSA-N	CCCCCCC=C	predicted	1
MAPK1	KWKAKUADMBZCLK-UHFFFAOYSA-N	CCCCCCC=C	predicted	1
ALDH1A1	KWKAKUADMBZCLK-UHFFFAOYSA-N	CCCCCCC=C	predicted	1
NPSR1	KWKAKUADMBZCLK-UHFFFAOYSA-N	CCCCCCC=C	predicted	1
CYP1A2	KWKAKUADMBZCLK-UHFFFAOYSA-N	CCCCCCC=C	predicted	1
MAPT	KWKAKUADMBZCLK-UHFFFAOYSA-N	CCCCCCC=C	predicted	1
TSHR	KWKAKUADMBZCLK-UHFFFAOYSA-N	CCCCCCC=C	predicted	1
CA12	ZEYHEAKUIGZSGI-UHFFFAOYSA-N	COc1ccc(cc1)C(=O)O	predicted	1
CA9	ZEYHEAKUIGZSGI-UHFFFAOYSA-N	COc1ccc(cc1)C(=O)O	predicted	1
CA7	ZEYHEAKUIGZSGI-UHFFFAOYSA-N	COc1ccc(cc1)C(=O)O	predicted	1
CA14	ZEYHEAKUIGZSGI-UHFFFAOYSA-N	COc1ccc(cc1)C(=O)O	predicted	1
CA6	ZEYHEAKUIGZSGI-UHFFFAOYSA-N	COc1ccc(cc1)C(=O)O	predicted	1
CA5A	ZEYHEAKUIGZSGI-UHFFFAOYSA-N	COc1ccc(cc1)C(=O)O	predicted	1
CA4	ZEYHEAKUIGZSGI-UHFFFAOYSA-N	COc1ccc(cc1)C(=O)O	predicted	1
CA5B	ZEYHEAKUIGZSGI-UHFFFAOYSA-N	COc1ccc(cc1)C(=O)O	predicted	1
CA13	ZEYHEAKUIGZSGI-UHFFFAOYSA-N	COc1ccc(cc1)C(=O)O	predicted	1
CA3	ZEYHEAKUIGZSGI-UHFFFAOYSA-N	COc1ccc(cc1)C(=O)O	predicted	1
MB	ZEYHEAKUIGZSGI-UHFFFAOYSA-N	COc1ccc(cc1)C(=O)O	predicted	1
HSD17B10	ZEYHEAKUIGZSGI-UHFFFAOYSA-N	COc1ccc(cc1)C(=O)O	predicted	1
HPGD	ZEYHEAKUIGZSGI-UHFFFAOYSA-N	COc1ccc(cc1)C(=O)O	predicted	1
TSHR	ZEYHEAKUIGZSGI-UHFFFAOYSA-N	COc1ccc(cc1)C(=O)O	predicted	1
TDP1	ZEYHEAKUIGZSGI-UHFFFAOYSA-N	COc1ccc(cc1)C(=O)O	predicted	1
ABCB1	ZEYHEAKUIGZSGI-UHFFFAOYSA-N	COc1ccc(cc1)C(=O)O	predicted	1
AR	ZEYHEAKUIGZSGI-UHFFFAOYSA-N	COc1ccc(cc1)C(=O)O	predicted	1
LMNA	ZEYHEAKUIGZSGI-UHFFFAOYSA-N	COc1ccc(cc1)C(=O)O	predicted	1
CYP3A4	ZEYHEAKUIGZSGI-UHFFFAOYSA-N	COc1ccc(cc1)C(=O)O	predicted	1
KMT2A	ZEYHEAKUIGZSGI-UHFFFAOYSA-N	COc1ccc(cc1)C(=O)O	predicted	1
CA2	ZEYHEAKUIGZSGI-UHFFFAOYSA-N	COc1ccc(cc1)C(=O)O	predicted	1
CA1	ZEYHEAKUIGZSGI-UHFFFAOYSA-N	COc1ccc(cc1)C(=O)O	predicted	1
PTPN1	XBGUIVFBMBVUEG-PFONDFGASA-N	CC(=CCC/C(=C/1\CCC(=CC1)C)/C)C	predicted	0
LMNA	XBGUIVFBMBVUEG-PFONDFGASA-N	CC(=CCC/C(=C/1\CCC(=CC1)C)/C)C	predicted	0
TSHR	XBGUIVFBMBVUEG-PFONDFGASA-N	CC(=CCC/C(=C/1\CCC(=CC1)C)/C)C	predicted	0
ACHE	XBGUIVFBMBVUEG-PFONDFGASA-N	CC(=CCC/C(=C/1\CCC(=CC1)C)/C)C	predicted	0
ALDH1A1	XBGUIVFBMBVUEG-PFONDFGASA-N	CC(=CCC/C(=C/1\CCC(=CC1)C)/C)C	predicted	0
MAPT	XBGUIVFBMBVUEG-PFONDFGASA-N	CC(=CCC/C(=C/1\CCC(=CC1)C)/C)C	predicted	0
ALOX15	XBGUIVFBMBVUEG-PFONDFGASA-N	CC(=CCC/C(=C/1\CCC(=CC1)C)/C)C	predicted	0
CYP3A4	XBGUIVFBMBVUEG-PFONDFGASA-N	CC(=CCC/C(=C/1\CCC(=CC1)C)/C)C	predicted	0
ALOX5	XBGUIVFBMBVUEG-PFONDFGASA-N	CC(=CCC/C(=C/1\CCC(=CC1)C)/C)C	predicted	0
KMT2A	XBGUIVFBMBVUEG-PFONDFGASA-N	CC(=CCC/C(=C/1\CCC(=CC1)C)/C)C	predicted	0
PPARG	XBGUIVFBMBVUEG-PFONDFGASA-N	CC(=CCC/C(=C/1\CCC(=CC1)C)/C)C	predicted	0
CNR2	XBGUIVFBMBVUEG-PFONDFGASA-N	CC(=CCC/C(=C/1\CCC(=CC1)C)/C)C	predicted	0
BCHE	XBGUIVFBMBVUEG-PFONDFGASA-N	CC(=CCC/C(=C/1\CCC(=CC1)C)/C)C	predicted	0
TP53	XBGUIVFBMBVUEG-PFONDFGASA-N	CC(=CCC/C(=C/1\CCC(=CC1)C)/C)C	predicted	0
MAPK1	XBGUIVFBMBVUEG-PFONDFGASA-N	CC(=CCC/C(=C/1\CCC(=CC1)C)/C)C	predicted	0
TDP1	XBGUIVFBMBVUEG-PFONDFGASA-N	CC(=CCC/C(=C/1\CCC(=CC1)C)/C)C	predicted	0
CNR1	XBGUIVFBMBVUEG-PFONDFGASA-N	CC(=CCC/C(=C/1\CCC(=CC1)C)/C)C	predicted	0
SMN1	XBGUIVFBMBVUEG-PFONDFGASA-N	CC(=CCC/C(=C/1\CCC(=CC1)C)/C)C	predicted	0
PPARA	XBGUIVFBMBVUEG-PFONDFGASA-N	CC(=CCC/C(=C/1\CCC(=CC1)C)/C)C	predicted	0
ABCG2	XBGUIVFBMBVUEG-PFONDFGASA-N	CC(=CCC/C(=C/1\CCC(=CC1)C)/C)C	predicted	0
TSHR	AVXDNDYYTSRSJJ-UHFFFAOYSA-N	CCCCCCCCCCCCCCCC(=O)OCC1COC(O1)CCCCCCCCCCCCCCC	predicted	0
MKNK2	AVXDNDYYTSRSJJ-UHFFFAOYSA-N	CCCCCCCCCCCCCCCC(=O)OCC1COC(O1)CCCCCCCCCCCCCCC	predicted	0
LMNA	AVXDNDYYTSRSJJ-UHFFFAOYSA-N	CCCCCCCCCCCCCCCC(=O)OCC1COC(O1)CCCCCCCCCCCCCCC	predicted	0
HMGCR	AVXDNDYYTSRSJJ-UHFFFAOYSA-N	CCCCCCCCCCCCCCCC(=O)OCC1COC(O1)CCCCCCCCCCCCCCC	predicted	0
FAAH	AVXDNDYYTSRSJJ-UHFFFAOYSA-N	CCCCCCCCCCCCCCCC(=O)OCC1COC(O1)CCCCCCCCCCCCCCC	predicted	0
CYP3A4	AVXDNDYYTSRSJJ-UHFFFAOYSA-N	CCCCCCCCCCCCCCCC(=O)OCC1COC(O1)CCCCCCCCCCCCCCC	predicted	0
MPEG1	AVXDNDYYTSRSJJ-UHFFFAOYSA-N	CCCCCCCCCCCCCCCC(=O)OCC1COC(O1)CCCCCCCCCCCCCCC	predicted	0
MAPT	AVXDNDYYTSRSJJ-UHFFFAOYSA-N	CCCCCCCCCCCCCCCC(=O)OCC1COC(O1)CCCCCCCCCCCCCCC	predicted	0
ALOX5	AVXDNDYYTSRSJJ-UHFFFAOYSA-N	CCCCCCCCCCCCCCCC(=O)OCC1COC(O1)CCCCCCCCCCCCCCC	predicted	0
PPARG	AVXDNDYYTSRSJJ-UHFFFAOYSA-N	CCCCCCCCCCCCCCCC(=O)OCC1COC(O1)CCCCCCCCCCCCCCC	predicted	0
SMN1	AVXDNDYYTSRSJJ-UHFFFAOYSA-N	CCCCCCCCCCCCCCCC(=O)OCC1COC(O1)CCCCCCCCCCCCCCC	predicted	0
PTPN1	AVXDNDYYTSRSJJ-UHFFFAOYSA-N	CCCCCCCCCCCCCCCC(=O)OCC1COC(O1)CCCCCCCCCCCCCCC	predicted	0
TRPV1	AVXDNDYYTSRSJJ-UHFFFAOYSA-N	CCCCCCCCCCCCCCCC(=O)OCC1COC(O1)CCCCCCCCCCCCCCC	predicted	0
TDP1	AVXDNDYYTSRSJJ-UHFFFAOYSA-N	CCCCCCCCCCCCCCCC(=O)OCC1COC(O1)CCCCCCCCCCCCCCC	predicted	0
FABP3	AVXDNDYYTSRSJJ-UHFFFAOYSA-N	CCCCCCCCCCCCCCCC(=O)OCC1COC(O1)CCCCCCCCCCCCCCC	predicted	0
ACHE	AVXDNDYYTSRSJJ-UHFFFAOYSA-N	CCCCCCCCCCCCCCCC(=O)OCC1COC(O1)CCCCCCCCCCCCCCC	predicted	0
ALDH1A1	AVXDNDYYTSRSJJ-UHFFFAOYSA-N	CCCCCCCCCCCCCCCC(=O)OCC1COC(O1)CCCCCCCCCCCCCCC	predicted	0
PPARA	AVXDNDYYTSRSJJ-UHFFFAOYSA-N	CCCCCCCCCCCCCCCC(=O)OCC1COC(O1)CCCCCCCCCCCCCCC	predicted	0
PPARD	AVXDNDYYTSRSJJ-UHFFFAOYSA-N	CCCCCCCCCCCCCCCC(=O)OCC1COC(O1)CCCCCCCCCCCCCCC	predicted	0
KMT2A	AVXDNDYYTSRSJJ-UHFFFAOYSA-N	CCCCCCCCCCCCCCCC(=O)OCC1COC(O1)CCCCCCCCCCCCCCC	predicted	0
LMNA	HXEACLLIILLPRG-UHFFFAOYSA-N	OC(=O)C1CCCCN1	predicted	0
TSHR	HXEACLLIILLPRG-UHFFFAOYSA-N	OC(=O)C1CCCCN1	predicted	0
CYP3A4	HXEACLLIILLPRG-UHFFFAOYSA-N	OC(=O)C1CCCCN1	predicted	0
TDP1	HXEACLLIILLPRG-UHFFFAOYSA-N	OC(=O)C1CCCCN1	predicted	0
BLM	HXEACLLIILLPRG-UHFFFAOYSA-N	OC(=O)C1CCCCN1	predicted	0
CYP2C19	HXEACLLIILLPRG-UHFFFAOYSA-N	OC(=O)C1CCCCN1	predicted	0
SMN1	HXEACLLIILLPRG-UHFFFAOYSA-N	OC(=O)C1CCCCN1	predicted	0
MAPT	HXEACLLIILLPRG-UHFFFAOYSA-N	OC(=O)C1CCCCN1	predicted	0
CYP2D6	HXEACLLIILLPRG-UHFFFAOYSA-N	OC(=O)C1CCCCN1	predicted	0
ALDH1A1	HXEACLLIILLPRG-UHFFFAOYSA-N	OC(=O)C1CCCCN1	predicted	0
KMT2A	HXEACLLIILLPRG-UHFFFAOYSA-N	OC(=O)C1CCCCN1	predicted	0
NFKB1	HXEACLLIILLPRG-UHFFFAOYSA-N	OC(=O)C1CCCCN1	predicted	0
PTPN1	HXEACLLIILLPRG-UHFFFAOYSA-N	OC(=O)C1CCCCN1	predicted	0
CA5A	HXEACLLIILLPRG-UHFFFAOYSA-N	OC(=O)C1CCCCN1	predicted	0
MAPK1	HXEACLLIILLPRG-UHFFFAOYSA-N	OC(=O)C1CCCCN1	predicted	0
ACHE	HXEACLLIILLPRG-UHFFFAOYSA-N	OC(=O)C1CCCCN1	predicted	0
CA5B	HXEACLLIILLPRG-UHFFFAOYSA-N	OC(=O)C1CCCCN1	predicted	0
CA1	HXEACLLIILLPRG-UHFFFAOYSA-N	OC(=O)C1CCCCN1	predicted	0
CHRNB2	HXEACLLIILLPRG-UHFFFAOYSA-N	OC(=O)C1CCCCN1	predicted	0
HMGCR	HXEACLLIILLPRG-UHFFFAOYSA-N	OC(=O)C1CCCCN1	predicted	0
CYP3A4	STYWZBSDQCXNQL-UHFFFAOYSA-N	O=C(c1cc(O)c(c(c1)OC(=O)c1cc(O)c(c(c1)O)O)O)OC1C(OC(C(C1OC(=O)c1cc(O)c(c(c1)O)O)OC(=O)c1cc(O)c(c(c1)O)O)COC(=O)c1cc(O)c(c(c1)O)O)OC(=O)c1cc(O)c(c(c1)O)O	predicted	0
MAPT	STYWZBSDQCXNQL-UHFFFAOYSA-N	O=C(c1cc(O)c(c(c1)OC(=O)c1cc(O)c(c(c1)O)O)O)OC1C(OC(C(C1OC(=O)c1cc(O)c(c(c1)O)O)OC(=O)c1cc(O)c(c(c1)O)O)COC(=O)c1cc(O)c(c(c1)O)O)OC(=O)c1cc(O)c(c(c1)O)O	predicted	0
LMNA	STYWZBSDQCXNQL-UHFFFAOYSA-N	O=C(c1cc(O)c(c(c1)OC(=O)c1cc(O)c(c(c1)O)O)O)OC1C(OC(C(C1OC(=O)c1cc(O)c(c(c1)O)O)OC(=O)c1cc(O)c(c(c1)O)O)COC(=O)c1cc(O)c(c(c1)O)O)OC(=O)c1cc(O)c(c(c1)O)O	predicted	0
TDP1	STYWZBSDQCXNQL-UHFFFAOYSA-N	O=C(c1cc(O)c(c(c1)OC(=O)c1cc(O)c(c(c1)O)O)O)OC1C(OC(C(C1OC(=O)c1cc(O)c(c(c1)O)O)OC(=O)c1cc(O)c(c(c1)O)O)COC(=O)c1cc(O)c(c(c1)O)O)OC(=O)c1cc(O)c(c(c1)O)O	predicted	0
BACE1	STYWZBSDQCXNQL-UHFFFAOYSA-N	O=C(c1cc(O)c(c(c1)OC(=O)c1cc(O)c(c(c1)O)O)O)OC1C(OC(C(C1OC(=O)c1cc(O)c(c(c1)O)O)OC(=O)c1cc(O)c(c(c1)O)O)COC(=O)c1cc(O)c(c(c1)O)O)OC(=O)c1cc(O)c(c(c1)O)O	predicted	0
RAB9A	STYWZBSDQCXNQL-UHFFFAOYSA-N	O=C(c1cc(O)c(c(c1)OC(=O)c1cc(O)c(c(c1)O)O)O)OC1C(OC(C(C1OC(=O)c1cc(O)c(c(c1)O)O)OC(=O)c1cc(O)c(c(c1)O)O)COC(=O)c1cc(O)c(c(c1)O)O)OC(=O)c1cc(O)c(c(c1)O)O	predicted	0
AKR1B1	STYWZBSDQCXNQL-UHFFFAOYSA-N	O=C(c1cc(O)c(c(c1)OC(=O)c1cc(O)c(c(c1)O)O)O)OC1C(OC(C(C1OC(=O)c1cc(O)c(c(c1)O)O)OC(=O)c1cc(O)c(c(c1)O)O)COC(=O)c1cc(O)c(c(c1)O)O)OC(=O)c1cc(O)c(c(c1)O)O	predicted	0
SMN1	STYWZBSDQCXNQL-UHFFFAOYSA-N	O=C(c1cc(O)c(c(c1)OC(=O)c1cc(O)c(c(c1)O)O)O)OC1C(OC(C(C1OC(=O)c1cc(O)c(c(c1)O)O)OC(=O)c1cc(O)c(c(c1)O)O)COC(=O)c1cc(O)c(c(c1)O)O)OC(=O)c1cc(O)c(c(c1)O)O	predicted	0
NPC1	STYWZBSDQCXNQL-UHFFFAOYSA-N	O=C(c1cc(O)c(c(c1)OC(=O)c1cc(O)c(c(c1)O)O)O)OC1C(OC(C(C1OC(=O)c1cc(O)c(c(c1)O)O)OC(=O)c1cc(O)c(c(c1)O)O)COC(=O)c1cc(O)c(c(c1)O)O)OC(=O)c1cc(O)c(c(c1)O)O	predicted	0
POLB	STYWZBSDQCXNQL-UHFFFAOYSA-N	O=C(c1cc(O)c(c(c1)OC(=O)c1cc(O)c(c(c1)O)O)O)OC1C(OC(C(C1OC(=O)c1cc(O)c(c(c1)O)O)OC(=O)c1cc(O)c(c(c1)O)O)COC(=O)c1cc(O)c(c(c1)O)O)OC(=O)c1cc(O)c(c(c1)O)O	predicted	0
F10	STYWZBSDQCXNQL-UHFFFAOYSA-N	O=C(c1cc(O)c(c(c1)OC(=O)c1cc(O)c(c(c1)O)O)O)OC1C(OC(C(C1OC(=O)c1cc(O)c(c(c1)O)O)OC(=O)c1cc(O)c(c(c1)O)O)COC(=O)c1cc(O)c(c(c1)O)O)OC(=O)c1cc(O)c(c(c1)O)O	predicted	0
HSP90AA1	STYWZBSDQCXNQL-UHFFFAOYSA-N	O=C(c1cc(O)c(c(c1)OC(=O)c1cc(O)c(c(c1)O)O)O)OC1C(OC(C(C1OC(=O)c1cc(O)c(c(c1)O)O)OC(=O)c1cc(O)c(c(c1)O)O)COC(=O)c1cc(O)c(c(c1)O)O)OC(=O)c1cc(O)c(c(c1)O)O	predicted	0
APEX1	STYWZBSDQCXNQL-UHFFFAOYSA-N	O=C(c1cc(O)c(c(c1)OC(=O)c1cc(O)c(c(c1)O)O)O)OC1C(OC(C(C1OC(=O)c1cc(O)c(c(c1)O)O)OC(=O)c1cc(O)c(c(c1)O)O)COC(=O)c1cc(O)c(c(c1)O)O)OC(=O)c1cc(O)c(c(c1)O)O	predicted	0
CA9	STYWZBSDQCXNQL-UHFFFAOYSA-N	O=C(c1cc(O)c(c(c1)OC(=O)c1cc(O)c(c(c1)O)O)O)OC1C(OC(C(C1OC(=O)c1cc(O)c(c(c1)O)O)OC(=O)c1cc(O)c(c(c1)O)O)COC(=O)c1cc(O)c(c(c1)O)O)OC(=O)c1cc(O)c(c(c1)O)O	predicted	0
CA1	STYWZBSDQCXNQL-UHFFFAOYSA-N	O=C(c1cc(O)c(c(c1)OC(=O)c1cc(O)c(c(c1)O)O)O)OC1C(OC(C(C1OC(=O)c1cc(O)c(c(c1)O)O)OC(=O)c1cc(O)c(c(c1)O)O)COC(=O)c1cc(O)c(c(c1)O)O)OC(=O)c1cc(O)c(c(c1)O)O	predicted	0
KDM4E	STYWZBSDQCXNQL-UHFFFAOYSA-N	O=C(c1cc(O)c(c(c1)OC(=O)c1cc(O)c(c(c1)O)O)O)OC1C(OC(C(C1OC(=O)c1cc(O)c(c(c1)O)O)OC(=O)c1cc(O)c(c(c1)O)O)COC(=O)c1cc(O)c(c(c1)O)O)OC(=O)c1cc(O)c(c(c1)O)O	predicted	0
TSHR	STYWZBSDQCXNQL-UHFFFAOYSA-N	O=C(c1cc(O)c(c(c1)OC(=O)c1cc(O)c(c(c1)O)O)O)OC1C(OC(C(C1OC(=O)c1cc(O)c(c(c1)O)O)OC(=O)c1cc(O)c(c(c1)O)O)COC(=O)c1cc(O)c(c(c1)O)O)OC(=O)c1cc(O)c(c(c1)O)O	predicted	0
ALDH1A1	STYWZBSDQCXNQL-UHFFFAOYSA-N	O=C(c1cc(O)c(c(c1)OC(=O)c1cc(O)c(c(c1)O)O)O)OC1C(OC(C(C1OC(=O)c1cc(O)c(c(c1)O)O)OC(=O)c1cc(O)c(c(c1)O)O)COC(=O)c1cc(O)c(c(c1)O)O)OC(=O)c1cc(O)c(c(c1)O)O	predicted	0
CYP19A1	STYWZBSDQCXNQL-UHFFFAOYSA-N	O=C(c1cc(O)c(c(c1)OC(=O)c1cc(O)c(c(c1)O)O)O)OC1C(OC(C(C1OC(=O)c1cc(O)c(c(c1)O)O)OC(=O)c1cc(O)c(c(c1)O)O)COC(=O)c1cc(O)c(c(c1)O)O)OC(=O)c1cc(O)c(c(c1)O)O	predicted	0
CA12	STYWZBSDQCXNQL-UHFFFAOYSA-N	O=C(c1cc(O)c(c(c1)OC(=O)c1cc(O)c(c(c1)O)O)O)OC1C(OC(C(C1OC(=O)c1cc(O)c(c(c1)O)O)OC(=O)c1cc(O)c(c(c1)O)O)COC(=O)c1cc(O)c(c(c1)O)O)OC(=O)c1cc(O)c(c(c1)O)O	predicted	0
PTPN1	JRHJXXLCNATYLS-OMSIYMKDSA-N	C/C(=C\C=C\C=C(\C=C\C=C(\C1C=C2C(O1)(C)CC(CC2(C)C)O)/C)/C)/C=C/C=C(/C=C/C1C(=CC(CC1(C)C)O)C)\C	predicted	0
LMNA	JRHJXXLCNATYLS-OMSIYMKDSA-N	C/C(=C\C=C\C=C(\C=C\C=C(\C1C=C2C(O1)(C)CC(CC2(C)C)O)/C)/C)/C=C/C=C(/C=C/C1C(=CC(CC1(C)C)O)C)\C	predicted	0
MAPT	JRHJXXLCNATYLS-OMSIYMKDSA-N	C/C(=C\C=C\C=C(\C=C\C=C(\C1C=C2C(O1)(C)CC(CC2(C)C)O)/C)/C)/C=C/C=C(/C=C/C1C(=CC(CC1(C)C)O)C)\C	predicted	0
GPBAR1	JRHJXXLCNATYLS-OMSIYMKDSA-N	C/C(=C\C=C\C=C(\C=C\C=C(\C1C=C2C(O1)(C)CC(CC2(C)C)O)/C)/C)/C=C/C=C(/C=C/C1C(=CC(CC1(C)C)O)C)\C	predicted	0
CYP3A4	JRHJXXLCNATYLS-OMSIYMKDSA-N	C/C(=C\C=C\C=C(\C=C\C=C(\C1C=C2C(O1)(C)CC(CC2(C)C)O)/C)/C)/C=C/C=C(/C=C/C1C(=CC(CC1(C)C)O)C)\C	predicted	0
TSHR	JRHJXXLCNATYLS-OMSIYMKDSA-N	C/C(=C\C=C\C=C(\C=C\C=C(\C1C=C2C(O1)(C)CC(CC2(C)C)O)/C)/C)/C=C/C=C(/C=C/C1C(=CC(CC1(C)C)O)C)\C	predicted	0
RAB9A	JRHJXXLCNATYLS-OMSIYMKDSA-N	C/C(=C\C=C\C=C(\C=C\C=C(\C1C=C2C(O1)(C)CC(CC2(C)C)O)/C)/C)/C=C/C=C(/C=C/C1C(=CC(CC1(C)C)O)C)\C	predicted	0
SMN1	JRHJXXLCNATYLS-OMSIYMKDSA-N	C/C(=C\C=C\C=C(\C=C\C=C(\C1C=C2C(O1)(C)CC(CC2(C)C)O)/C)/C)/C=C/C=C(/C=C/C1C(=CC(CC1(C)C)O)C)\C	predicted	0
HSD11B1	JRHJXXLCNATYLS-OMSIYMKDSA-N	C/C(=C\C=C\C=C(\C=C\C=C(\C1C=C2C(O1)(C)CC(CC2(C)C)O)/C)/C)/C=C/C=C(/C=C/C1C(=CC(CC1(C)C)O)C)\C	predicted	0
NPC1	JRHJXXLCNATYLS-OMSIYMKDSA-N	C/C(=C\C=C\C=C(\C=C\C=C(\C1C=C2C(O1)(C)CC(CC2(C)C)O)/C)/C)/C=C/C=C(/C=C/C1C(=CC(CC1(C)C)O)C)\C	predicted	0
TP53	JRHJXXLCNATYLS-OMSIYMKDSA-N	C/C(=C\C=C\C=C(\C=C\C=C(\C1C=C2C(O1)(C)CC(CC2(C)C)O)/C)/C)/C=C/C=C(/C=C/C1C(=CC(CC1(C)C)O)C)\C	predicted	0
CYP19A1	JRHJXXLCNATYLS-OMSIYMKDSA-N	C/C(=C\C=C\C=C(\C=C\C=C(\C1C=C2C(O1)(C)CC(CC2(C)C)O)/C)/C)/C=C/C=C(/C=C/C1C(=CC(CC1(C)C)O)C)\C	predicted	0
TDP1	JRHJXXLCNATYLS-OMSIYMKDSA-N	C/C(=C\C=C\C=C(\C=C\C=C(\C1C=C2C(O1)(C)CC(CC2(C)C)O)/C)/C)/C=C/C=C(/C=C/C1C(=CC(CC1(C)C)O)C)\C	predicted	0
AKR1B10	JRHJXXLCNATYLS-OMSIYMKDSA-N	C/C(=C\C=C\C=C(\C=C\C=C(\C1C=C2C(O1)(C)CC(CC2(C)C)O)/C)/C)/C=C/C=C(/C=C/C1C(=CC(CC1(C)C)O)C)\C	predicted	0
SLCO1B3	JRHJXXLCNATYLS-OMSIYMKDSA-N	C/C(=C\C=C\C=C(\C=C\C=C(\C1C=C2C(O1)(C)CC(CC2(C)C)O)/C)/C)/C=C/C=C(/C=C/C1C(=CC(CC1(C)C)O)C)\C	predicted	0
SLCO1B1	JRHJXXLCNATYLS-OMSIYMKDSA-N	C/C(=C\C=C\C=C(\C=C\C=C(\C1C=C2C(O1)(C)CC(CC2(C)C)O)/C)/C)/C=C/C=C(/C=C/C1C(=CC(CC1(C)C)O)C)\C	predicted	0
SHBG	JRHJXXLCNATYLS-OMSIYMKDSA-N	C/C(=C\C=C\C=C(\C=C\C=C(\C1C=C2C(O1)(C)CC(CC2(C)C)O)/C)/C)/C=C/C=C(/C=C/C1C(=CC(CC1(C)C)O)C)\C	predicted	0
KMT2A	JRHJXXLCNATYLS-OMSIYMKDSA-N	C/C(=C\C=C\C=C(\C=C\C=C(\C1C=C2C(O1)(C)CC(CC2(C)C)O)/C)/C)/C=C/C=C(/C=C/C1C(=CC(CC1(C)C)O)C)\C	predicted	0
MAPK1	JRHJXXLCNATYLS-OMSIYMKDSA-N	C/C(=C\C=C\C=C(\C=C\C=C(\C1C=C2C(O1)(C)CC(CC2(C)C)O)/C)/C)/C=C/C=C(/C=C/C1C(=CC(CC1(C)C)O)C)\C	predicted	0
ALDH1A1	JRHJXXLCNATYLS-OMSIYMKDSA-N	C/C(=C\C=C\C=C(\C=C\C=C(\C1C=C2C(O1)(C)CC(CC2(C)C)O)/C)/C)/C=C/C=C(/C=C/C1C(=CC(CC1(C)C)O)C)\C	predicted	0
PTPN1	XZFDKWMYCUEKSS-UHFFFAOYSA-N	O=C1CCC2CC1C2(C)C	predicted	0
TSHR	XZFDKWMYCUEKSS-UHFFFAOYSA-N	O=C1CCC2CC1C2(C)C	predicted	0
LMNA	XZFDKWMYCUEKSS-UHFFFAOYSA-N	O=C1CCC2CC1C2(C)C	predicted	0
GPBAR1	XZFDKWMYCUEKSS-UHFFFAOYSA-N	O=C1CCC2CC1C2(C)C	predicted	0
TNF	XZFDKWMYCUEKSS-UHFFFAOYSA-N	O=C1CCC2CC1C2(C)C	predicted	0
CYP3A4	XZFDKWMYCUEKSS-UHFFFAOYSA-N	O=C1CCC2CC1C2(C)C	predicted	0
MAPT	XZFDKWMYCUEKSS-UHFFFAOYSA-N	O=C1CCC2CC1C2(C)C	predicted	0
SHBG	XZFDKWMYCUEKSS-UHFFFAOYSA-N	O=C1CCC2CC1C2(C)C	predicted	0
SMN1	XZFDKWMYCUEKSS-UHFFFAOYSA-N	O=C1CCC2CC1C2(C)C	predicted	0
CYP19A1	XZFDKWMYCUEKSS-UHFFFAOYSA-N	O=C1CCC2CC1C2(C)C	predicted	0
HSD11B1	XZFDKWMYCUEKSS-UHFFFAOYSA-N	O=C1CCC2CC1C2(C)C	predicted	0
ALOX5	XZFDKWMYCUEKSS-UHFFFAOYSA-N	O=C1CCC2CC1C2(C)C	predicted	0
ALDH1A1	XZFDKWMYCUEKSS-UHFFFAOYSA-N	O=C1CCC2CC1C2(C)C	predicted	0
CTSD	XZFDKWMYCUEKSS-UHFFFAOYSA-N	O=C1CCC2CC1C2(C)C	predicted	0
RAB9A	XZFDKWMYCUEKSS-UHFFFAOYSA-N	O=C1CCC2CC1C2(C)C	predicted	0
MAPK1	XZFDKWMYCUEKSS-UHFFFAOYSA-N	O=C1CCC2CC1C2(C)C	predicted	0
KMT2A	XZFDKWMYCUEKSS-UHFFFAOYSA-N	O=C1CCC2CC1C2(C)C	predicted	0
NPSR1	XZFDKWMYCUEKSS-UHFFFAOYSA-N	O=C1CCC2CC1C2(C)C	predicted	0
TDP1	XZFDKWMYCUEKSS-UHFFFAOYSA-N	O=C1CCC2CC1C2(C)C	predicted	0
TRPV1	XZFDKWMYCUEKSS-UHFFFAOYSA-N	O=C1CCC2CC1C2(C)C	predicted	0
PTPN1	LDWAIHWGMRVEFR-UHFFFAOYSA-N	OCC1CCC2CC1C2(C)C	predicted	0
TSHR	LDWAIHWGMRVEFR-UHFFFAOYSA-N	OCC1CCC2CC1C2(C)C	predicted	0
LMNA	LDWAIHWGMRVEFR-UHFFFAOYSA-N	OCC1CCC2CC1C2(C)C	predicted	0
CYP3A4	LDWAIHWGMRVEFR-UHFFFAOYSA-N	OCC1CCC2CC1C2(C)C	predicted	0
GPBAR1	LDWAIHWGMRVEFR-UHFFFAOYSA-N	OCC1CCC2CC1C2(C)C	predicted	0
MAPT	LDWAIHWGMRVEFR-UHFFFAOYSA-N	OCC1CCC2CC1C2(C)C	predicted	0
HSD11B1	LDWAIHWGMRVEFR-UHFFFAOYSA-N	OCC1CCC2CC1C2(C)C	predicted	0
SHBG	LDWAIHWGMRVEFR-UHFFFAOYSA-N	OCC1CCC2CC1C2(C)C	predicted	0
SMN1	LDWAIHWGMRVEFR-UHFFFAOYSA-N	OCC1CCC2CC1C2(C)C	predicted	0
RAB9A	LDWAIHWGMRVEFR-UHFFFAOYSA-N	OCC1CCC2CC1C2(C)C	predicted	0
CYP19A1	LDWAIHWGMRVEFR-UHFFFAOYSA-N	OCC1CCC2CC1C2(C)C	predicted	0
TDP1	LDWAIHWGMRVEFR-UHFFFAOYSA-N	OCC1CCC2CC1C2(C)C	predicted	0
TNF	LDWAIHWGMRVEFR-UHFFFAOYSA-N	OCC1CCC2CC1C2(C)C	predicted	0
NPC1	LDWAIHWGMRVEFR-UHFFFAOYSA-N	OCC1CCC2CC1C2(C)C	predicted	0
ALDH1A1	LDWAIHWGMRVEFR-UHFFFAOYSA-N	OCC1CCC2CC1C2(C)C	predicted	0
SLCO1B3	LDWAIHWGMRVEFR-UHFFFAOYSA-N	OCC1CCC2CC1C2(C)C	predicted	0
SLCO1B1	LDWAIHWGMRVEFR-UHFFFAOYSA-N	OCC1CCC2CC1C2(C)C	predicted	0
KMT2A	LDWAIHWGMRVEFR-UHFFFAOYSA-N	OCC1CCC2CC1C2(C)C	predicted	0
MAPK1	LDWAIHWGMRVEFR-UHFFFAOYSA-N	OCC1CCC2CC1C2(C)C	predicted	0
ACHE	LDWAIHWGMRVEFR-UHFFFAOYSA-N	OCC1CCC2CC1C2(C)C	predicted	0
ITGA4	VJFUPGQZSXIULQ-VKTMSVCMSA-N	C=C/C=C/CC1=C(C)C(CC1=O)OC(=O)C1C(C1(C)C)/C=C(/C(=O)OC)\C	predicted	0
PTPN1	VJFUPGQZSXIULQ-VKTMSVCMSA-N	C=C/C=C/CC1=C(C)C(CC1=O)OC(=O)C1C(C1(C)C)/C=C(/C(=O)OC)\C	predicted	0
LMNA	VJFUPGQZSXIULQ-VKTMSVCMSA-N	C=C/C=C/CC1=C(C)C(CC1=O)OC(=O)C1C(C1(C)C)/C=C(/C(=O)OC)\C	predicted	0
MAPT	VJFUPGQZSXIULQ-VKTMSVCMSA-N	C=C/C=C/CC1=C(C)C(CC1=O)OC(=O)C1C(C1(C)C)/C=C(/C(=O)OC)\C	predicted	0
CYP3A4	VJFUPGQZSXIULQ-VKTMSVCMSA-N	C=C/C=C/CC1=C(C)C(CC1=O)OC(=O)C1C(C1(C)C)/C=C(/C(=O)OC)\C	predicted	0
TSHR	VJFUPGQZSXIULQ-VKTMSVCMSA-N	C=C/C=C/CC1=C(C)C(CC1=O)OC(=O)C1C(C1(C)C)/C=C(/C(=O)OC)\C	predicted	0
S1PR4	VJFUPGQZSXIULQ-VKTMSVCMSA-N	C=C/C=C/CC1=C(C)C(CC1=O)OC(=O)C1C(C1(C)C)/C=C(/C(=O)OC)\C	predicted	0
SMN1	VJFUPGQZSXIULQ-VKTMSVCMSA-N	C=C/C=C/CC1=C(C)C(CC1=O)OC(=O)C1C(C1(C)C)/C=C(/C(=O)OC)\C	predicted	0
RAB9A	VJFUPGQZSXIULQ-VKTMSVCMSA-N	C=C/C=C/CC1=C(C)C(CC1=O)OC(=O)C1C(C1(C)C)/C=C(/C(=O)OC)\C	predicted	0
XBP1	VJFUPGQZSXIULQ-VKTMSVCMSA-N	C=C/C=C/CC1=C(C)C(CC1=O)OC(=O)C1C(C1(C)C)/C=C(/C(=O)OC)\C	predicted	0
NPC1	VJFUPGQZSXIULQ-VKTMSVCMSA-N	C=C/C=C/CC1=C(C)C(CC1=O)OC(=O)C1C(C1(C)C)/C=C(/C(=O)OC)\C	predicted	0
ALDH1A1	VJFUPGQZSXIULQ-VKTMSVCMSA-N	C=C/C=C/CC1=C(C)C(CC1=O)OC(=O)C1C(C1(C)C)/C=C(/C(=O)OC)\C	predicted	0
CYP19A1	VJFUPGQZSXIULQ-VKTMSVCMSA-N	C=C/C=C/CC1=C(C)C(CC1=O)OC(=O)C1C(C1(C)C)/C=C(/C(=O)OC)\C	predicted	0
TRPA1	VJFUPGQZSXIULQ-VKTMSVCMSA-N	C=C/C=C/CC1=C(C)C(CC1=O)OC(=O)C1C(C1(C)C)/C=C(/C(=O)OC)\C	predicted	0
HTT	VJFUPGQZSXIULQ-VKTMSVCMSA-N	C=C/C=C/CC1=C(C)C(CC1=O)OC(=O)C1C(C1(C)C)/C=C(/C(=O)OC)\C	predicted	0
GPR55	VJFUPGQZSXIULQ-VKTMSVCMSA-N	C=C/C=C/CC1=C(C)C(CC1=O)OC(=O)C1C(C1(C)C)/C=C(/C(=O)OC)\C	predicted	0
TDP1	VJFUPGQZSXIULQ-VKTMSVCMSA-N	C=C/C=C/CC1=C(C)C(CC1=O)OC(=O)C1C(C1(C)C)/C=C(/C(=O)OC)\C	predicted	0
S1PR1	VJFUPGQZSXIULQ-VKTMSVCMSA-N	C=C/C=C/CC1=C(C)C(CC1=O)OC(=O)C1C(C1(C)C)/C=C(/C(=O)OC)\C	predicted	0
KMT2A	VJFUPGQZSXIULQ-VKTMSVCMSA-N	C=C/C=C/CC1=C(C)C(CC1=O)OC(=O)C1C(C1(C)C)/C=C(/C(=O)OC)\C	predicted	0
TP53	VJFUPGQZSXIULQ-VKTMSVCMSA-N	C=C/C=C/CC1=C(C)C(CC1=O)OC(=O)C1C(C1(C)C)/C=C(/C(=O)OC)\C	predicted	0
LMNA	PESGIJSKABCHLK-YPKPFQOOSA-N	O=C1C=C/C(=C\2/NOC(C2)c2ccccc2)/C=C1C	predicted	0
CYP19A1	PESGIJSKABCHLK-YPKPFQOOSA-N	O=C1C=C/C(=C\2/NOC(C2)c2ccccc2)/C=C1C	predicted	0
MAPT	PESGIJSKABCHLK-YPKPFQOOSA-N	O=C1C=C/C(=C\2/NOC(C2)c2ccccc2)/C=C1C	predicted	0
CYP3A4	PESGIJSKABCHLK-YPKPFQOOSA-N	O=C1C=C/C(=C\2/NOC(C2)c2ccccc2)/C=C1C	predicted	0
TSHR	PESGIJSKABCHLK-YPKPFQOOSA-N	O=C1C=C/C(=C\2/NOC(C2)c2ccccc2)/C=C1C	predicted	0
ALDH1A1	PESGIJSKABCHLK-YPKPFQOOSA-N	O=C1C=C/C(=C\2/NOC(C2)c2ccccc2)/C=C1C	predicted	0
ABCG2	PESGIJSKABCHLK-YPKPFQOOSA-N	O=C1C=C/C(=C\2/NOC(C2)c2ccccc2)/C=C1C	predicted	0
RAB9A	PESGIJSKABCHLK-YPKPFQOOSA-N	O=C1C=C/C(=C\2/NOC(C2)c2ccccc2)/C=C1C	predicted	0
PTPN1	PESGIJSKABCHLK-YPKPFQOOSA-N	O=C1C=C/C(=C\2/NOC(C2)c2ccccc2)/C=C1C	predicted	0
SMN1	PESGIJSKABCHLK-YPKPFQOOSA-N	O=C1C=C/C(=C\2/NOC(C2)c2ccccc2)/C=C1C	predicted	0
CYP2C19	PESGIJSKABCHLK-YPKPFQOOSA-N	O=C1C=C/C(=C\2/NOC(C2)c2ccccc2)/C=C1C	predicted	0
TDP1	PESGIJSKABCHLK-YPKPFQOOSA-N	O=C1C=C/C(=C\2/NOC(C2)c2ccccc2)/C=C1C	predicted	0
TP53	PESGIJSKABCHLK-YPKPFQOOSA-N	O=C1C=C/C(=C\2/NOC(C2)c2ccccc2)/C=C1C	predicted	0
KMT2A	PESGIJSKABCHLK-YPKPFQOOSA-N	O=C1C=C/C(=C\2/NOC(C2)c2ccccc2)/C=C1C	predicted	0
NPC1	PESGIJSKABCHLK-YPKPFQOOSA-N	O=C1C=C/C(=C\2/NOC(C2)c2ccccc2)/C=C1C	predicted	0
ACHE	PESGIJSKABCHLK-YPKPFQOOSA-N	O=C1C=C/C(=C\2/NOC(C2)c2ccccc2)/C=C1C	predicted	0
KDM4E	PESGIJSKABCHLK-YPKPFQOOSA-N	O=C1C=C/C(=C\2/NOC(C2)c2ccccc2)/C=C1C	predicted	0
MAPK1	PESGIJSKABCHLK-YPKPFQOOSA-N	O=C1C=C/C(=C\2/NOC(C2)c2ccccc2)/C=C1C	predicted	0
ALOX5	PESGIJSKABCHLK-YPKPFQOOSA-N	O=C1C=C/C(=C\2/NOC(C2)c2ccccc2)/C=C1C	predicted	0
ALOX15	PESGIJSKABCHLK-YPKPFQOOSA-N	O=C1C=C/C(=C\2/NOC(C2)c2ccccc2)/C=C1C	predicted	0
PTPN1	HCXVJBMSMIARIN-WACSKALWSA-N	CC[C@H](C(C)C)/C=C/C([C@H]1CCC2[C@]1(C)CC[C@H]1[C@H]2CC=C2[C@]1(C)CC[C@@H](C2)O)C	predicted	0
LMNA	HCXVJBMSMIARIN-WACSKALWSA-N	CC[C@H](C(C)C)/C=C/C([C@H]1CCC2[C@]1(C)CC[C@H]1[C@H]2CC=C2[C@]1(C)CC[C@@H](C2)O)C	predicted	0
GPBAR1	HCXVJBMSMIARIN-WACSKALWSA-N	CC[C@H](C(C)C)/C=C/C([C@H]1CCC2[C@]1(C)CC[C@H]1[C@H]2CC=C2[C@]1(C)CC[C@@H](C2)O)C	predicted	0
TSHR	HCXVJBMSMIARIN-WACSKALWSA-N	CC[C@H](C(C)C)/C=C/C([C@H]1CCC2[C@]1(C)CC[C@H]1[C@H]2CC=C2[C@]1(C)CC[C@@H](C2)O)C	predicted	0
MAPT	HCXVJBMSMIARIN-WACSKALWSA-N	CC[C@H](C(C)C)/C=C/C([C@H]1CCC2[C@]1(C)CC[C@H]1[C@H]2CC=C2[C@]1(C)CC[C@@H](C2)O)C	predicted	0
CYP3A4	HCXVJBMSMIARIN-WACSKALWSA-N	CC[C@H](C(C)C)/C=C/C([C@H]1CCC2[C@]1(C)CC[C@H]1[C@H]2CC=C2[C@]1(C)CC[C@@H](C2)O)C	predicted	0
RAB9A	HCXVJBMSMIARIN-WACSKALWSA-N	CC[C@H](C(C)C)/C=C/C([C@H]1CCC2[C@]1(C)CC[C@H]1[C@H]2CC=C2[C@]1(C)CC[C@@H](C2)O)C	predicted	0
SHBG	HCXVJBMSMIARIN-WACSKALWSA-N	CC[C@H](C(C)C)/C=C/C([C@H]1CCC2[C@]1(C)CC[C@H]1[C@H]2CC=C2[C@]1(C)CC[C@@H](C2)O)C	predicted	0
SMN1	HCXVJBMSMIARIN-WACSKALWSA-N	CC[C@H](C(C)C)/C=C/C([C@H]1CCC2[C@]1(C)CC[C@H]1[C@H]2CC=C2[C@]1(C)CC[C@@H](C2)O)C	predicted	0
NPC1	HCXVJBMSMIARIN-WACSKALWSA-N	CC[C@H](C(C)C)/C=C/C([C@H]1CCC2[C@]1(C)CC[C@H]1[C@H]2CC=C2[C@]1(C)CC[C@@H](C2)O)C	predicted	0
HSD11B1	HCXVJBMSMIARIN-WACSKALWSA-N	CC[C@H](C(C)C)/C=C/C([C@H]1CCC2[C@]1(C)CC[C@H]1[C@H]2CC=C2[C@]1(C)CC[C@@H](C2)O)C	predicted	0
CYP19A1	HCXVJBMSMIARIN-WACSKALWSA-N	CC[C@H](C(C)C)/C=C/C([C@H]1CCC2[C@]1(C)CC[C@H]1[C@H]2CC=C2[C@]1(C)CC[C@@H](C2)O)C	predicted	0
TDP1	HCXVJBMSMIARIN-WACSKALWSA-N	CC[C@H](C(C)C)/C=C/C([C@H]1CCC2[C@]1(C)CC[C@H]1[C@H]2CC=C2[C@]1(C)CC[C@@H](C2)O)C	predicted	0
TP53	HCXVJBMSMIARIN-WACSKALWSA-N	CC[C@H](C(C)C)/C=C/C([C@H]1CCC2[C@]1(C)CC[C@H]1[C@H]2CC=C2[C@]1(C)CC[C@@H](C2)O)C	predicted	0
ALDH1A1	HCXVJBMSMIARIN-WACSKALWSA-N	CC[C@H](C(C)C)/C=C/C([C@H]1CCC2[C@]1(C)CC[C@H]1[C@H]2CC=C2[C@]1(C)CC[C@@H](C2)O)C	predicted	0
MAPK1	HCXVJBMSMIARIN-WACSKALWSA-N	CC[C@H](C(C)C)/C=C/C([C@H]1CCC2[C@]1(C)CC[C@H]1[C@H]2CC=C2[C@]1(C)CC[C@@H](C2)O)C	predicted	0
SLCO1B3	HCXVJBMSMIARIN-WACSKALWSA-N	CC[C@H](C(C)C)/C=C/C([C@H]1CCC2[C@]1(C)CC[C@H]1[C@H]2CC=C2[C@]1(C)CC[C@@H](C2)O)C	predicted	0
SLCO1B1	HCXVJBMSMIARIN-WACSKALWSA-N	CC[C@H](C(C)C)/C=C/C([C@H]1CCC2[C@]1(C)CC[C@H]1[C@H]2CC=C2[C@]1(C)CC[C@@H](C2)O)C	predicted	0
KMT2A	HCXVJBMSMIARIN-WACSKALWSA-N	CC[C@H](C(C)C)/C=C/C([C@H]1CCC2[C@]1(C)CC[C@H]1[C@H]2CC=C2[C@]1(C)CC[C@@H](C2)O)C	predicted	0
ACHE	HCXVJBMSMIARIN-WACSKALWSA-N	CC[C@H](C(C)C)/C=C/C([C@H]1CCC2[C@]1(C)CC[C@H]1[C@H]2CC=C2[C@]1(C)CC[C@@H](C2)O)C	predicted	0
PTPN1	NZGWDASTMWDZIW-UHFFFAOYSA-N	CC1CCC(=C(C)C)C(=O)C1	predicted	0
LMNA	NZGWDASTMWDZIW-UHFFFAOYSA-N	CC1CCC(=C(C)C)C(=O)C1	predicted	0
TSHR	NZGWDASTMWDZIW-UHFFFAOYSA-N	CC1CCC(=C(C)C)C(=O)C1	predicted	0
MAPT	NZGWDASTMWDZIW-UHFFFAOYSA-N	CC1CCC(=C(C)C)C(=O)C1	predicted	0
CYP19A1	NZGWDASTMWDZIW-UHFFFAOYSA-N	CC1CCC(=C(C)C)C(=O)C1	predicted	0
CYP3A4	NZGWDASTMWDZIW-UHFFFAOYSA-N	CC1CCC(=C(C)C)C(=O)C1	predicted	0
ALOX5	NZGWDASTMWDZIW-UHFFFAOYSA-N	CC1CCC(=C(C)C)C(=O)C1	predicted	0
TNF	NZGWDASTMWDZIW-UHFFFAOYSA-N	CC1CCC(=C(C)C)C(=O)C1	predicted	0
ALDH1A1	NZGWDASTMWDZIW-UHFFFAOYSA-N	CC1CCC(=C(C)C)C(=O)C1	predicted	0
GPBAR1	NZGWDASTMWDZIW-UHFFFAOYSA-N	CC1CCC(=C(C)C)C(=O)C1	predicted	0
SMN1	NZGWDASTMWDZIW-UHFFFAOYSA-N	CC1CCC(=C(C)C)C(=O)C1	predicted	0
RAB9A	NZGWDASTMWDZIW-UHFFFAOYSA-N	CC1CCC(=C(C)C)C(=O)C1	predicted	0
MPEG1	NZGWDASTMWDZIW-UHFFFAOYSA-N	CC1CCC(=C(C)C)C(=O)C1	predicted	0
ACHE	NZGWDASTMWDZIW-UHFFFAOYSA-N	CC1CCC(=C(C)C)C(=O)C1	predicted	0
KMT2A	NZGWDASTMWDZIW-UHFFFAOYSA-N	CC1CCC(=C(C)C)C(=O)C1	predicted	0
TDP1	NZGWDASTMWDZIW-UHFFFAOYSA-N	CC1CCC(=C(C)C)C(=O)C1	predicted	0
ALOX15	NZGWDASTMWDZIW-UHFFFAOYSA-N	CC1CCC(=C(C)C)C(=O)C1	predicted	0
MAPK1	NZGWDASTMWDZIW-UHFFFAOYSA-N	CC1CCC(=C(C)C)C(=O)C1	predicted	0
PPARG	NZGWDASTMWDZIW-UHFFFAOYSA-N	CC1CCC(=C(C)C)C(=O)C1	predicted	0
NPC1	NZGWDASTMWDZIW-UHFFFAOYSA-N	CC1CCC(=C(C)C)C(=O)C1	predicted	0
PTPN1	FRBHXYYJMYBCSK-UHFFFAOYSA-N	OCC1(C)C(=O)CCC2(C1CCC1(C2CCC2C1(C)CCC1(C2C(CC1)C(=C)C)C(=O)O)C)C	predicted	0
GPBAR1	FRBHXYYJMYBCSK-UHFFFAOYSA-N	OCC1(C)C(=O)CCC2(C1CCC1(C2CCC2C1(C)CCC1(C2C(CC1)C(=C)C)C(=O)O)C)C	predicted	0
LMNA	FRBHXYYJMYBCSK-UHFFFAOYSA-N	OCC1(C)C(=O)CCC2(C1CCC1(C2CCC2C1(C)CCC1(C2C(CC1)C(=C)C)C(=O)O)C)C	predicted	0
TSHR	FRBHXYYJMYBCSK-UHFFFAOYSA-N	OCC1(C)C(=O)CCC2(C1CCC1(C2CCC2C1(C)CCC1(C2C(CC1)C(=C)C)C(=O)O)C)C	predicted	0
MAPT	FRBHXYYJMYBCSK-UHFFFAOYSA-N	OCC1(C)C(=O)CCC2(C1CCC1(C2CCC2C1(C)CCC1(C2C(CC1)C(=C)C)C(=O)O)C)C	predicted	0
HSD11B1	FRBHXYYJMYBCSK-UHFFFAOYSA-N	OCC1(C)C(=O)CCC2(C1CCC1(C2CCC2C1(C)CCC1(C2C(CC1)C(=C)C)C(=O)O)C)C	predicted	0
TNF	FRBHXYYJMYBCSK-UHFFFAOYSA-N	OCC1(C)C(=O)CCC2(C1CCC1(C2CCC2C1(C)CCC1(C2C(CC1)C(=C)C)C(=O)O)C)C	predicted	0
SHBG	FRBHXYYJMYBCSK-UHFFFAOYSA-N	OCC1(C)C(=O)CCC2(C1CCC1(C2CCC2C1(C)CCC1(C2C(CC1)C(=C)C)C(=O)O)C)C	predicted	0
CYP3A4	FRBHXYYJMYBCSK-UHFFFAOYSA-N	OCC1(C)C(=O)CCC2(C1CCC1(C2CCC2C1(C)CCC1(C2C(CC1)C(=C)C)C(=O)O)C)C	predicted	0
SMN1	FRBHXYYJMYBCSK-UHFFFAOYSA-N	OCC1(C)C(=O)CCC2(C1CCC1(C2CCC2C1(C)CCC1(C2C(CC1)C(=C)C)C(=O)O)C)C	predicted	0
CYP19A1	FRBHXYYJMYBCSK-UHFFFAOYSA-N	OCC1(C)C(=O)CCC2(C1CCC1(C2CCC2C1(C)CCC1(C2C(CC1)C(=C)C)C(=O)O)C)C	predicted	0
AKR1B10	FRBHXYYJMYBCSK-UHFFFAOYSA-N	OCC1(C)C(=O)CCC2(C1CCC1(C2CCC2C1(C)CCC1(C2C(CC1)C(=C)C)C(=O)O)C)C	predicted	0
RAB9A	FRBHXYYJMYBCSK-UHFFFAOYSA-N	OCC1(C)C(=O)CCC2(C1CCC1(C2CCC2C1(C)CCC1(C2C(CC1)C(=C)C)C(=O)O)C)C	predicted	0
ALDH1A1	FRBHXYYJMYBCSK-UHFFFAOYSA-N	OCC1(C)C(=O)CCC2(C1CCC1(C2CCC2C1(C)CCC1(C2C(CC1)C(=C)C)C(=O)O)C)C	predicted	0
NPSR1	FRBHXYYJMYBCSK-UHFFFAOYSA-N	OCC1(C)C(=O)CCC2(C1CCC1(C2CCC2C1(C)CCC1(C2C(CC1)C(=C)C)C(=O)O)C)C	predicted	0
TDP1	FRBHXYYJMYBCSK-UHFFFAOYSA-N	OCC1(C)C(=O)CCC2(C1CCC1(C2CCC2C1(C)CCC1(C2C(CC1)C(=C)C)C(=O)O)C)C	predicted	0
NFKB1	FRBHXYYJMYBCSK-UHFFFAOYSA-N	OCC1(C)C(=O)CCC2(C1CCC1(C2CCC2C1(C)CCC1(C2C(CC1)C(=C)C)C(=O)O)C)C	predicted	0
NPC1	FRBHXYYJMYBCSK-UHFFFAOYSA-N	OCC1(C)C(=O)CCC2(C1CCC1(C2CCC2C1(C)CCC1(C2C(CC1)C(=C)C)C(=O)O)C)C	predicted	0
HMGCR	FRBHXYYJMYBCSK-UHFFFAOYSA-N	OCC1(C)C(=O)CCC2(C1CCC1(C2CCC2C1(C)CCC1(C2C(CC1)C(=C)C)C(=O)O)C)C	predicted	0
PTPN2	FRBHXYYJMYBCSK-UHFFFAOYSA-N	OCC1(C)C(=O)CCC2(C1CCC1(C2CCC2C1(C)CCC1(C2C(CC1)C(=C)C)C(=O)O)C)C	predicted	0
HMGCR	AWQOXJOAQMCOED-UHFFFAOYSA-N	C=CCCCCCCC(=O)O	predicted	0
TSHR	AWQOXJOAQMCOED-UHFFFAOYSA-N	C=CCCCCCCC(=O)O	predicted	0
LMNA	AWQOXJOAQMCOED-UHFFFAOYSA-N	C=CCCCCCCC(=O)O	predicted	0
PPARG	AWQOXJOAQMCOED-UHFFFAOYSA-N	C=CCCCCCCC(=O)O	predicted	0
OXER1	AWQOXJOAQMCOED-UHFFFAOYSA-N	C=CCCCCCCC(=O)O	predicted	0
PPARA	AWQOXJOAQMCOED-UHFFFAOYSA-N	C=CCCCCCCC(=O)O	predicted	0
PPARD	AWQOXJOAQMCOED-UHFFFAOYSA-N	C=CCCCCCCC(=O)O	predicted	0
CYP3A4	AWQOXJOAQMCOED-UHFFFAOYSA-N	C=CCCCCCCC(=O)O	predicted	0
MAPT	AWQOXJOAQMCOED-UHFFFAOYSA-N	C=CCCCCCCC(=O)O	predicted	0
ALDH1A1	AWQOXJOAQMCOED-UHFFFAOYSA-N	C=CCCCCCCC(=O)O	predicted	0
PTPN1	AWQOXJOAQMCOED-UHFFFAOYSA-N	C=CCCCCCCC(=O)O	predicted	0
ALOX5	AWQOXJOAQMCOED-UHFFFAOYSA-N	C=CCCCCCCC(=O)O	predicted	0
FABP3	AWQOXJOAQMCOED-UHFFFAOYSA-N	C=CCCCCCCC(=O)O	predicted	0
PTGIR	AWQOXJOAQMCOED-UHFFFAOYSA-N	C=CCCCCCCC(=O)O	predicted	0
MPEG1	AWQOXJOAQMCOED-UHFFFAOYSA-N	C=CCCCCCCC(=O)O	predicted	0
TDP1	AWQOXJOAQMCOED-UHFFFAOYSA-N	C=CCCCCCCC(=O)O	predicted	0
TRPA1	AWQOXJOAQMCOED-UHFFFAOYSA-N	C=CCCCCCCC(=O)O	predicted	0
NFKB1	AWQOXJOAQMCOED-UHFFFAOYSA-N	C=CCCCCCCC(=O)O	predicted	0
FAAH	AWQOXJOAQMCOED-UHFFFAOYSA-N	C=CCCCCCCC(=O)O	predicted	0
CNR2	AWQOXJOAQMCOED-UHFFFAOYSA-N	C=CCCCCCCC(=O)O	predicted	0
LMNA	BKATZVAUANSCKN-UHFFFAOYSA-N	CC(=O)OCC1=CCC2CC1C2(C)C	predicted	0
TSHR	BKATZVAUANSCKN-UHFFFAOYSA-N	CC(=O)OCC1=CCC2CC1C2(C)C	predicted	0
PTPN1	BKATZVAUANSCKN-UHFFFAOYSA-N	CC(=O)OCC1=CCC2CC1C2(C)C	predicted	0
CYP3A4	BKATZVAUANSCKN-UHFFFAOYSA-N	CC(=O)OCC1=CCC2CC1C2(C)C	predicted	0
MAPT	BKATZVAUANSCKN-UHFFFAOYSA-N	CC(=O)OCC1=CCC2CC1C2(C)C	predicted	0
SMN1	BKATZVAUANSCKN-UHFFFAOYSA-N	CC(=O)OCC1=CCC2CC1C2(C)C	predicted	0
RAB9A	BKATZVAUANSCKN-UHFFFAOYSA-N	CC(=O)OCC1=CCC2CC1C2(C)C	predicted	0
ALDH1A1	BKATZVAUANSCKN-UHFFFAOYSA-N	CC(=O)OCC1=CCC2CC1C2(C)C	predicted	0
TP53	BKATZVAUANSCKN-UHFFFAOYSA-N	CC(=O)OCC1=CCC2CC1C2(C)C	predicted	0
TDP1	BKATZVAUANSCKN-UHFFFAOYSA-N	CC(=O)OCC1=CCC2CC1C2(C)C	predicted	0
KMT2A	BKATZVAUANSCKN-UHFFFAOYSA-N	CC(=O)OCC1=CCC2CC1C2(C)C	predicted	0
NPC1	BKATZVAUANSCKN-UHFFFAOYSA-N	CC(=O)OCC1=CCC2CC1C2(C)C	predicted	0
MAPK1	BKATZVAUANSCKN-UHFFFAOYSA-N	CC(=O)OCC1=CCC2CC1C2(C)C	predicted	0
SLCO1B3	BKATZVAUANSCKN-UHFFFAOYSA-N	CC(=O)OCC1=CCC2CC1C2(C)C	predicted	0
SLCO1B1	BKATZVAUANSCKN-UHFFFAOYSA-N	CC(=O)OCC1=CCC2CC1C2(C)C	predicted	0
CYP19A1	BKATZVAUANSCKN-UHFFFAOYSA-N	CC(=O)OCC1=CCC2CC1C2(C)C	predicted	0
AKR1B10	BKATZVAUANSCKN-UHFFFAOYSA-N	CC(=O)OCC1=CCC2CC1C2(C)C	predicted	0
ALOX15	BKATZVAUANSCKN-UHFFFAOYSA-N	CC(=O)OCC1=CCC2CC1C2(C)C	predicted	0
ACHE	BKATZVAUANSCKN-UHFFFAOYSA-N	CC(=O)OCC1=CCC2CC1C2(C)C	predicted	0
HSD11B1	BKATZVAUANSCKN-UHFFFAOYSA-N	CC(=O)OCC1=CCC2CC1C2(C)C	predicted	0
CYP3A4	BQLZQPGWNVTIHR-UHFFFAOYSA-N	OCC1OC(Oc2cc3oc(c4ccc(cc4)O)c(c(=O)c3c(c2CCC(O)(C)C)O)O)C(C(C1O)O)O	predicted	0
MAPT	BQLZQPGWNVTIHR-UHFFFAOYSA-N	OCC1OC(Oc2cc3oc(c4ccc(cc4)O)c(c(=O)c3c(c2CCC(O)(C)C)O)O)C(C(C1O)O)O	predicted	0
CYP19A1	BQLZQPGWNVTIHR-UHFFFAOYSA-N	OCC1OC(Oc2cc3oc(c4ccc(cc4)O)c(c(=O)c3c(c2CCC(O)(C)C)O)O)C(C(C1O)O)O	predicted	0
ABCG2	BQLZQPGWNVTIHR-UHFFFAOYSA-N	OCC1OC(Oc2cc3oc(c4ccc(cc4)O)c(c(=O)c3c(c2CCC(O)(C)C)O)O)C(C(C1O)O)O	predicted	0
RAB9A	BQLZQPGWNVTIHR-UHFFFAOYSA-N	OCC1OC(Oc2cc3oc(c4ccc(cc4)O)c(c(=O)c3c(c2CCC(O)(C)C)O)O)C(C(C1O)O)O	predicted	0
LMNA	BQLZQPGWNVTIHR-UHFFFAOYSA-N	OCC1OC(Oc2cc3oc(c4ccc(cc4)O)c(c(=O)c3c(c2CCC(O)(C)C)O)O)C(C(C1O)O)O	predicted	0
NPC1	BQLZQPGWNVTIHR-UHFFFAOYSA-N	OCC1OC(Oc2cc3oc(c4ccc(cc4)O)c(c(=O)c3c(c2CCC(O)(C)C)O)O)C(C(C1O)O)O	predicted	0
TDP1	BQLZQPGWNVTIHR-UHFFFAOYSA-N	OCC1OC(Oc2cc3oc(c4ccc(cc4)O)c(c(=O)c3c(c2CCC(O)(C)C)O)O)C(C(C1O)O)O	predicted	0
KMT2A	BQLZQPGWNVTIHR-UHFFFAOYSA-N	OCC1OC(Oc2cc3oc(c4ccc(cc4)O)c(c(=O)c3c(c2CCC(O)(C)C)O)O)C(C(C1O)O)O	predicted	0
BACE1	BQLZQPGWNVTIHR-UHFFFAOYSA-N	OCC1OC(Oc2cc3oc(c4ccc(cc4)O)c(c(=O)c3c(c2CCC(O)(C)C)O)O)C(C(C1O)O)O	predicted	0
POLB	BQLZQPGWNVTIHR-UHFFFAOYSA-N	OCC1OC(Oc2cc3oc(c4ccc(cc4)O)c(c(=O)c3c(c2CCC(O)(C)C)O)O)C(C(C1O)O)O	predicted	0
SMN1	BQLZQPGWNVTIHR-UHFFFAOYSA-N	OCC1OC(Oc2cc3oc(c4ccc(cc4)O)c(c(=O)c3c(c2CCC(O)(C)C)O)O)C(C(C1O)O)O	predicted	0
PTPN1	BQLZQPGWNVTIHR-UHFFFAOYSA-N	OCC1OC(Oc2cc3oc(c4ccc(cc4)O)c(c(=O)c3c(c2CCC(O)(C)C)O)O)C(C(C1O)O)O	predicted	0
MAPK1	BQLZQPGWNVTIHR-UHFFFAOYSA-N	OCC1OC(Oc2cc3oc(c4ccc(cc4)O)c(c(=O)c3c(c2CCC(O)(C)C)O)O)C(C(C1O)O)O	predicted	0
ACHE	BQLZQPGWNVTIHR-UHFFFAOYSA-N	OCC1OC(Oc2cc3oc(c4ccc(cc4)O)c(c(=O)c3c(c2CCC(O)(C)C)O)O)C(C(C1O)O)O	predicted	0
APEX1	BQLZQPGWNVTIHR-UHFFFAOYSA-N	OCC1OC(Oc2cc3oc(c4ccc(cc4)O)c(c(=O)c3c(c2CCC(O)(C)C)O)O)C(C(C1O)O)O	predicted	0
AKR1B1	BQLZQPGWNVTIHR-UHFFFAOYSA-N	OCC1OC(Oc2cc3oc(c4ccc(cc4)O)c(c(=O)c3c(c2CCC(O)(C)C)O)O)C(C(C1O)O)O	predicted	0
L3MBTL1	BQLZQPGWNVTIHR-UHFFFAOYSA-N	OCC1OC(Oc2cc3oc(c4ccc(cc4)O)c(c(=O)c3c(c2CCC(O)(C)C)O)O)C(C(C1O)O)O	predicted	0
ALDH1A1	BQLZQPGWNVTIHR-UHFFFAOYSA-N	OCC1OC(Oc2cc3oc(c4ccc(cc4)O)c(c(=O)c3c(c2CCC(O)(C)C)O)O)C(C(C1O)O)O	predicted	0
IL2	BQLZQPGWNVTIHR-UHFFFAOYSA-N	OCC1OC(Oc2cc3oc(c4ccc(cc4)O)c(c(=O)c3c(c2CCC(O)(C)C)O)O)C(C(C1O)O)O	predicted	0
TSHR	ALSTYHKOOCGGFT-MDZDMXLPSA-N	CCCCCCCC/C=C/CCCCCCCCO	predicted	0
LMNA	ALSTYHKOOCGGFT-MDZDMXLPSA-N	CCCCCCCC/C=C/CCCCCCCCO	predicted	0
MPEG1	ALSTYHKOOCGGFT-MDZDMXLPSA-N	CCCCCCCC/C=C/CCCCCCCCO	predicted	0
HMGCR	ALSTYHKOOCGGFT-MDZDMXLPSA-N	CCCCCCCC/C=C/CCCCCCCCO	predicted	0
FAAH	ALSTYHKOOCGGFT-MDZDMXLPSA-N	CCCCCCCC/C=C/CCCCCCCCO	predicted	0
SMN1	ALSTYHKOOCGGFT-MDZDMXLPSA-N	CCCCCCCC/C=C/CCCCCCCCO	predicted	0
ALOX5	ALSTYHKOOCGGFT-MDZDMXLPSA-N	CCCCCCCC/C=C/CCCCCCCCO	predicted	0
TRPV1	ALSTYHKOOCGGFT-MDZDMXLPSA-N	CCCCCCCC/C=C/CCCCCCCCO	predicted	0
CNR2	ALSTYHKOOCGGFT-MDZDMXLPSA-N	CCCCCCCC/C=C/CCCCCCCCO	predicted	0
CNR1	ALSTYHKOOCGGFT-MDZDMXLPSA-N	CCCCCCCC/C=C/CCCCCCCCO	predicted	0
PPARG	ALSTYHKOOCGGFT-MDZDMXLPSA-N	CCCCCCCC/C=C/CCCCCCCCO	predicted	0
MAPT	ALSTYHKOOCGGFT-MDZDMXLPSA-N	CCCCCCCC/C=C/CCCCCCCCO	predicted	0
CYP3A4	ALSTYHKOOCGGFT-MDZDMXLPSA-N	CCCCCCCC/C=C/CCCCCCCCO	predicted	0
FABP3	ALSTYHKOOCGGFT-MDZDMXLPSA-N	CCCCCCCC/C=C/CCCCCCCCO	predicted	0
ALDH1A1	ALSTYHKOOCGGFT-MDZDMXLPSA-N	CCCCCCCC/C=C/CCCCCCCCO	predicted	0
PPARA	ALSTYHKOOCGGFT-MDZDMXLPSA-N	CCCCCCCC/C=C/CCCCCCCCO	predicted	0
FNTA	ALSTYHKOOCGGFT-MDZDMXLPSA-N	CCCCCCCC/C=C/CCCCCCCCO	predicted	0
PTPN1	ALSTYHKOOCGGFT-MDZDMXLPSA-N	CCCCCCCC/C=C/CCCCCCCCO	predicted	0
PPARD	ALSTYHKOOCGGFT-MDZDMXLPSA-N	CCCCCCCC/C=C/CCCCCCCCO	predicted	0
ALOX15	ALSTYHKOOCGGFT-MDZDMXLPSA-N	CCCCCCCC/C=C/CCCCCCCCO	predicted	0
TSHR	ZAZKJZBWRNNLDS-UHFFFAOYSA-N	CCCCCCCCCCCCCC(=O)OC	predicted	0
LMNA	ZAZKJZBWRNNLDS-UHFFFAOYSA-N	CCCCCCCCCCCCCC(=O)OC	predicted	0
HMGCR	ZAZKJZBWRNNLDS-UHFFFAOYSA-N	CCCCCCCCCCCCCC(=O)OC	predicted	0
MPEG1	ZAZKJZBWRNNLDS-UHFFFAOYSA-N	CCCCCCCCCCCCCC(=O)OC	predicted	0
FAAH	ZAZKJZBWRNNLDS-UHFFFAOYSA-N	CCCCCCCCCCCCCC(=O)OC	predicted	0
PPARG	ZAZKJZBWRNNLDS-UHFFFAOYSA-N	CCCCCCCCCCCCCC(=O)OC	predicted	0
ALOX5	ZAZKJZBWRNNLDS-UHFFFAOYSA-N	CCCCCCCCCCCCCC(=O)OC	predicted	0
MAPT	ZAZKJZBWRNNLDS-UHFFFAOYSA-N	CCCCCCCCCCCCCC(=O)OC	predicted	0
TRPV1	ZAZKJZBWRNNLDS-UHFFFAOYSA-N	CCCCCCCCCCCCCC(=O)OC	predicted	0
CYP3A4	ZAZKJZBWRNNLDS-UHFFFAOYSA-N	CCCCCCCCCCCCCC(=O)OC	predicted	0
PTPN1	ZAZKJZBWRNNLDS-UHFFFAOYSA-N	CCCCCCCCCCCCCC(=O)OC	predicted	0
FABP3	ZAZKJZBWRNNLDS-UHFFFAOYSA-N	CCCCCCCCCCCCCC(=O)OC	predicted	0
ALDH1A1	ZAZKJZBWRNNLDS-UHFFFAOYSA-N	CCCCCCCCCCCCCC(=O)OC	predicted	0
PPARA	ZAZKJZBWRNNLDS-UHFFFAOYSA-N	CCCCCCCCCCCCCC(=O)OC	predicted	0
PPARD	ZAZKJZBWRNNLDS-UHFFFAOYSA-N	CCCCCCCCCCCCCC(=O)OC	predicted	0
SMN1	ZAZKJZBWRNNLDS-UHFFFAOYSA-N	CCCCCCCCCCCCCC(=O)OC	predicted	0
ACHE	ZAZKJZBWRNNLDS-UHFFFAOYSA-N	CCCCCCCCCCCCCC(=O)OC	predicted	0
TDP1	ZAZKJZBWRNNLDS-UHFFFAOYSA-N	CCCCCCCCCCCCCC(=O)OC	predicted	0
FNTA	ZAZKJZBWRNNLDS-UHFFFAOYSA-N	CCCCCCCCCCCCCC(=O)OC	predicted	0
CNR1	ZAZKJZBWRNNLDS-UHFFFAOYSA-N	CCCCCCCCCCCCCC(=O)OC	predicted	0
TSHR	RBKMRGOHCLRTLZ-KHPPLWFESA-N	CCCCCCCC/C=C\CCCCCCCCCC(=O)OC	predicted	0
LMNA	RBKMRGOHCLRTLZ-KHPPLWFESA-N	CCCCCCCC/C=C\CCCCCCCCCC(=O)OC	predicted	0
HMGCR	RBKMRGOHCLRTLZ-KHPPLWFESA-N	CCCCCCCC/C=C\CCCCCCCCCC(=O)OC	predicted	0
FAAH	RBKMRGOHCLRTLZ-KHPPLWFESA-N	CCCCCCCC/C=C\CCCCCCCCCC(=O)OC	predicted	0
MPEG1	RBKMRGOHCLRTLZ-KHPPLWFESA-N	CCCCCCCC/C=C\CCCCCCCCCC(=O)OC	predicted	0
PPARG	RBKMRGOHCLRTLZ-KHPPLWFESA-N	CCCCCCCC/C=C\CCCCCCCCCC(=O)OC	predicted	0
MAPT	RBKMRGOHCLRTLZ-KHPPLWFESA-N	CCCCCCCC/C=C\CCCCCCCCCC(=O)OC	predicted	0
ALOX5	RBKMRGOHCLRTLZ-KHPPLWFESA-N	CCCCCCCC/C=C\CCCCCCCCCC(=O)OC	predicted	0
CYP3A4	RBKMRGOHCLRTLZ-KHPPLWFESA-N	CCCCCCCC/C=C\CCCCCCCCCC(=O)OC	predicted	0
TRPV1	RBKMRGOHCLRTLZ-KHPPLWFESA-N	CCCCCCCC/C=C\CCCCCCCCCC(=O)OC	predicted	0
PTPN1	RBKMRGOHCLRTLZ-KHPPLWFESA-N	CCCCCCCC/C=C\CCCCCCCCCC(=O)OC	predicted	0
FABP3	RBKMRGOHCLRTLZ-KHPPLWFESA-N	CCCCCCCC/C=C\CCCCCCCCCC(=O)OC	predicted	0
ALDH1A1	RBKMRGOHCLRTLZ-KHPPLWFESA-N	CCCCCCCC/C=C\CCCCCCCCCC(=O)OC	predicted	0
PPARA	RBKMRGOHCLRTLZ-KHPPLWFESA-N	CCCCCCCC/C=C\CCCCCCCCCC(=O)OC	predicted	0
PPARD	RBKMRGOHCLRTLZ-KHPPLWFESA-N	CCCCCCCC/C=C\CCCCCCCCCC(=O)OC	predicted	0
CNR1	RBKMRGOHCLRTLZ-KHPPLWFESA-N	CCCCCCCC/C=C\CCCCCCCCCC(=O)OC	predicted	0
CNR2	RBKMRGOHCLRTLZ-KHPPLWFESA-N	CCCCCCCC/C=C\CCCCCCCCCC(=O)OC	predicted	0
SMN1	RBKMRGOHCLRTLZ-KHPPLWFESA-N	CCCCCCCC/C=C\CCCCCCCCCC(=O)OC	predicted	0
ACHE	RBKMRGOHCLRTLZ-KHPPLWFESA-N	CCCCCCCC/C=C\CCCCCCCCCC(=O)OC	predicted	0
OXER1	RBKMRGOHCLRTLZ-KHPPLWFESA-N	CCCCCCCC/C=C\CCCCCCCCCC(=O)OC	predicted	0
TSHR	QGBRLVONZXHAKJ-UHFFFAOYSA-N	CCCCCCCCCCCCCCCCCCCC(=O)OC	predicted	0
LMNA	QGBRLVONZXHAKJ-UHFFFAOYSA-N	CCCCCCCCCCCCCCCCCCCC(=O)OC	predicted	0
HMGCR	QGBRLVONZXHAKJ-UHFFFAOYSA-N	CCCCCCCCCCCCCCCCCCCC(=O)OC	predicted	0
MPEG1	QGBRLVONZXHAKJ-UHFFFAOYSA-N	CCCCCCCCCCCCCCCCCCCC(=O)OC	predicted	0
FAAH	QGBRLVONZXHAKJ-UHFFFAOYSA-N	CCCCCCCCCCCCCCCCCCCC(=O)OC	predicted	0
PPARG	QGBRLVONZXHAKJ-UHFFFAOYSA-N	CCCCCCCCCCCCCCCCCCCC(=O)OC	predicted	0
ALOX5	QGBRLVONZXHAKJ-UHFFFAOYSA-N	CCCCCCCCCCCCCCCCCCCC(=O)OC	predicted	0
MAPT	QGBRLVONZXHAKJ-UHFFFAOYSA-N	CCCCCCCCCCCCCCCCCCCC(=O)OC	predicted	0
TRPV1	QGBRLVONZXHAKJ-UHFFFAOYSA-N	CCCCCCCCCCCCCCCCCCCC(=O)OC	predicted	0
CYP3A4	QGBRLVONZXHAKJ-UHFFFAOYSA-N	CCCCCCCCCCCCCCCCCCCC(=O)OC	predicted	0
PTPN1	QGBRLVONZXHAKJ-UHFFFAOYSA-N	CCCCCCCCCCCCCCCCCCCC(=O)OC	predicted	0
FABP3	QGBRLVONZXHAKJ-UHFFFAOYSA-N	CCCCCCCCCCCCCCCCCCCC(=O)OC	predicted	0
ALDH1A1	QGBRLVONZXHAKJ-UHFFFAOYSA-N	CCCCCCCCCCCCCCCCCCCC(=O)OC	predicted	0
PPARA	QGBRLVONZXHAKJ-UHFFFAOYSA-N	CCCCCCCCCCCCCCCCCCCC(=O)OC	predicted	0
PPARD	QGBRLVONZXHAKJ-UHFFFAOYSA-N	CCCCCCCCCCCCCCCCCCCC(=O)OC	predicted	0
SMN1	QGBRLVONZXHAKJ-UHFFFAOYSA-N	CCCCCCCCCCCCCCCCCCCC(=O)OC	predicted	0
ACHE	QGBRLVONZXHAKJ-UHFFFAOYSA-N	CCCCCCCCCCCCCCCCCCCC(=O)OC	predicted	0
TDP1	QGBRLVONZXHAKJ-UHFFFAOYSA-N	CCCCCCCCCCCCCCCCCCCC(=O)OC	predicted	0
FNTA	QGBRLVONZXHAKJ-UHFFFAOYSA-N	CCCCCCCCCCCCCCCCCCCC(=O)OC	predicted	0
CNR1	QGBRLVONZXHAKJ-UHFFFAOYSA-N	CCCCCCCCCCCCCCCCCCCC(=O)OC	predicted	0
TSHR	JGHZJRVDZXSNKQ-UHFFFAOYSA-N	CCCCCCCC(=O)OC	predicted	0
LMNA	JGHZJRVDZXSNKQ-UHFFFAOYSA-N	CCCCCCCC(=O)OC	predicted	0
HMGCR	JGHZJRVDZXSNKQ-UHFFFAOYSA-N	CCCCCCCC(=O)OC	predicted	0
NR4A1	JGHZJRVDZXSNKQ-UHFFFAOYSA-N	CCCCCCCC(=O)OC	predicted	0
FAAH	JGHZJRVDZXSNKQ-UHFFFAOYSA-N	CCCCCCCC(=O)OC	predicted	0
MPEG1	JGHZJRVDZXSNKQ-UHFFFAOYSA-N	CCCCCCCC(=O)OC	predicted	0
PPARG	JGHZJRVDZXSNKQ-UHFFFAOYSA-N	CCCCCCCC(=O)OC	predicted	0
MAPT	JGHZJRVDZXSNKQ-UHFFFAOYSA-N	CCCCCCCC(=O)OC	predicted	0
ALOX5	JGHZJRVDZXSNKQ-UHFFFAOYSA-N	CCCCCCCC(=O)OC	predicted	0
CYP3A4	JGHZJRVDZXSNKQ-UHFFFAOYSA-N	CCCCCCCC(=O)OC	predicted	0
PTPN1	JGHZJRVDZXSNKQ-UHFFFAOYSA-N	CCCCCCCC(=O)OC	predicted	0
TRPV1	JGHZJRVDZXSNKQ-UHFFFAOYSA-N	CCCCCCCC(=O)OC	predicted	0
FABP3	JGHZJRVDZXSNKQ-UHFFFAOYSA-N	CCCCCCCC(=O)OC	predicted	0
ALDH1A1	JGHZJRVDZXSNKQ-UHFFFAOYSA-N	CCCCCCCC(=O)OC	predicted	0
PPARA	JGHZJRVDZXSNKQ-UHFFFAOYSA-N	CCCCCCCC(=O)OC	predicted	0
PPARD	JGHZJRVDZXSNKQ-UHFFFAOYSA-N	CCCCCCCC(=O)OC	predicted	0
SMN1	JGHZJRVDZXSNKQ-UHFFFAOYSA-N	CCCCCCCC(=O)OC	predicted	0
ACHE	JGHZJRVDZXSNKQ-UHFFFAOYSA-N	CCCCCCCC(=O)OC	predicted	0
TDP1	JGHZJRVDZXSNKQ-UHFFFAOYSA-N	CCCCCCCC(=O)OC	predicted	0
CNR1	JGHZJRVDZXSNKQ-UHFFFAOYSA-N	CCCCCCCC(=O)OC	predicted	0
TSHR	HUEBIMLTDXKIPR-UHFFFAOYSA-N	CCCCCCCCCCCCCCCCC(=O)OC	predicted	0
LMNA	HUEBIMLTDXKIPR-UHFFFAOYSA-N	CCCCCCCCCCCCCCCCC(=O)OC	predicted	0
HMGCR	HUEBIMLTDXKIPR-UHFFFAOYSA-N	CCCCCCCCCCCCCCCCC(=O)OC	predicted	0
MPEG1	HUEBIMLTDXKIPR-UHFFFAOYSA-N	CCCCCCCCCCCCCCCCC(=O)OC	predicted	0
FAAH	HUEBIMLTDXKIPR-UHFFFAOYSA-N	CCCCCCCCCCCCCCCCC(=O)OC	predicted	0
PPARG	HUEBIMLTDXKIPR-UHFFFAOYSA-N	CCCCCCCCCCCCCCCCC(=O)OC	predicted	0
ALOX5	HUEBIMLTDXKIPR-UHFFFAOYSA-N	CCCCCCCCCCCCCCCCC(=O)OC	predicted	0
MAPT	HUEBIMLTDXKIPR-UHFFFAOYSA-N	CCCCCCCCCCCCCCCCC(=O)OC	predicted	0
TRPV1	HUEBIMLTDXKIPR-UHFFFAOYSA-N	CCCCCCCCCCCCCCCCC(=O)OC	predicted	0
CYP3A4	HUEBIMLTDXKIPR-UHFFFAOYSA-N	CCCCCCCCCCCCCCCCC(=O)OC	predicted	0
PTPN1	HUEBIMLTDXKIPR-UHFFFAOYSA-N	CCCCCCCCCCCCCCCCC(=O)OC	predicted	0
FABP3	HUEBIMLTDXKIPR-UHFFFAOYSA-N	CCCCCCCCCCCCCCCCC(=O)OC	predicted	0
ALDH1A1	HUEBIMLTDXKIPR-UHFFFAOYSA-N	CCCCCCCCCCCCCCCCC(=O)OC	predicted	0
PPARA	HUEBIMLTDXKIPR-UHFFFAOYSA-N	CCCCCCCCCCCCCCCCC(=O)OC	predicted	0
PPARD	HUEBIMLTDXKIPR-UHFFFAOYSA-N	CCCCCCCCCCCCCCCCC(=O)OC	predicted	0
SMN1	HUEBIMLTDXKIPR-UHFFFAOYSA-N	CCCCCCCCCCCCCCCCC(=O)OC	predicted	0
ACHE	HUEBIMLTDXKIPR-UHFFFAOYSA-N	CCCCCCCCCCCCCCCCC(=O)OC	predicted	0
TDP1	HUEBIMLTDXKIPR-UHFFFAOYSA-N	CCCCCCCCCCCCCCCCC(=O)OC	predicted	0
FNTA	HUEBIMLTDXKIPR-UHFFFAOYSA-N	CCCCCCCCCCCCCCCCC(=O)OC	predicted	0
CNR1	HUEBIMLTDXKIPR-UHFFFAOYSA-N	CCCCCCCCCCCCCCCCC(=O)OC	predicted	0
TSHR	CXTATJFJDMJMIY-UHFFFAOYSA-N	CCCCCCCC(=O)OC(C[N+](C)(C)C)CC(=O)[O-]	predicted	0
LMNA	CXTATJFJDMJMIY-UHFFFAOYSA-N	CCCCCCCC(=O)OC(C[N+](C)(C)C)CC(=O)[O-]	predicted	0
BBOX1	CXTATJFJDMJMIY-UHFFFAOYSA-N	CCCCCCCC(=O)OC(C[N+](C)(C)C)CC(=O)[O-]	predicted	0
CYP3A4	CXTATJFJDMJMIY-UHFFFAOYSA-N	CCCCCCCC(=O)OC(C[N+](C)(C)C)CC(=O)[O-]	predicted	0
CHRFAM7A	CXTATJFJDMJMIY-UHFFFAOYSA-N	CCCCCCCC(=O)OC(C[N+](C)(C)C)CC(=O)[O-]	predicted	0
CHRNB2	CXTATJFJDMJMIY-UHFFFAOYSA-N	CCCCCCCC(=O)OC(C[N+](C)(C)C)CC(=O)[O-]	predicted	0
HMGCR	CXTATJFJDMJMIY-UHFFFAOYSA-N	CCCCCCCC(=O)OC(C[N+](C)(C)C)CC(=O)[O-]	predicted	0
FAAH	CXTATJFJDMJMIY-UHFFFAOYSA-N	CCCCCCCC(=O)OC(C[N+](C)(C)C)CC(=O)[O-]	predicted	0
MAPT	CXTATJFJDMJMIY-UHFFFAOYSA-N	CCCCCCCC(=O)OC(C[N+](C)(C)C)CC(=O)[O-]	predicted	0
SMN1	CXTATJFJDMJMIY-UHFFFAOYSA-N	CCCCCCCC(=O)OC(C[N+](C)(C)C)CC(=O)[O-]	predicted	0
NR4A1	CXTATJFJDMJMIY-UHFFFAOYSA-N	CCCCCCCC(=O)OC(C[N+](C)(C)C)CC(=O)[O-]	predicted	0
ACHE	CXTATJFJDMJMIY-UHFFFAOYSA-N	CCCCCCCC(=O)OC(C[N+](C)(C)C)CC(=O)[O-]	predicted	0
CYP2D6	CXTATJFJDMJMIY-UHFFFAOYSA-N	CCCCCCCC(=O)OC(C[N+](C)(C)C)CC(=O)[O-]	predicted	0
MPEG1	CXTATJFJDMJMIY-UHFFFAOYSA-N	CCCCCCCC(=O)OC(C[N+](C)(C)C)CC(=O)[O-]	predicted	0
PPARG	CXTATJFJDMJMIY-UHFFFAOYSA-N	CCCCCCCC(=O)OC(C[N+](C)(C)C)CC(=O)[O-]	predicted	0
TRPV1	CXTATJFJDMJMIY-UHFFFAOYSA-N	CCCCCCCC(=O)OC(C[N+](C)(C)C)CC(=O)[O-]	predicted	0
ALDH1A1	CXTATJFJDMJMIY-UHFFFAOYSA-N	CCCCCCCC(=O)OC(C[N+](C)(C)C)CC(=O)[O-]	predicted	0
TDP1	CXTATJFJDMJMIY-UHFFFAOYSA-N	CCCCCCCC(=O)OC(C[N+](C)(C)C)CC(=O)[O-]	predicted	0
CNR1	CXTATJFJDMJMIY-UHFFFAOYSA-N	CCCCCCCC(=O)OC(C[N+](C)(C)C)CC(=O)[O-]	predicted	0
FABP3	CXTATJFJDMJMIY-UHFFFAOYSA-N	CCCCCCCC(=O)OC(C[N+](C)(C)C)CC(=O)[O-]	predicted	0
TSHR	OFOBLEOULBTSOW-UHFFFAOYSA-N	OC(=O)CC(=O)O	predicted	0
LMNA	OFOBLEOULBTSOW-UHFFFAOYSA-N	OC(=O)CC(=O)O	predicted	0
MAPT	OFOBLEOULBTSOW-UHFFFAOYSA-N	OC(=O)CC(=O)O	predicted	0
CYP3A4	OFOBLEOULBTSOW-UHFFFAOYSA-N	OC(=O)CC(=O)O	predicted	0
MAPK1	OFOBLEOULBTSOW-UHFFFAOYSA-N	OC(=O)CC(=O)O	predicted	0
TDP1	OFOBLEOULBTSOW-UHFFFAOYSA-N	OC(=O)CC(=O)O	predicted	0
ALOX15	OFOBLEOULBTSOW-UHFFFAOYSA-N	OC(=O)CC(=O)O	predicted	0
CYP2C19	OFOBLEOULBTSOW-UHFFFAOYSA-N	OC(=O)CC(=O)O	predicted	0
HSD17B10	OFOBLEOULBTSOW-UHFFFAOYSA-N	OC(=O)CC(=O)O	predicted	0
ALDH1A1	OFOBLEOULBTSOW-UHFFFAOYSA-N	OC(=O)CC(=O)O	predicted	0
ALOX5	OFOBLEOULBTSOW-UHFFFAOYSA-N	OC(=O)CC(=O)O	predicted	0
CYP19A1	OFOBLEOULBTSOW-UHFFFAOYSA-N	OC(=O)CC(=O)O	predicted	0
PTPN1	OFOBLEOULBTSOW-UHFFFAOYSA-N	OC(=O)CC(=O)O	predicted	0
HMGCR	OFOBLEOULBTSOW-UHFFFAOYSA-N	OC(=O)CC(=O)O	predicted	0
CYP2C9	OFOBLEOULBTSOW-UHFFFAOYSA-N	OC(=O)CC(=O)O	predicted	0
KMT2A	OFOBLEOULBTSOW-UHFFFAOYSA-N	OC(=O)CC(=O)O	predicted	0
SMN1	OFOBLEOULBTSOW-UHFFFAOYSA-N	OC(=O)CC(=O)O	predicted	0
PPARG	OFOBLEOULBTSOW-UHFFFAOYSA-N	OC(=O)CC(=O)O	predicted	0
CA1	OFOBLEOULBTSOW-UHFFFAOYSA-N	OC(=O)CC(=O)O	predicted	0
NPSR1	OFOBLEOULBTSOW-UHFFFAOYSA-N	OC(=O)CC(=O)O	predicted	0
CAPN1	HSEMFIZWXHQJAE-UHFFFAOYSA-N	CCCCCCCCCCCCCCCC(=O)N	predicted	0
TSHR	HSEMFIZWXHQJAE-UHFFFAOYSA-N	CCCCCCCCCCCCCCCC(=O)N	predicted	0
MPEG1	HSEMFIZWXHQJAE-UHFFFAOYSA-N	CCCCCCCCCCCCCCCC(=O)N	predicted	0
LMNA	HSEMFIZWXHQJAE-UHFFFAOYSA-N	CCCCCCCCCCCCCCCC(=O)N	predicted	0
HMGCR	HSEMFIZWXHQJAE-UHFFFAOYSA-N	CCCCCCCCCCCCCCCC(=O)N	predicted	0
FAAH	HSEMFIZWXHQJAE-UHFFFAOYSA-N	CCCCCCCCCCCCCCCC(=O)N	predicted	0
TRPV1	HSEMFIZWXHQJAE-UHFFFAOYSA-N	CCCCCCCCCCCCCCCC(=O)N	predicted	0
CNR1	HSEMFIZWXHQJAE-UHFFFAOYSA-N	CCCCCCCCCCCCCCCC(=O)N	predicted	0
ALOX5	HSEMFIZWXHQJAE-UHFFFAOYSA-N	CCCCCCCCCCCCCCCC(=O)N	predicted	0
CNR2	HSEMFIZWXHQJAE-UHFFFAOYSA-N	CCCCCCCCCCCCCCCC(=O)N	predicted	0
PPARG	HSEMFIZWXHQJAE-UHFFFAOYSA-N	CCCCCCCCCCCCCCCC(=O)N	predicted	0
FABP3	HSEMFIZWXHQJAE-UHFFFAOYSA-N	CCCCCCCCCCCCCCCC(=O)N	predicted	0
MAPT	HSEMFIZWXHQJAE-UHFFFAOYSA-N	CCCCCCCCCCCCCCCC(=O)N	predicted	0
PPARA	HSEMFIZWXHQJAE-UHFFFAOYSA-N	CCCCCCCCCCCCCCCC(=O)N	predicted	0
CYP3A4	HSEMFIZWXHQJAE-UHFFFAOYSA-N	CCCCCCCCCCCCCCCC(=O)N	predicted	0
ALDH1A1	HSEMFIZWXHQJAE-UHFFFAOYSA-N	CCCCCCCCCCCCCCCC(=O)N	predicted	0
BLM	HSEMFIZWXHQJAE-UHFFFAOYSA-N	CCCCCCCCCCCCCCCC(=O)N	predicted	0
PPARD	HSEMFIZWXHQJAE-UHFFFAOYSA-N	CCCCCCCCCCCCCCCC(=O)N	predicted	0
ACHE	HSEMFIZWXHQJAE-UHFFFAOYSA-N	CCCCCCCCCCCCCCCC(=O)N	predicted	0
CA5B	HSEMFIZWXHQJAE-UHFFFAOYSA-N	CCCCCCCCCCCCCCCC(=O)N	predicted	0
TSHR	IZFGRAGOVZCUFB-CMDGGOBGSA-N	CCCCCC/C=C/CCCCCCCC(=O)OC	predicted	0
LMNA	IZFGRAGOVZCUFB-CMDGGOBGSA-N	CCCCCC/C=C/CCCCCCCC(=O)OC	predicted	0
HMGCR	IZFGRAGOVZCUFB-CMDGGOBGSA-N	CCCCCC/C=C/CCCCCCCC(=O)OC	predicted	0
FAAH	IZFGRAGOVZCUFB-CMDGGOBGSA-N	CCCCCC/C=C/CCCCCCCC(=O)OC	predicted	0
PPARG	IZFGRAGOVZCUFB-CMDGGOBGSA-N	CCCCCC/C=C/CCCCCCCC(=O)OC	predicted	0
MPEG1	IZFGRAGOVZCUFB-CMDGGOBGSA-N	CCCCCC/C=C/CCCCCCCC(=O)OC	predicted	0
MAPT	IZFGRAGOVZCUFB-CMDGGOBGSA-N	CCCCCC/C=C/CCCCCCCC(=O)OC	predicted	0
CYP3A4	IZFGRAGOVZCUFB-CMDGGOBGSA-N	CCCCCC/C=C/CCCCCCCC(=O)OC	predicted	0
ALOX5	IZFGRAGOVZCUFB-CMDGGOBGSA-N	CCCCCC/C=C/CCCCCCCC(=O)OC	predicted	0
TRPV1	IZFGRAGOVZCUFB-CMDGGOBGSA-N	CCCCCC/C=C/CCCCCCCC(=O)OC	predicted	0
PTPN1	IZFGRAGOVZCUFB-CMDGGOBGSA-N	CCCCCC/C=C/CCCCCCCC(=O)OC	predicted	0
ALDH1A1	IZFGRAGOVZCUFB-CMDGGOBGSA-N	CCCCCC/C=C/CCCCCCCC(=O)OC	predicted	0
FABP3	IZFGRAGOVZCUFB-CMDGGOBGSA-N	CCCCCC/C=C/CCCCCCCC(=O)OC	predicted	0
PPARA	IZFGRAGOVZCUFB-CMDGGOBGSA-N	CCCCCC/C=C/CCCCCCCC(=O)OC	predicted	0
PPARD	IZFGRAGOVZCUFB-CMDGGOBGSA-N	CCCCCC/C=C/CCCCCCCC(=O)OC	predicted	0
SMN1	IZFGRAGOVZCUFB-CMDGGOBGSA-N	CCCCCC/C=C/CCCCCCCC(=O)OC	predicted	0
CNR1	IZFGRAGOVZCUFB-CMDGGOBGSA-N	CCCCCC/C=C/CCCCCCCC(=O)OC	predicted	0
CNR2	IZFGRAGOVZCUFB-CMDGGOBGSA-N	CCCCCC/C=C/CCCCCCCC(=O)OC	predicted	0
OXER1	IZFGRAGOVZCUFB-CMDGGOBGSA-N	CCCCCC/C=C/CCCCCCCC(=O)OC	predicted	0
ACHE	IZFGRAGOVZCUFB-CMDGGOBGSA-N	CCCCCC/C=C/CCCCCCCC(=O)OC	predicted	0
PNP	FDGQSTZJBFJUBT-UHFFFAOYSA-N	O=c1nc[nH]c2c1[nH]cn2	predicted	1
HBB	FDGQSTZJBFJUBT-UHFFFAOYSA-N	O=c1nc[nH]c2c1[nH]cn2	predicted	1
TP53	FDGQSTZJBFJUBT-UHFFFAOYSA-N	O=c1nc[nH]c2c1[nH]cn2	predicted	1
SMN1	FDGQSTZJBFJUBT-UHFFFAOYSA-N	O=c1nc[nH]c2c1[nH]cn2	predicted	1
ALDH1A1	FDGQSTZJBFJUBT-UHFFFAOYSA-N	O=c1nc[nH]c2c1[nH]cn2	predicted	1
GDA	FDGQSTZJBFJUBT-UHFFFAOYSA-N	O=c1nc[nH]c2c1[nH]cn2	predicted	1
PARP1	FDGQSTZJBFJUBT-UHFFFAOYSA-N	O=c1nc[nH]c2c1[nH]cn2	predicted	1
CCNE1	FDGQSTZJBFJUBT-UHFFFAOYSA-N	O=c1nc[nH]c2c1[nH]cn2	predicted	1
LMNA	FDGQSTZJBFJUBT-UHFFFAOYSA-N	O=c1nc[nH]c2c1[nH]cn2	predicted	1
ADORA2B	FDGQSTZJBFJUBT-UHFFFAOYSA-N	O=c1nc[nH]c2c1[nH]cn2	predicted	1
ADRA1B	FDGQSTZJBFJUBT-UHFFFAOYSA-N	O=c1nc[nH]c2c1[nH]cn2	predicted	1
CAPN1	FDGQSTZJBFJUBT-UHFFFAOYSA-N	O=c1nc[nH]c2c1[nH]cn2	predicted	1
ADORA2A	FDGQSTZJBFJUBT-UHFFFAOYSA-N	O=c1nc[nH]c2c1[nH]cn2	predicted	1
TSHR	FDGQSTZJBFJUBT-UHFFFAOYSA-N	O=c1nc[nH]c2c1[nH]cn2	predicted	1
MAOA	FDGQSTZJBFJUBT-UHFFFAOYSA-N	O=c1nc[nH]c2c1[nH]cn2	predicted	1
ACHE	FDGQSTZJBFJUBT-UHFFFAOYSA-N	O=c1nc[nH]c2c1[nH]cn2	predicted	1
MAPT	FDGQSTZJBFJUBT-UHFFFAOYSA-N	O=c1nc[nH]c2c1[nH]cn2	predicted	1
MIF	FDGQSTZJBFJUBT-UHFFFAOYSA-N	O=c1nc[nH]c2c1[nH]cn2	predicted	1
ADRA1A	FDGQSTZJBFJUBT-UHFFFAOYSA-N	O=c1nc[nH]c2c1[nH]cn2	predicted	1
TAAR1	FDGQSTZJBFJUBT-UHFFFAOYSA-N	O=c1nc[nH]c2c1[nH]cn2	predicted	1
HPRT1	FDGQSTZJBFJUBT-UHFFFAOYSA-N	O=c1nc[nH]c2c1[nH]cn2	predicted	1
TSHR	BDERNNFJNOPAEC-UHFFFAOYSA-N	CCCO	predicted	0
LMNA	BDERNNFJNOPAEC-UHFFFAOYSA-N	CCCO	predicted	0
ALDH1A1	BDERNNFJNOPAEC-UHFFFAOYSA-N	CCCO	predicted	0
TAAR1	BDERNNFJNOPAEC-UHFFFAOYSA-N	CCCO	predicted	0
MAPT	BDERNNFJNOPAEC-UHFFFAOYSA-N	CCCO	predicted	0
CYP3A4	BDERNNFJNOPAEC-UHFFFAOYSA-N	CCCO	predicted	0
MAPK1	BDERNNFJNOPAEC-UHFFFAOYSA-N	CCCO	predicted	0
CNR2	BDERNNFJNOPAEC-UHFFFAOYSA-N	CCCO	predicted	0
SMN1	BDERNNFJNOPAEC-UHFFFAOYSA-N	CCCO	predicted	0
ALOX15	BDERNNFJNOPAEC-UHFFFAOYSA-N	CCCO	predicted	0
TP53	BDERNNFJNOPAEC-UHFFFAOYSA-N	CCCO	predicted	0
TDP1	BDERNNFJNOPAEC-UHFFFAOYSA-N	CCCO	predicted	0
PTPN1	BDERNNFJNOPAEC-UHFFFAOYSA-N	CCCO	predicted	0
CNR1	BDERNNFJNOPAEC-UHFFFAOYSA-N	CCCO	predicted	0
CYP19A1	BDERNNFJNOPAEC-UHFFFAOYSA-N	CCCO	predicted	0
CA2	BDERNNFJNOPAEC-UHFFFAOYSA-N	CCCO	predicted	0
PPARG	BDERNNFJNOPAEC-UHFFFAOYSA-N	CCCO	predicted	0
ACHE	BDERNNFJNOPAEC-UHFFFAOYSA-N	CCCO	predicted	0
THRB	BDERNNFJNOPAEC-UHFFFAOYSA-N	CCCO	predicted	0
KMT2A	BDERNNFJNOPAEC-UHFFFAOYSA-N	CCCO	predicted	0
LMNA	ORLDMMKUTCCBSM-UHFFFAOYSA-N	CC1NC(=O)C(NC1=O)C(C)C	predicted	0
BRS3	ORLDMMKUTCCBSM-UHFFFAOYSA-N	CC1NC(=O)C(NC1=O)C(C)C	predicted	0
HTR2C	ORLDMMKUTCCBSM-UHFFFAOYSA-N	CC1NC(=O)C(NC1=O)C(C)C	predicted	0
HTR2B	ORLDMMKUTCCBSM-UHFFFAOYSA-N	CC1NC(=O)C(NC1=O)C(C)C	predicted	0
CNR2	ORLDMMKUTCCBSM-UHFFFAOYSA-N	CC1NC(=O)C(NC1=O)C(C)C	predicted	0
CNR1	ORLDMMKUTCCBSM-UHFFFAOYSA-N	CC1NC(=O)C(NC1=O)C(C)C	predicted	0
CHRM3	ORLDMMKUTCCBSM-UHFFFAOYSA-N	CC1NC(=O)C(NC1=O)C(C)C	predicted	0
PDF	ORLDMMKUTCCBSM-UHFFFAOYSA-N	CC1NC(=O)C(NC1=O)C(C)C	predicted	0
MAPT	ORLDMMKUTCCBSM-UHFFFAOYSA-N	CC1NC(=O)C(NC1=O)C(C)C	predicted	0
CYP3A4	ORLDMMKUTCCBSM-UHFFFAOYSA-N	CC1NC(=O)C(NC1=O)C(C)C	predicted	0
TSHR	ORLDMMKUTCCBSM-UHFFFAOYSA-N	CC1NC(=O)C(NC1=O)C(C)C	predicted	0
KMT2A	ORLDMMKUTCCBSM-UHFFFAOYSA-N	CC1NC(=O)C(NC1=O)C(C)C	predicted	0
XIAP	ORLDMMKUTCCBSM-UHFFFAOYSA-N	CC1NC(=O)C(NC1=O)C(C)C	predicted	0
NR2F2	ORLDMMKUTCCBSM-UHFFFAOYSA-N	CC1NC(=O)C(NC1=O)C(C)C	predicted	0
SMN1	ORLDMMKUTCCBSM-UHFFFAOYSA-N	CC1NC(=O)C(NC1=O)C(C)C	predicted	0
MAOA	ORLDMMKUTCCBSM-UHFFFAOYSA-N	CC1NC(=O)C(NC1=O)C(C)C	predicted	0
ALDH1A1	ORLDMMKUTCCBSM-UHFFFAOYSA-N	CC1NC(=O)C(NC1=O)C(C)C	predicted	0
HTR2A	ORLDMMKUTCCBSM-UHFFFAOYSA-N	CC1NC(=O)C(NC1=O)C(C)C	predicted	0
GDA	ORLDMMKUTCCBSM-UHFFFAOYSA-N	CC1NC(=O)C(NC1=O)C(C)C	predicted	0
CYP2D6	ORLDMMKUTCCBSM-UHFFFAOYSA-N	CC1NC(=O)C(NC1=O)C(C)C	predicted	0
LMNA	UPOUGDHEEGKEGS-UHFFFAOYSA-N	CC(CC1NC(=O)C(NC1=O)C(C)C)C	predicted	0
HTR2C	UPOUGDHEEGKEGS-UHFFFAOYSA-N	CC(CC1NC(=O)C(NC1=O)C(C)C)C	predicted	0
CNR2	UPOUGDHEEGKEGS-UHFFFAOYSA-N	CC(CC1NC(=O)C(NC1=O)C(C)C)C	predicted	0
CNR1	UPOUGDHEEGKEGS-UHFFFAOYSA-N	CC(CC1NC(=O)C(NC1=O)C(C)C)C	predicted	0
TSHR	UPOUGDHEEGKEGS-UHFFFAOYSA-N	CC(CC1NC(=O)C(NC1=O)C(C)C)C	predicted	0
PDF	UPOUGDHEEGKEGS-UHFFFAOYSA-N	CC(CC1NC(=O)C(NC1=O)C(C)C)C	predicted	0
CYP3A4	UPOUGDHEEGKEGS-UHFFFAOYSA-N	CC(CC1NC(=O)C(NC1=O)C(C)C)C	predicted	0
HTR2B	UPOUGDHEEGKEGS-UHFFFAOYSA-N	CC(CC1NC(=O)C(NC1=O)C(C)C)C	predicted	0
CHRM3	UPOUGDHEEGKEGS-UHFFFAOYSA-N	CC(CC1NC(=O)C(NC1=O)C(C)C)C	predicted	0
NR2F2	UPOUGDHEEGKEGS-UHFFFAOYSA-N	CC(CC1NC(=O)C(NC1=O)C(C)C)C	predicted	0
PSMB1	UPOUGDHEEGKEGS-UHFFFAOYSA-N	CC(CC1NC(=O)C(NC1=O)C(C)C)C	predicted	0
PSMB2	UPOUGDHEEGKEGS-UHFFFAOYSA-N	CC(CC1NC(=O)C(NC1=O)C(C)C)C	predicted	0
PSMB5	UPOUGDHEEGKEGS-UHFFFAOYSA-N	CC(CC1NC(=O)C(NC1=O)C(C)C)C	predicted	0
MAPT	UPOUGDHEEGKEGS-UHFFFAOYSA-N	CC(CC1NC(=O)C(NC1=O)C(C)C)C	predicted	0
KMT2A	UPOUGDHEEGKEGS-UHFFFAOYSA-N	CC(CC1NC(=O)C(NC1=O)C(C)C)C	predicted	0
SMN1	UPOUGDHEEGKEGS-UHFFFAOYSA-N	CC(CC1NC(=O)C(NC1=O)C(C)C)C	predicted	0
TRPV1	UPOUGDHEEGKEGS-UHFFFAOYSA-N	CC(CC1NC(=O)C(NC1=O)C(C)C)C	predicted	0
BRS3	UPOUGDHEEGKEGS-UHFFFAOYSA-N	CC(CC1NC(=O)C(NC1=O)C(C)C)C	predicted	0
AVPR1A	UPOUGDHEEGKEGS-UHFFFAOYSA-N	CC(CC1NC(=O)C(NC1=O)C(C)C)C	predicted	0
AVPR1B	UPOUGDHEEGKEGS-UHFFFAOYSA-N	CC(CC1NC(=O)C(NC1=O)C(C)C)C	predicted	0
BRS3	CNXWPOWVDIUTPS-UHFFFAOYSA-N	CC1NC(=O)C(NC1=O)Cc1ccccc1	predicted	0
LMNA	CNXWPOWVDIUTPS-UHFFFAOYSA-N	CC1NC(=O)C(NC1=O)Cc1ccccc1	predicted	0
HTR2C	CNXWPOWVDIUTPS-UHFFFAOYSA-N	CC1NC(=O)C(NC1=O)Cc1ccccc1	predicted	0
TACR1	CNXWPOWVDIUTPS-UHFFFAOYSA-N	CC1NC(=O)C(NC1=O)Cc1ccccc1	predicted	0
HTR2B	CNXWPOWVDIUTPS-UHFFFAOYSA-N	CC1NC(=O)C(NC1=O)Cc1ccccc1	predicted	0
MAPT	CNXWPOWVDIUTPS-UHFFFAOYSA-N	CC1NC(=O)C(NC1=O)Cc1ccccc1	predicted	0
TSHR	CNXWPOWVDIUTPS-UHFFFAOYSA-N	CC1NC(=O)C(NC1=O)Cc1ccccc1	predicted	0
CHRM3	CNXWPOWVDIUTPS-UHFFFAOYSA-N	CC1NC(=O)C(NC1=O)Cc1ccccc1	predicted	0
TAAR1	CNXWPOWVDIUTPS-UHFFFAOYSA-N	CC1NC(=O)C(NC1=O)Cc1ccccc1	predicted	0
CYP3A4	CNXWPOWVDIUTPS-UHFFFAOYSA-N	CC1NC(=O)C(NC1=O)Cc1ccccc1	predicted	0
KMT2A	CNXWPOWVDIUTPS-UHFFFAOYSA-N	CC1NC(=O)C(NC1=O)Cc1ccccc1	predicted	0
PDF	CNXWPOWVDIUTPS-UHFFFAOYSA-N	CC1NC(=O)C(NC1=O)Cc1ccccc1	predicted	0
MAOA	CNXWPOWVDIUTPS-UHFFFAOYSA-N	CC1NC(=O)C(NC1=O)Cc1ccccc1	predicted	0
XIAP	CNXWPOWVDIUTPS-UHFFFAOYSA-N	CC1NC(=O)C(NC1=O)Cc1ccccc1	predicted	0
ALDH1A1	CNXWPOWVDIUTPS-UHFFFAOYSA-N	CC1NC(=O)C(NC1=O)Cc1ccccc1	predicted	0
GDA	CNXWPOWVDIUTPS-UHFFFAOYSA-N	CC1NC(=O)C(NC1=O)Cc1ccccc1	predicted	0
HTR2A	CNXWPOWVDIUTPS-UHFFFAOYSA-N	CC1NC(=O)C(NC1=O)Cc1ccccc1	predicted	0
SMN1	CNXWPOWVDIUTPS-UHFFFAOYSA-N	CC1NC(=O)C(NC1=O)Cc1ccccc1	predicted	0
CNR1	CNXWPOWVDIUTPS-UHFFFAOYSA-N	CC1NC(=O)C(NC1=O)Cc1ccccc1	predicted	0
HDAC11	CNXWPOWVDIUTPS-UHFFFAOYSA-N	CC1NC(=O)C(NC1=O)Cc1ccccc1	predicted	0
LMNA	IASCSWGEBWPMAV-RWPFLKGFSA-N	CCCCCCCCCCCCCC[C@H](C(=O)N[C@H]([C@@H](/C=C/CCCCC/C=C/CCCCCC)O)CO[C@@H]1O[C@H](CO)[C@H]([C@@H]([C@H]1O)O)O)O	predicted	0
TSHR	IASCSWGEBWPMAV-RWPFLKGFSA-N	CCCCCCCCCCCCCC[C@H](C(=O)N[C@H]([C@@H](/C=C/CCCCC/C=C/CCCCCC)O)CO[C@@H]1O[C@H](CO)[C@H]([C@@H]([C@H]1O)O)O)O	predicted	0
CYP3A4	IASCSWGEBWPMAV-RWPFLKGFSA-N	CCCCCCCCCCCCCC[C@H](C(=O)N[C@H]([C@@H](/C=C/CCCCC/C=C/CCCCCC)O)CO[C@@H]1O[C@H](CO)[C@H]([C@@H]([C@H]1O)O)O)O	predicted	0
CNR1	IASCSWGEBWPMAV-RWPFLKGFSA-N	CCCCCCCCCCCCCC[C@H](C(=O)N[C@H]([C@@H](/C=C/CCCCC/C=C/CCCCCC)O)CO[C@@H]1O[C@H](CO)[C@H]([C@@H]([C@H]1O)O)O)O	predicted	0
CNR2	IASCSWGEBWPMAV-RWPFLKGFSA-N	CCCCCCCCCCCCCC[C@H](C(=O)N[C@H]([C@@H](/C=C/CCCCC/C=C/CCCCCC)O)CO[C@@H]1O[C@H](CO)[C@H]([C@@H]([C@H]1O)O)O)O	predicted	0
MAPT	IASCSWGEBWPMAV-RWPFLKGFSA-N	CCCCCCCCCCCCCC[C@H](C(=O)N[C@H]([C@@H](/C=C/CCCCC/C=C/CCCCCC)O)CO[C@@H]1O[C@H](CO)[C@H]([C@@H]([C@H]1O)O)O)O	predicted	0
SMN1	IASCSWGEBWPMAV-RWPFLKGFSA-N	CCCCCCCCCCCCCC[C@H](C(=O)N[C@H]([C@@H](/C=C/CCCCC/C=C/CCCCCC)O)CO[C@@H]1O[C@H](CO)[C@H]([C@@H]([C@H]1O)O)O)O	predicted	0
TRPV1	IASCSWGEBWPMAV-RWPFLKGFSA-N	CCCCCCCCCCCCCC[C@H](C(=O)N[C@H]([C@@H](/C=C/CCCCC/C=C/CCCCCC)O)CO[C@@H]1O[C@H](CO)[C@H]([C@@H]([C@H]1O)O)O)O	predicted	0
FAAH	IASCSWGEBWPMAV-RWPFLKGFSA-N	CCCCCCCCCCCCCC[C@H](C(=O)N[C@H]([C@@H](/C=C/CCCCC/C=C/CCCCCC)O)CO[C@@H]1O[C@H](CO)[C@H]([C@@H]([C@H]1O)O)O)O	predicted	0
AGL	IASCSWGEBWPMAV-RWPFLKGFSA-N	CCCCCCCCCCCCCC[C@H](C(=O)N[C@H]([C@@H](/C=C/CCCCC/C=C/CCCCCC)O)CO[C@@H]1O[C@H](CO)[C@H]([C@@H]([C@H]1O)O)O)O	predicted	0
TDP1	IASCSWGEBWPMAV-RWPFLKGFSA-N	CCCCCCCCCCCCCC[C@H](C(=O)N[C@H]([C@@H](/C=C/CCCCC/C=C/CCCCCC)O)CO[C@@H]1O[C@H](CO)[C@H]([C@@H]([C@H]1O)O)O)O	predicted	0
MPEG1	IASCSWGEBWPMAV-RWPFLKGFSA-N	CCCCCCCCCCCCCC[C@H](C(=O)N[C@H]([C@@H](/C=C/CCCCC/C=C/CCCCCC)O)CO[C@@H]1O[C@H](CO)[C@H]([C@@H]([C@H]1O)O)O)O	predicted	0
RAB9A	IASCSWGEBWPMAV-RWPFLKGFSA-N	CCCCCCCCCCCCCC[C@H](C(=O)N[C@H]([C@@H](/C=C/CCCCC/C=C/CCCCCC)O)CO[C@@H]1O[C@H](CO)[C@H]([C@@H]([C@H]1O)O)O)O	predicted	0
KMT2A	IASCSWGEBWPMAV-RWPFLKGFSA-N	CCCCCCCCCCCCCC[C@H](C(=O)N[C@H]([C@@H](/C=C/CCCCC/C=C/CCCCCC)O)CO[C@@H]1O[C@H](CO)[C@H]([C@@H]([C@H]1O)O)O)O	predicted	0
ALDH1A1	IASCSWGEBWPMAV-RWPFLKGFSA-N	CCCCCCCCCCCCCC[C@H](C(=O)N[C@H]([C@@H](/C=C/CCCCC/C=C/CCCCCC)O)CO[C@@H]1O[C@H](CO)[C@H]([C@@H]([C@H]1O)O)O)O	predicted	0
NPC1	IASCSWGEBWPMAV-RWPFLKGFSA-N	CCCCCCCCCCCCCC[C@H](C(=O)N[C@H]([C@@H](/C=C/CCCCC/C=C/CCCCCC)O)CO[C@@H]1O[C@H](CO)[C@H]([C@@H]([C@H]1O)O)O)O	predicted	0
HMGCR	IASCSWGEBWPMAV-RWPFLKGFSA-N	CCCCCCCCCCCCCC[C@H](C(=O)N[C@H]([C@@H](/C=C/CCCCC/C=C/CCCCCC)O)CO[C@@H]1O[C@H](CO)[C@H]([C@@H]([C@H]1O)O)O)O	predicted	0
ALOX5	IASCSWGEBWPMAV-RWPFLKGFSA-N	CCCCCCCCCCCCCC[C@H](C(=O)N[C@H]([C@@H](/C=C/CCCCC/C=C/CCCCCC)O)CO[C@@H]1O[C@H](CO)[C@H]([C@@H]([C@H]1O)O)O)O	predicted	0
CYP2C19	IASCSWGEBWPMAV-RWPFLKGFSA-N	CCCCCCCCCCCCCC[C@H](C(=O)N[C@H]([C@@H](/C=C/CCCCC/C=C/CCCCCC)O)CO[C@@H]1O[C@H](CO)[C@H]([C@@H]([C@H]1O)O)O)O	predicted	0
MAPK1	IASCSWGEBWPMAV-RWPFLKGFSA-N	CCCCCCCCCCCCCC[C@H](C(=O)N[C@H]([C@@H](/C=C/CCCCC/C=C/CCCCCC)O)CO[C@@H]1O[C@H](CO)[C@H]([C@@H]([C@H]1O)O)O)O	predicted	0
LMNA	NYHBQMYGNKIUIF-UUOKFMHZSA-N	OC[C@H]1O[C@H]([C@@H]([C@@H]1O)O)n1cnc2c1nc(N)[nH]c2=O	predicted	0
SMN1	NYHBQMYGNKIUIF-UUOKFMHZSA-N	OC[C@H]1O[C@H]([C@@H]([C@@H]1O)O)n1cnc2c1nc(N)[nH]c2=O	predicted	0
MAPT	NYHBQMYGNKIUIF-UUOKFMHZSA-N	OC[C@H]1O[C@H]([C@@H]([C@@H]1O)O)n1cnc2c1nc(N)[nH]c2=O	predicted	0
TSHR	NYHBQMYGNKIUIF-UUOKFMHZSA-N	OC[C@H]1O[C@H]([C@@H]([C@@H]1O)O)n1cnc2c1nc(N)[nH]c2=O	predicted	0
GDA	NYHBQMYGNKIUIF-UUOKFMHZSA-N	OC[C@H]1O[C@H]([C@@H]([C@@H]1O)O)n1cnc2c1nc(N)[nH]c2=O	predicted	0
ADORA1	NYHBQMYGNKIUIF-UUOKFMHZSA-N	OC[C@H]1O[C@H]([C@@H]([C@@H]1O)O)n1cnc2c1nc(N)[nH]c2=O	predicted	0
CYP3A4	NYHBQMYGNKIUIF-UUOKFMHZSA-N	OC[C@H]1O[C@H]([C@@H]([C@@H]1O)O)n1cnc2c1nc(N)[nH]c2=O	predicted	0
MAPK1	NYHBQMYGNKIUIF-UUOKFMHZSA-N	OC[C@H]1O[C@H]([C@@H]([C@@H]1O)O)n1cnc2c1nc(N)[nH]c2=O	predicted	0
THRB	NYHBQMYGNKIUIF-UUOKFMHZSA-N	OC[C@H]1O[C@H]([C@@H]([C@@H]1O)O)n1cnc2c1nc(N)[nH]c2=O	predicted	0
RECQL	NYHBQMYGNKIUIF-UUOKFMHZSA-N	OC[C@H]1O[C@H]([C@@H]([C@@H]1O)O)n1cnc2c1nc(N)[nH]c2=O	predicted	0
TDP1	NYHBQMYGNKIUIF-UUOKFMHZSA-N	OC[C@H]1O[C@H]([C@@H]([C@@H]1O)O)n1cnc2c1nc(N)[nH]c2=O	predicted	0
ATIC	NYHBQMYGNKIUIF-UUOKFMHZSA-N	OC[C@H]1O[C@H]([C@@H]([C@@H]1O)O)n1cnc2c1nc(N)[nH]c2=O	predicted	0
HTT	NYHBQMYGNKIUIF-UUOKFMHZSA-N	OC[C@H]1O[C@H]([C@@H]([C@@H]1O)O)n1cnc2c1nc(N)[nH]c2=O	predicted	0
P2RY1	NYHBQMYGNKIUIF-UUOKFMHZSA-N	OC[C@H]1O[C@H]([C@@H]([C@@H]1O)O)n1cnc2c1nc(N)[nH]c2=O	predicted	0
TP53	NYHBQMYGNKIUIF-UUOKFMHZSA-N	OC[C@H]1O[C@H]([C@@H]([C@@H]1O)O)n1cnc2c1nc(N)[nH]c2=O	predicted	0
ALDH1A1	NYHBQMYGNKIUIF-UUOKFMHZSA-N	OC[C@H]1O[C@H]([C@@H]([C@@H]1O)O)n1cnc2c1nc(N)[nH]c2=O	predicted	0
RAB9A	NYHBQMYGNKIUIF-UUOKFMHZSA-N	OC[C@H]1O[C@H]([C@@H]([C@@H]1O)O)n1cnc2c1nc(N)[nH]c2=O	predicted	0
HIF1A	NYHBQMYGNKIUIF-UUOKFMHZSA-N	OC[C@H]1O[C@H]([C@@H]([C@@H]1O)O)n1cnc2c1nc(N)[nH]c2=O	predicted	0
ACHE	NYHBQMYGNKIUIF-UUOKFMHZSA-N	OC[C@H]1O[C@H]([C@@H]([C@@H]1O)O)n1cnc2c1nc(N)[nH]c2=O	predicted	0
KMT2A	NYHBQMYGNKIUIF-UUOKFMHZSA-N	OC[C@H]1O[C@H]([C@@H]([C@@H]1O)O)n1cnc2c1nc(N)[nH]c2=O	predicted	0
TSHR	WTWWTKPAEZQYPW-UHFFFAOYSA-N	CCCCCCCCC(CCCCCCCC)O	predicted	0
LMNA	WTWWTKPAEZQYPW-UHFFFAOYSA-N	CCCCCCCCC(CCCCCCCC)O	predicted	0
MPEG1	WTWWTKPAEZQYPW-UHFFFAOYSA-N	CCCCCCCCC(CCCCCCCC)O	predicted	0
HMGCR	WTWWTKPAEZQYPW-UHFFFAOYSA-N	CCCCCCCCC(CCCCCCCC)O	predicted	0
FAAH	WTWWTKPAEZQYPW-UHFFFAOYSA-N	CCCCCCCCC(CCCCCCCC)O	predicted	0
ALOX5	WTWWTKPAEZQYPW-UHFFFAOYSA-N	CCCCCCCCC(CCCCCCCC)O	predicted	0
TRPV1	WTWWTKPAEZQYPW-UHFFFAOYSA-N	CCCCCCCCC(CCCCCCCC)O	predicted	0
MAPT	WTWWTKPAEZQYPW-UHFFFAOYSA-N	CCCCCCCCC(CCCCCCCC)O	predicted	0
CNR2	WTWWTKPAEZQYPW-UHFFFAOYSA-N	CCCCCCCCC(CCCCCCCC)O	predicted	0
PPARG	WTWWTKPAEZQYPW-UHFFFAOYSA-N	CCCCCCCCC(CCCCCCCC)O	predicted	0
CNR1	WTWWTKPAEZQYPW-UHFFFAOYSA-N	CCCCCCCCC(CCCCCCCC)O	predicted	0
CYP3A4	WTWWTKPAEZQYPW-UHFFFAOYSA-N	CCCCCCCCC(CCCCCCCC)O	predicted	0
PTPN1	WTWWTKPAEZQYPW-UHFFFAOYSA-N	CCCCCCCCC(CCCCCCCC)O	predicted	0
FABP3	WTWWTKPAEZQYPW-UHFFFAOYSA-N	CCCCCCCCC(CCCCCCCC)O	predicted	0
FNTA	WTWWTKPAEZQYPW-UHFFFAOYSA-N	CCCCCCCCC(CCCCCCCC)O	predicted	0
TDP1	WTWWTKPAEZQYPW-UHFFFAOYSA-N	CCCCCCCCC(CCCCCCCC)O	predicted	0
PPARA	WTWWTKPAEZQYPW-UHFFFAOYSA-N	CCCCCCCCC(CCCCCCCC)O	predicted	0
SHBG	WTWWTKPAEZQYPW-UHFFFAOYSA-N	CCCCCCCCC(CCCCCCCC)O	predicted	0
SMN1	WTWWTKPAEZQYPW-UHFFFAOYSA-N	CCCCCCCCC(CCCCCCCC)O	predicted	0
ACHE	WTWWTKPAEZQYPW-UHFFFAOYSA-N	CCCCCCCCC(CCCCCCCC)O	predicted	0
LMNA	VURRRCSZDGSKAF-UHFFFAOYSA-N	CC(C1NC(=O)C(NC1=O)C(C)(C)C)C	predicted	0
HTR2C	VURRRCSZDGSKAF-UHFFFAOYSA-N	CC(C1NC(=O)C(NC1=O)C(C)(C)C)C	predicted	0
CNR2	VURRRCSZDGSKAF-UHFFFAOYSA-N	CC(C1NC(=O)C(NC1=O)C(C)(C)C)C	predicted	0
CNR1	VURRRCSZDGSKAF-UHFFFAOYSA-N	CC(C1NC(=O)C(NC1=O)C(C)(C)C)C	predicted	0
PDF	VURRRCSZDGSKAF-UHFFFAOYSA-N	CC(C1NC(=O)C(NC1=O)C(C)(C)C)C	predicted	0
HTR2B	VURRRCSZDGSKAF-UHFFFAOYSA-N	CC(C1NC(=O)C(NC1=O)C(C)(C)C)C	predicted	0
TSHR	VURRRCSZDGSKAF-UHFFFAOYSA-N	CC(C1NC(=O)C(NC1=O)C(C)(C)C)C	predicted	0
CYP3A4	VURRRCSZDGSKAF-UHFFFAOYSA-N	CC(C1NC(=O)C(NC1=O)C(C)(C)C)C	predicted	0
MAPT	VURRRCSZDGSKAF-UHFFFAOYSA-N	CC(C1NC(=O)C(NC1=O)C(C)(C)C)C	predicted	0
SMN1	VURRRCSZDGSKAF-UHFFFAOYSA-N	CC(C1NC(=O)C(NC1=O)C(C)(C)C)C	predicted	0
KMT2A	VURRRCSZDGSKAF-UHFFFAOYSA-N	CC(C1NC(=O)C(NC1=O)C(C)(C)C)C	predicted	0
CHRM3	VURRRCSZDGSKAF-UHFFFAOYSA-N	CC(C1NC(=O)C(NC1=O)C(C)(C)C)C	predicted	0
ALDH1A1	VURRRCSZDGSKAF-UHFFFAOYSA-N	CC(C1NC(=O)C(NC1=O)C(C)(C)C)C	predicted	0
NR2F2	VURRRCSZDGSKAF-UHFFFAOYSA-N	CC(C1NC(=O)C(NC1=O)C(C)(C)C)C	predicted	0
MAOA	VURRRCSZDGSKAF-UHFFFAOYSA-N	CC(C1NC(=O)C(NC1=O)C(C)(C)C)C	predicted	0
BRS3	VURRRCSZDGSKAF-UHFFFAOYSA-N	CC(C1NC(=O)C(NC1=O)C(C)(C)C)C	predicted	0
PRKCD	VURRRCSZDGSKAF-UHFFFAOYSA-N	CC(C1NC(=O)C(NC1=O)C(C)(C)C)C	predicted	0
PTPN1	VURRRCSZDGSKAF-UHFFFAOYSA-N	CC(C1NC(=O)C(NC1=O)C(C)(C)C)C	predicted	0
HTR2A	VURRRCSZDGSKAF-UHFFFAOYSA-N	CC(C1NC(=O)C(NC1=O)C(C)(C)C)C	predicted	0
TRPV1	VURRRCSZDGSKAF-UHFFFAOYSA-N	CC(C1NC(=O)C(NC1=O)C(C)(C)C)C	predicted	0
TSHR	GZCXIMGMPAZPPM-UHFFFAOYSA-N	CCCCCCCCCCCCCCCCCC(CC)C	predicted	0
MPEG1	GZCXIMGMPAZPPM-UHFFFAOYSA-N	CCCCCCCCCCCCCCCCCC(CC)C	predicted	0
HMGCR	GZCXIMGMPAZPPM-UHFFFAOYSA-N	CCCCCCCCCCCCCCCCCC(CC)C	predicted	0
LMNA	GZCXIMGMPAZPPM-UHFFFAOYSA-N	CCCCCCCCCCCCCCCCCC(CC)C	predicted	0
FAAH	GZCXIMGMPAZPPM-UHFFFAOYSA-N	CCCCCCCCCCCCCCCCCC(CC)C	predicted	0
ALOX5	GZCXIMGMPAZPPM-UHFFFAOYSA-N	CCCCCCCCCCCCCCCCCC(CC)C	predicted	0
TRPV1	GZCXIMGMPAZPPM-UHFFFAOYSA-N	CCCCCCCCCCCCCCCCCC(CC)C	predicted	0
CNR2	GZCXIMGMPAZPPM-UHFFFAOYSA-N	CCCCCCCCCCCCCCCCCC(CC)C	predicted	0
CNR1	GZCXIMGMPAZPPM-UHFFFAOYSA-N	CCCCCCCCCCCCCCCCCC(CC)C	predicted	0
PPARG	GZCXIMGMPAZPPM-UHFFFAOYSA-N	CCCCCCCCCCCCCCCCCC(CC)C	predicted	0
FABP3	GZCXIMGMPAZPPM-UHFFFAOYSA-N	CCCCCCCCCCCCCCCCCC(CC)C	predicted	0
PTPN1	GZCXIMGMPAZPPM-UHFFFAOYSA-N	CCCCCCCCCCCCCCCCCC(CC)C	predicted	0
MAPT	GZCXIMGMPAZPPM-UHFFFAOYSA-N	CCCCCCCCCCCCCCCCCC(CC)C	predicted	0
FNTA	GZCXIMGMPAZPPM-UHFFFAOYSA-N	CCCCCCCCCCCCCCCCCC(CC)C	predicted	0
PPARA	GZCXIMGMPAZPPM-UHFFFAOYSA-N	CCCCCCCCCCCCCCCCCC(CC)C	predicted	0
CCR5	GZCXIMGMPAZPPM-UHFFFAOYSA-N	CCCCCCCCCCCCCCCCCC(CC)C	predicted	0
PPARD	GZCXIMGMPAZPPM-UHFFFAOYSA-N	CCCCCCCCCCCCCCCCCC(CC)C	predicted	0
CYP3A4	GZCXIMGMPAZPPM-UHFFFAOYSA-N	CCCCCCCCCCCCCCCCCC(CC)C	predicted	0
SHBG	GZCXIMGMPAZPPM-UHFFFAOYSA-N	CCCCCCCCCCCCCCCCCC(CC)C	predicted	0
MAPK1	GZCXIMGMPAZPPM-UHFFFAOYSA-N	CCCCCCCCCCCCCCCCCC(CC)C	predicted	0
LMNA	KIUSNPVZHFRLAJ-UHFFFAOYSA-N	Cc1nccnc1CC(C(CO)O)O	predicted	0
TSHR	KIUSNPVZHFRLAJ-UHFFFAOYSA-N	Cc1nccnc1CC(C(CO)O)O	predicted	0
TDP1	KIUSNPVZHFRLAJ-UHFFFAOYSA-N	Cc1nccnc1CC(C(CO)O)O	predicted	0
MAPT	KIUSNPVZHFRLAJ-UHFFFAOYSA-N	Cc1nccnc1CC(C(CO)O)O	predicted	0
CYP3A4	KIUSNPVZHFRLAJ-UHFFFAOYSA-N	Cc1nccnc1CC(C(CO)O)O	predicted	0
SMN1	KIUSNPVZHFRLAJ-UHFFFAOYSA-N	Cc1nccnc1CC(C(CO)O)O	predicted	0
PTPN1	KIUSNPVZHFRLAJ-UHFFFAOYSA-N	Cc1nccnc1CC(C(CO)O)O	predicted	0
MAPK1	KIUSNPVZHFRLAJ-UHFFFAOYSA-N	Cc1nccnc1CC(C(CO)O)O	predicted	0
THRB	KIUSNPVZHFRLAJ-UHFFFAOYSA-N	Cc1nccnc1CC(C(CO)O)O	predicted	0
ALDH1A1	KIUSNPVZHFRLAJ-UHFFFAOYSA-N	Cc1nccnc1CC(C(CO)O)O	predicted	0
CYP19A1	KIUSNPVZHFRLAJ-UHFFFAOYSA-N	Cc1nccnc1CC(C(CO)O)O	predicted	0
L3MBTL1	KIUSNPVZHFRLAJ-UHFFFAOYSA-N	Cc1nccnc1CC(C(CO)O)O	predicted	0
KMT2A	KIUSNPVZHFRLAJ-UHFFFAOYSA-N	Cc1nccnc1CC(C(CO)O)O	predicted	0
RAB9A	KIUSNPVZHFRLAJ-UHFFFAOYSA-N	Cc1nccnc1CC(C(CO)O)O	predicted	0
BACE1	KIUSNPVZHFRLAJ-UHFFFAOYSA-N	Cc1nccnc1CC(C(CO)O)O	predicted	0
DPP4	KIUSNPVZHFRLAJ-UHFFFAOYSA-N	Cc1nccnc1CC(C(CO)O)O	predicted	0
TP53	KIUSNPVZHFRLAJ-UHFFFAOYSA-N	Cc1nccnc1CC(C(CO)O)O	predicted	0
NPC1	KIUSNPVZHFRLAJ-UHFFFAOYSA-N	Cc1nccnc1CC(C(CO)O)O	predicted	0
ALOX15	KIUSNPVZHFRLAJ-UHFFFAOYSA-N	Cc1nccnc1CC(C(CO)O)O	predicted	0
APEX1	KIUSNPVZHFRLAJ-UHFFFAOYSA-N	Cc1nccnc1CC(C(CO)O)O	predicted	0
ECE1	YPADSUHHVCZCNM-UHFFFAOYSA-N	Oc1ccc(nc1)Cn1cnc2c1ncnc2N	predicted	0
PDXK	YPADSUHHVCZCNM-UHFFFAOYSA-N	Oc1ccc(nc1)Cn1cnc2c1ncnc2N	predicted	0
AHCY	YPADSUHHVCZCNM-UHFFFAOYSA-N	Oc1ccc(nc1)Cn1cnc2c1ncnc2N	predicted	0
CYP2A6	YPADSUHHVCZCNM-UHFFFAOYSA-N	Oc1ccc(nc1)Cn1cnc2c1ncnc2N	predicted	0
P2RX1	YPADSUHHVCZCNM-UHFFFAOYSA-N	Oc1ccc(nc1)Cn1cnc2c1ncnc2N	predicted	0
LMNA	YPADSUHHVCZCNM-UHFFFAOYSA-N	Oc1ccc(nc1)Cn1cnc2c1ncnc2N	predicted	0
GDA	YPADSUHHVCZCNM-UHFFFAOYSA-N	Oc1ccc(nc1)Cn1cnc2c1ncnc2N	predicted	0
P2RY1	YPADSUHHVCZCNM-UHFFFAOYSA-N	Oc1ccc(nc1)Cn1cnc2c1ncnc2N	predicted	0
CCNE1	YPADSUHHVCZCNM-UHFFFAOYSA-N	Oc1ccc(nc1)Cn1cnc2c1ncnc2N	predicted	0
HSC70A	YPADSUHHVCZCNM-UHFFFAOYSA-N	Oc1ccc(nc1)Cn1cnc2c1ncnc2N	predicted	0
TSHR	YPADSUHHVCZCNM-UHFFFAOYSA-N	Oc1ccc(nc1)Cn1cnc2c1ncnc2N	predicted	0
ADORA1	YPADSUHHVCZCNM-UHFFFAOYSA-N	Oc1ccc(nc1)Cn1cnc2c1ncnc2N	predicted	0
MAPT	YPADSUHHVCZCNM-UHFFFAOYSA-N	Oc1ccc(nc1)Cn1cnc2c1ncnc2N	predicted	0
CDK5R1	YPADSUHHVCZCNM-UHFFFAOYSA-N	Oc1ccc(nc1)Cn1cnc2c1ncnc2N	predicted	0
MAPK1	YPADSUHHVCZCNM-UHFFFAOYSA-N	Oc1ccc(nc1)Cn1cnc2c1ncnc2N	predicted	0
BLM	YPADSUHHVCZCNM-UHFFFAOYSA-N	Oc1ccc(nc1)Cn1cnc2c1ncnc2N	predicted	0
ALDH1A1	YPADSUHHVCZCNM-UHFFFAOYSA-N	Oc1ccc(nc1)Cn1cnc2c1ncnc2N	predicted	0
SMN1	YPADSUHHVCZCNM-UHFFFAOYSA-N	Oc1ccc(nc1)Cn1cnc2c1ncnc2N	predicted	0
EPAS1	YPADSUHHVCZCNM-UHFFFAOYSA-N	Oc1ccc(nc1)Cn1cnc2c1ncnc2N	predicted	0
CYP1A2	YPADSUHHVCZCNM-UHFFFAOYSA-N	Oc1ccc(nc1)Cn1cnc2c1ncnc2N	predicted	0
TOP2A	QZGPCECOGDDDBS-SNAWJCMRSA-N	CCC/C=C/NO	predicted	0
TSHR	QZGPCECOGDDDBS-SNAWJCMRSA-N	CCC/C=C/NO	predicted	0
LMNA	QZGPCECOGDDDBS-SNAWJCMRSA-N	CCC/C=C/NO	predicted	0
MAPT	QZGPCECOGDDDBS-SNAWJCMRSA-N	CCC/C=C/NO	predicted	0
ALDH1A1	QZGPCECOGDDDBS-SNAWJCMRSA-N	CCC/C=C/NO	predicted	0
CYP3A4	QZGPCECOGDDDBS-SNAWJCMRSA-N	CCC/C=C/NO	predicted	0
CNR2	QZGPCECOGDDDBS-SNAWJCMRSA-N	CCC/C=C/NO	predicted	0
ABCG2	QZGPCECOGDDDBS-SNAWJCMRSA-N	CCC/C=C/NO	predicted	0
CNR1	QZGPCECOGDDDBS-SNAWJCMRSA-N	CCC/C=C/NO	predicted	0
TP53	QZGPCECOGDDDBS-SNAWJCMRSA-N	CCC/C=C/NO	predicted	0
PPARG	QZGPCECOGDDDBS-SNAWJCMRSA-N	CCC/C=C/NO	predicted	0
ACHE	QZGPCECOGDDDBS-SNAWJCMRSA-N	CCC/C=C/NO	predicted	0
TRPV1	QZGPCECOGDDDBS-SNAWJCMRSA-N	CCC/C=C/NO	predicted	0
SMN1	QZGPCECOGDDDBS-SNAWJCMRSA-N	CCC/C=C/NO	predicted	0
FAAH	QZGPCECOGDDDBS-SNAWJCMRSA-N	CCC/C=C/NO	predicted	0
TDP1	QZGPCECOGDDDBS-SNAWJCMRSA-N	CCC/C=C/NO	predicted	0
PTPN1	QZGPCECOGDDDBS-SNAWJCMRSA-N	CCC/C=C/NO	predicted	0
MAOA	QZGPCECOGDDDBS-SNAWJCMRSA-N	CCC/C=C/NO	predicted	0
MAPK1	QZGPCECOGDDDBS-SNAWJCMRSA-N	CCC/C=C/NO	predicted	0
KMT2A	QZGPCECOGDDDBS-SNAWJCMRSA-N	CCC/C=C/NO	predicted	0
LMNA	WIJKWEYCUNYTGY-UHFFFAOYSA-N	OCC1NC(=O)C(NC1=O)Cc1ccccc1	predicted	0
HTR2C	WIJKWEYCUNYTGY-UHFFFAOYSA-N	OCC1NC(=O)C(NC1=O)Cc1ccccc1	predicted	0
TSHR	WIJKWEYCUNYTGY-UHFFFAOYSA-N	OCC1NC(=O)C(NC1=O)Cc1ccccc1	predicted	0
TACR1	WIJKWEYCUNYTGY-UHFFFAOYSA-N	OCC1NC(=O)C(NC1=O)Cc1ccccc1	predicted	0
HTR2B	WIJKWEYCUNYTGY-UHFFFAOYSA-N	OCC1NC(=O)C(NC1=O)Cc1ccccc1	predicted	0
CYP3A4	WIJKWEYCUNYTGY-UHFFFAOYSA-N	OCC1NC(=O)C(NC1=O)Cc1ccccc1	predicted	0
MAPT	WIJKWEYCUNYTGY-UHFFFAOYSA-N	OCC1NC(=O)C(NC1=O)Cc1ccccc1	predicted	0
TAAR1	WIJKWEYCUNYTGY-UHFFFAOYSA-N	OCC1NC(=O)C(NC1=O)Cc1ccccc1	predicted	0
CNR2	WIJKWEYCUNYTGY-UHFFFAOYSA-N	OCC1NC(=O)C(NC1=O)Cc1ccccc1	predicted	0
CHRM3	WIJKWEYCUNYTGY-UHFFFAOYSA-N	OCC1NC(=O)C(NC1=O)Cc1ccccc1	predicted	0
CNR1	WIJKWEYCUNYTGY-UHFFFAOYSA-N	OCC1NC(=O)C(NC1=O)Cc1ccccc1	predicted	0
BRS3	WIJKWEYCUNYTGY-UHFFFAOYSA-N	OCC1NC(=O)C(NC1=O)Cc1ccccc1	predicted	0
MAOA	WIJKWEYCUNYTGY-UHFFFAOYSA-N	OCC1NC(=O)C(NC1=O)Cc1ccccc1	predicted	0
KMT2A	WIJKWEYCUNYTGY-UHFFFAOYSA-N	OCC1NC(=O)C(NC1=O)Cc1ccccc1	predicted	0
SMN1	WIJKWEYCUNYTGY-UHFFFAOYSA-N	OCC1NC(=O)C(NC1=O)Cc1ccccc1	predicted	0
BLM	WIJKWEYCUNYTGY-UHFFFAOYSA-N	OCC1NC(=O)C(NC1=O)Cc1ccccc1	predicted	0
PDF	WIJKWEYCUNYTGY-UHFFFAOYSA-N	OCC1NC(=O)C(NC1=O)Cc1ccccc1	predicted	0
ALDH1A1	WIJKWEYCUNYTGY-UHFFFAOYSA-N	OCC1NC(=O)C(NC1=O)Cc1ccccc1	predicted	0
GDA	WIJKWEYCUNYTGY-UHFFFAOYSA-N	OCC1NC(=O)C(NC1=O)Cc1ccccc1	predicted	0
HTR2A	WIJKWEYCUNYTGY-UHFFFAOYSA-N	OCC1NC(=O)C(NC1=O)Cc1ccccc1	predicted	0
HTR2C	BKASXWPLSXFART-UHFFFAOYSA-N	O=C1C2CCCN2C(=O)C2N1CCC2	predicted	0
HTR2B	BKASXWPLSXFART-UHFFFAOYSA-N	O=C1C2CCCN2C(=O)C2N1CCC2	predicted	0
LMNA	BKASXWPLSXFART-UHFFFAOYSA-N	O=C1C2CCCN2C(=O)C2N1CCC2	predicted	0
TACR1	BKASXWPLSXFART-UHFFFAOYSA-N	O=C1C2CCCN2C(=O)C2N1CCC2	predicted	0
HTR2A	BKASXWPLSXFART-UHFFFAOYSA-N	O=C1C2CCCN2C(=O)C2N1CCC2	predicted	0
MAOA	BKASXWPLSXFART-UHFFFAOYSA-N	O=C1C2CCCN2C(=O)C2N1CCC2	predicted	0
CHRM3	BKASXWPLSXFART-UHFFFAOYSA-N	O=C1C2CCCN2C(=O)C2N1CCC2	predicted	0
CYP3A4	BKASXWPLSXFART-UHFFFAOYSA-N	O=C1C2CCCN2C(=O)C2N1CCC2	predicted	0
TRPV1	BKASXWPLSXFART-UHFFFAOYSA-N	O=C1C2CCCN2C(=O)C2N1CCC2	predicted	0
TSHR	BKASXWPLSXFART-UHFFFAOYSA-N	O=C1C2CCCN2C(=O)C2N1CCC2	predicted	0
CYP2D6	BKASXWPLSXFART-UHFFFAOYSA-N	O=C1C2CCCN2C(=O)C2N1CCC2	predicted	0
HTR5A	BKASXWPLSXFART-UHFFFAOYSA-N	O=C1C2CCCN2C(=O)C2N1CCC2	predicted	0
SMN1	BKASXWPLSXFART-UHFFFAOYSA-N	O=C1C2CCCN2C(=O)C2N1CCC2	predicted	0
KMT2A	BKASXWPLSXFART-UHFFFAOYSA-N	O=C1C2CCCN2C(=O)C2N1CCC2	predicted	0
MAOB	BKASXWPLSXFART-UHFFFAOYSA-N	O=C1C2CCCN2C(=O)C2N1CCC2	predicted	0
ALDH1A1	BKASXWPLSXFART-UHFFFAOYSA-N	O=C1C2CCCN2C(=O)C2N1CCC2	predicted	0
PDF	BKASXWPLSXFART-UHFFFAOYSA-N	O=C1C2CCCN2C(=O)C2N1CCC2	predicted	0
MAPT	BKASXWPLSXFART-UHFFFAOYSA-N	O=C1C2CCCN2C(=O)C2N1CCC2	predicted	0
HTR1A	BKASXWPLSXFART-UHFFFAOYSA-N	O=C1C2CCCN2C(=O)C2N1CCC2	predicted	0
CNR1	BKASXWPLSXFART-UHFFFAOYSA-N	O=C1C2CCCN2C(=O)C2N1CCC2	predicted	0
LMNA	XAMCMRHCZWDKAS-KCJUWKMLSA-N	CC([C@H]1NC(=O)[C@]2(N(C1=O)CCC2)C)C	predicted	0
HTR2C	XAMCMRHCZWDKAS-KCJUWKMLSA-N	CC([C@H]1NC(=O)[C@]2(N(C1=O)CCC2)C)C	predicted	0
HTR2B	XAMCMRHCZWDKAS-KCJUWKMLSA-N	CC([C@H]1NC(=O)[C@]2(N(C1=O)CCC2)C)C	predicted	0
TACR1	XAMCMRHCZWDKAS-KCJUWKMLSA-N	CC([C@H]1NC(=O)[C@]2(N(C1=O)CCC2)C)C	predicted	0
HTR2A	XAMCMRHCZWDKAS-KCJUWKMLSA-N	CC([C@H]1NC(=O)[C@]2(N(C1=O)CCC2)C)C	predicted	0
CYP3A4	XAMCMRHCZWDKAS-KCJUWKMLSA-N	CC([C@H]1NC(=O)[C@]2(N(C1=O)CCC2)C)C	predicted	0
TSHR	XAMCMRHCZWDKAS-KCJUWKMLSA-N	CC([C@H]1NC(=O)[C@]2(N(C1=O)CCC2)C)C	predicted	0
MAOA	XAMCMRHCZWDKAS-KCJUWKMLSA-N	CC([C@H]1NC(=O)[C@]2(N(C1=O)CCC2)C)C	predicted	0
CNR1	XAMCMRHCZWDKAS-KCJUWKMLSA-N	CC([C@H]1NC(=O)[C@]2(N(C1=O)CCC2)C)C	predicted	0
TRPV1	XAMCMRHCZWDKAS-KCJUWKMLSA-N	CC([C@H]1NC(=O)[C@]2(N(C1=O)CCC2)C)C	predicted	0
CNR2	XAMCMRHCZWDKAS-KCJUWKMLSA-N	CC([C@H]1NC(=O)[C@]2(N(C1=O)CCC2)C)C	predicted	0
SMN1	XAMCMRHCZWDKAS-KCJUWKMLSA-N	CC([C@H]1NC(=O)[C@]2(N(C1=O)CCC2)C)C	predicted	0
CHRM3	XAMCMRHCZWDKAS-KCJUWKMLSA-N	CC([C@H]1NC(=O)[C@]2(N(C1=O)CCC2)C)C	predicted	0
CYP2D6	XAMCMRHCZWDKAS-KCJUWKMLSA-N	CC([C@H]1NC(=O)[C@]2(N(C1=O)CCC2)C)C	predicted	0
KMT2A	XAMCMRHCZWDKAS-KCJUWKMLSA-N	CC([C@H]1NC(=O)[C@]2(N(C1=O)CCC2)C)C	predicted	0
MAPT	XAMCMRHCZWDKAS-KCJUWKMLSA-N	CC([C@H]1NC(=O)[C@]2(N(C1=O)CCC2)C)C	predicted	0
ACHE	XAMCMRHCZWDKAS-KCJUWKMLSA-N	CC([C@H]1NC(=O)[C@]2(N(C1=O)CCC2)C)C	predicted	0
PDF	XAMCMRHCZWDKAS-KCJUWKMLSA-N	CC([C@H]1NC(=O)[C@]2(N(C1=O)CCC2)C)C	predicted	0
ALDH1A1	XAMCMRHCZWDKAS-KCJUWKMLSA-N	CC([C@H]1NC(=O)[C@]2(N(C1=O)CCC2)C)C	predicted	0
HTR5A	XAMCMRHCZWDKAS-KCJUWKMLSA-N	CC([C@H]1NC(=O)[C@]2(N(C1=O)CCC2)C)C	predicted	0
LMNA	QGMAWEIDGADSAC-UHFFFAOYSA-N	CC(C1NC(=O)C(NC1=O)C(C)C)C	predicted	0
HTR2C	QGMAWEIDGADSAC-UHFFFAOYSA-N	CC(C1NC(=O)C(NC1=O)C(C)C)C	predicted	0
CNR2	QGMAWEIDGADSAC-UHFFFAOYSA-N	CC(C1NC(=O)C(NC1=O)C(C)C)C	predicted	0
CNR1	QGMAWEIDGADSAC-UHFFFAOYSA-N	CC(C1NC(=O)C(NC1=O)C(C)C)C	predicted	0
HTR2B	QGMAWEIDGADSAC-UHFFFAOYSA-N	CC(C1NC(=O)C(NC1=O)C(C)C)C	predicted	0
PDF	QGMAWEIDGADSAC-UHFFFAOYSA-N	CC(C1NC(=O)C(NC1=O)C(C)C)C	predicted	0
TSHR	QGMAWEIDGADSAC-UHFFFAOYSA-N	CC(C1NC(=O)C(NC1=O)C(C)C)C	predicted	0
CYP3A4	QGMAWEIDGADSAC-UHFFFAOYSA-N	CC(C1NC(=O)C(NC1=O)C(C)C)C	predicted	0
CHRM3	QGMAWEIDGADSAC-UHFFFAOYSA-N	CC(C1NC(=O)C(NC1=O)C(C)C)C	predicted	0
MAPT	QGMAWEIDGADSAC-UHFFFAOYSA-N	CC(C1NC(=O)C(NC1=O)C(C)C)C	predicted	0
KMT2A	QGMAWEIDGADSAC-UHFFFAOYSA-N	CC(C1NC(=O)C(NC1=O)C(C)C)C	predicted	0
MAOA	QGMAWEIDGADSAC-UHFFFAOYSA-N	CC(C1NC(=O)C(NC1=O)C(C)C)C	predicted	0
NR2F2	QGMAWEIDGADSAC-UHFFFAOYSA-N	CC(C1NC(=O)C(NC1=O)C(C)C)C	predicted	0
SMN1	QGMAWEIDGADSAC-UHFFFAOYSA-N	CC(C1NC(=O)C(NC1=O)C(C)C)C	predicted	0
BRS3	QGMAWEIDGADSAC-UHFFFAOYSA-N	CC(C1NC(=O)C(NC1=O)C(C)C)C	predicted	0
HTR2A	QGMAWEIDGADSAC-UHFFFAOYSA-N	CC(C1NC(=O)C(NC1=O)C(C)C)C	predicted	0
GDA	QGMAWEIDGADSAC-UHFFFAOYSA-N	CC(C1NC(=O)C(NC1=O)C(C)C)C	predicted	0
PRKCD	QGMAWEIDGADSAC-UHFFFAOYSA-N	CC(C1NC(=O)C(NC1=O)C(C)C)C	predicted	0
ALDH1A1	QGMAWEIDGADSAC-UHFFFAOYSA-N	CC(C1NC(=O)C(NC1=O)C(C)C)C	predicted	0
CYP2D6	QGMAWEIDGADSAC-UHFFFAOYSA-N	CC(C1NC(=O)C(NC1=O)C(C)C)C	predicted	0
HMGCR	BYHLDPSVWJCXEG-ZDVGBALWSA-N	CCCCCC/C=C/C/C=C/CCCCCCCCC(=O)O	predicted	0
TSHR	BYHLDPSVWJCXEG-ZDVGBALWSA-N	CCCCCC/C=C/C/C=C/CCCCCCCCC(=O)O	predicted	0
LMNA	BYHLDPSVWJCXEG-ZDVGBALWSA-N	CCCCCC/C=C/C/C=C/CCCCCCCCC(=O)O	predicted	0
PPARG	BYHLDPSVWJCXEG-ZDVGBALWSA-N	CCCCCC/C=C/C/C=C/CCCCCCCCC(=O)O	predicted	0
PPARA	BYHLDPSVWJCXEG-ZDVGBALWSA-N	CCCCCC/C=C/C/C=C/CCCCCCCCC(=O)O	predicted	0
PPARD	BYHLDPSVWJCXEG-ZDVGBALWSA-N	CCCCCC/C=C/C/C=C/CCCCCCCCC(=O)O	predicted	0
OXER1	BYHLDPSVWJCXEG-ZDVGBALWSA-N	CCCCCC/C=C/C/C=C/CCCCCCCCC(=O)O	predicted	0
FAAH	BYHLDPSVWJCXEG-ZDVGBALWSA-N	CCCCCC/C=C/C/C=C/CCCCCCCCC(=O)O	predicted	0
MPEG1	BYHLDPSVWJCXEG-ZDVGBALWSA-N	CCCCCC/C=C/C/C=C/CCCCCCCCC(=O)O	predicted	0
FABP3	BYHLDPSVWJCXEG-ZDVGBALWSA-N	CCCCCC/C=C/C/C=C/CCCCCCCCC(=O)O	predicted	0
MAPT	BYHLDPSVWJCXEG-ZDVGBALWSA-N	CCCCCC/C=C/C/C=C/CCCCCCCCC(=O)O	predicted	0
TRPV1	BYHLDPSVWJCXEG-ZDVGBALWSA-N	CCCCCC/C=C/C/C=C/CCCCCCCCC(=O)O	predicted	0
ALOX5	BYHLDPSVWJCXEG-ZDVGBALWSA-N	CCCCCC/C=C/C/C=C/CCCCCCCCC(=O)O	predicted	0
PTPN1	BYHLDPSVWJCXEG-ZDVGBALWSA-N	CCCCCC/C=C/C/C=C/CCCCCCCCC(=O)O	predicted	0
CYP3A4	BYHLDPSVWJCXEG-ZDVGBALWSA-N	CCCCCC/C=C/C/C=C/CCCCCCCCC(=O)O	predicted	0
PTGIR	BYHLDPSVWJCXEG-ZDVGBALWSA-N	CCCCCC/C=C/C/C=C/CCCCCCCCC(=O)O	predicted	0
CNR2	BYHLDPSVWJCXEG-ZDVGBALWSA-N	CCCCCC/C=C/C/C=C/CCCCCCCCC(=O)O	predicted	0
CNR1	BYHLDPSVWJCXEG-ZDVGBALWSA-N	CCCCCC/C=C/C/C=C/CCCCCCCCC(=O)O	predicted	0
ALDH1A1	BYHLDPSVWJCXEG-ZDVGBALWSA-N	CCCCCC/C=C/C/C=C/CCCCCCCCC(=O)O	predicted	0
TDP1	BYHLDPSVWJCXEG-ZDVGBALWSA-N	CCCCCC/C=C/C/C=C/CCCCCCCCC(=O)O	predicted	0
HMGCR	DGMXRTMOXTYKIJ-IIXCLMFLSA-N	CCCCCCC1OC1/C=C/C(/C=C/CCCCCC(=O)O)O	predicted	0
TSHR	DGMXRTMOXTYKIJ-IIXCLMFLSA-N	CCCCCCC1OC1/C=C/C(/C=C/CCCCCC(=O)O)O	predicted	0
LMNA	DGMXRTMOXTYKIJ-IIXCLMFLSA-N	CCCCCCC1OC1/C=C/C(/C=C/CCCCCC(=O)O)O	predicted	0
PPARG	DGMXRTMOXTYKIJ-IIXCLMFLSA-N	CCCCCCC1OC1/C=C/C(/C=C/CCCCCC(=O)O)O	predicted	0
PPARA	DGMXRTMOXTYKIJ-IIXCLMFLSA-N	CCCCCCC1OC1/C=C/C(/C=C/CCCCCC(=O)O)O	predicted	0
PPARD	DGMXRTMOXTYKIJ-IIXCLMFLSA-N	CCCCCCC1OC1/C=C/C(/C=C/CCCCCC(=O)O)O	predicted	0
OXER1	DGMXRTMOXTYKIJ-IIXCLMFLSA-N	CCCCCCC1OC1/C=C/C(/C=C/CCCCCC(=O)O)O	predicted	0
MAPT	DGMXRTMOXTYKIJ-IIXCLMFLSA-N	CCCCCCC1OC1/C=C/C(/C=C/CCCCCC(=O)O)O	predicted	0
FAAH	DGMXRTMOXTYKIJ-IIXCLMFLSA-N	CCCCCCC1OC1/C=C/C(/C=C/CCCCCC(=O)O)O	predicted	0
CYP3A4	DGMXRTMOXTYKIJ-IIXCLMFLSA-N	CCCCCCC1OC1/C=C/C(/C=C/CCCCCC(=O)O)O	predicted	0
MPEG1	DGMXRTMOXTYKIJ-IIXCLMFLSA-N	CCCCCCC1OC1/C=C/C(/C=C/CCCCCC(=O)O)O	predicted	0
PTPN1	DGMXRTMOXTYKIJ-IIXCLMFLSA-N	CCCCCCC1OC1/C=C/C(/C=C/CCCCCC(=O)O)O	predicted	0
FABP3	DGMXRTMOXTYKIJ-IIXCLMFLSA-N	CCCCCCC1OC1/C=C/C(/C=C/CCCCCC(=O)O)O	predicted	0
TRPV1	DGMXRTMOXTYKIJ-IIXCLMFLSA-N	CCCCCCC1OC1/C=C/C(/C=C/CCCCCC(=O)O)O	predicted	0
TDP1	DGMXRTMOXTYKIJ-IIXCLMFLSA-N	CCCCCCC1OC1/C=C/C(/C=C/CCCCCC(=O)O)O	predicted	0
SMN1	DGMXRTMOXTYKIJ-IIXCLMFLSA-N	CCCCCCC1OC1/C=C/C(/C=C/CCCCCC(=O)O)O	predicted	0
ALOX5	DGMXRTMOXTYKIJ-IIXCLMFLSA-N	CCCCCCC1OC1/C=C/C(/C=C/CCCCCC(=O)O)O	predicted	0
ALDH1A1	DGMXRTMOXTYKIJ-IIXCLMFLSA-N	CCCCCCC1OC1/C=C/C(/C=C/CCCCCC(=O)O)O	predicted	0
PTGIR	DGMXRTMOXTYKIJ-IIXCLMFLSA-N	CCCCCCC1OC1/C=C/C(/C=C/CCCCCC(=O)O)O	predicted	0
CNR2	DGMXRTMOXTYKIJ-IIXCLMFLSA-N	CCCCCCC1OC1/C=C/C(/C=C/CCCCCC(=O)O)O	predicted	0
GRM1	CUYZUESBPHQWRI-UHFFFAOYSA-N	CC(=O)Nc1noc(c1)C	predicted	0
GRM5	CUYZUESBPHQWRI-UHFFFAOYSA-N	CC(=O)Nc1noc(c1)C	predicted	0
LMNA	CUYZUESBPHQWRI-UHFFFAOYSA-N	CC(=O)Nc1noc(c1)C	predicted	0
QPCT	CUYZUESBPHQWRI-UHFFFAOYSA-N	CC(=O)Nc1noc(c1)C	predicted	0
PTPN1	CUYZUESBPHQWRI-UHFFFAOYSA-N	CC(=O)Nc1noc(c1)C	predicted	0
TSHR	CUYZUESBPHQWRI-UHFFFAOYSA-N	CC(=O)Nc1noc(c1)C	predicted	0
CYP3A4	CUYZUESBPHQWRI-UHFFFAOYSA-N	CC(=O)Nc1noc(c1)C	predicted	0
ALDH1A1	CUYZUESBPHQWRI-UHFFFAOYSA-N	CC(=O)Nc1noc(c1)C	predicted	0
MAPT	CUYZUESBPHQWRI-UHFFFAOYSA-N	CC(=O)Nc1noc(c1)C	predicted	0
GABRR2	CUYZUESBPHQWRI-UHFFFAOYSA-N	CC(=O)Nc1noc(c1)C	predicted	0
MAOA	CUYZUESBPHQWRI-UHFFFAOYSA-N	CC(=O)Nc1noc(c1)C	predicted	0
AADAC	CUYZUESBPHQWRI-UHFFFAOYSA-N	CC(=O)Nc1noc(c1)C	predicted	0
GABRR3	CUYZUESBPHQWRI-UHFFFAOYSA-N	CC(=O)Nc1noc(c1)C	predicted	0
BLM	CUYZUESBPHQWRI-UHFFFAOYSA-N	CC(=O)Nc1noc(c1)C	predicted	0
MAPK1	CUYZUESBPHQWRI-UHFFFAOYSA-N	CC(=O)Nc1noc(c1)C	predicted	0
GABRA6	CUYZUESBPHQWRI-UHFFFAOYSA-N	CC(=O)Nc1noc(c1)C	predicted	0
KMT2A	CUYZUESBPHQWRI-UHFFFAOYSA-N	CC(=O)Nc1noc(c1)C	predicted	0
GDA	CUYZUESBPHQWRI-UHFFFAOYSA-N	CC(=O)Nc1noc(c1)C	predicted	0
GABRA2	CUYZUESBPHQWRI-UHFFFAOYSA-N	CC(=O)Nc1noc(c1)C	predicted	0
GABRR1	CUYZUESBPHQWRI-UHFFFAOYSA-N	CC(=O)Nc1noc(c1)C	predicted	0
HMGCR	WRIDQFICGBMAFQ-ZHACJKMWSA-N	CCCCCCCCC/C=C/CCCCCCC(=O)O	predicted	0
TSHR	WRIDQFICGBMAFQ-ZHACJKMWSA-N	CCCCCCCCC/C=C/CCCCCCC(=O)O	predicted	0
LMNA	WRIDQFICGBMAFQ-ZHACJKMWSA-N	CCCCCCCCC/C=C/CCCCCCC(=O)O	predicted	0
PPARG	WRIDQFICGBMAFQ-ZHACJKMWSA-N	CCCCCCCCC/C=C/CCCCCCC(=O)O	predicted	0
PPARA	WRIDQFICGBMAFQ-ZHACJKMWSA-N	CCCCCCCCC/C=C/CCCCCCC(=O)O	predicted	0
PPARD	WRIDQFICGBMAFQ-ZHACJKMWSA-N	CCCCCCCCC/C=C/CCCCCCC(=O)O	predicted	0
OXER1	WRIDQFICGBMAFQ-ZHACJKMWSA-N	CCCCCCCCC/C=C/CCCCCCC(=O)O	predicted	0
MPEG1	WRIDQFICGBMAFQ-ZHACJKMWSA-N	CCCCCCCCC/C=C/CCCCCCC(=O)O	predicted	0
FAAH	WRIDQFICGBMAFQ-ZHACJKMWSA-N	CCCCCCCCC/C=C/CCCCCCC(=O)O	predicted	0
FABP3	WRIDQFICGBMAFQ-ZHACJKMWSA-N	CCCCCCCCC/C=C/CCCCCCC(=O)O	predicted	0
ALOX5	WRIDQFICGBMAFQ-ZHACJKMWSA-N	CCCCCCCCC/C=C/CCCCCCC(=O)O	predicted	0
TRPV1	WRIDQFICGBMAFQ-ZHACJKMWSA-N	CCCCCCCCC/C=C/CCCCCCC(=O)O	predicted	0
MAPT	WRIDQFICGBMAFQ-ZHACJKMWSA-N	CCCCCCCCC/C=C/CCCCCCC(=O)O	predicted	0
PTPN1	WRIDQFICGBMAFQ-ZHACJKMWSA-N	CCCCCCCCC/C=C/CCCCCCC(=O)O	predicted	0
CYP3A4	WRIDQFICGBMAFQ-ZHACJKMWSA-N	CCCCCCCCC/C=C/CCCCCCC(=O)O	predicted	0
PTGIR	WRIDQFICGBMAFQ-ZHACJKMWSA-N	CCCCCCCCC/C=C/CCCCCCC(=O)O	predicted	0
CNR2	WRIDQFICGBMAFQ-ZHACJKMWSA-N	CCCCCCCCC/C=C/CCCCCCC(=O)O	predicted	0
CNR1	WRIDQFICGBMAFQ-ZHACJKMWSA-N	CCCCCCCCC/C=C/CCCCCCC(=O)O	predicted	0
FNTA	WRIDQFICGBMAFQ-ZHACJKMWSA-N	CCCCCCCCC/C=C/CCCCCCC(=O)O	predicted	0
TDP1	WRIDQFICGBMAFQ-ZHACJKMWSA-N	CCCCCCCCC/C=C/CCCCCCC(=O)O	predicted	0
LMNA	SVUQHVRAGMNPLW-UHFFFAOYSA-N	CCCCCCCCCCCCCCCCC(=O)OCC(CO)O	predicted	0
TSHR	SVUQHVRAGMNPLW-UHFFFAOYSA-N	CCCCCCCCCCCCCCCCC(=O)OCC(CO)O	predicted	0
FAAH	SVUQHVRAGMNPLW-UHFFFAOYSA-N	CCCCCCCCCCCCCCCCC(=O)OCC(CO)O	predicted	0
HMGCR	SVUQHVRAGMNPLW-UHFFFAOYSA-N	CCCCCCCCCCCCCCCCC(=O)OCC(CO)O	predicted	0
MAPT	SVUQHVRAGMNPLW-UHFFFAOYSA-N	CCCCCCCCCCCCCCCCC(=O)OCC(CO)O	predicted	0
MPEG1	SVUQHVRAGMNPLW-UHFFFAOYSA-N	CCCCCCCCCCCCCCCCC(=O)OCC(CO)O	predicted	0
CYP3A4	SVUQHVRAGMNPLW-UHFFFAOYSA-N	CCCCCCCCCCCCCCCCC(=O)OCC(CO)O	predicted	0
SMN1	SVUQHVRAGMNPLW-UHFFFAOYSA-N	CCCCCCCCCCCCCCCCC(=O)OCC(CO)O	predicted	0
TDP1	SVUQHVRAGMNPLW-UHFFFAOYSA-N	CCCCCCCCCCCCCCCCC(=O)OCC(CO)O	predicted	0
ALOX5	SVUQHVRAGMNPLW-UHFFFAOYSA-N	CCCCCCCCCCCCCCCCC(=O)OCC(CO)O	predicted	0
PPARG	SVUQHVRAGMNPLW-UHFFFAOYSA-N	CCCCCCCCCCCCCCCCC(=O)OCC(CO)O	predicted	0
PTPN1	SVUQHVRAGMNPLW-UHFFFAOYSA-N	CCCCCCCCCCCCCCCCC(=O)OCC(CO)O	predicted	0
MAPK1	SVUQHVRAGMNPLW-UHFFFAOYSA-N	CCCCCCCCCCCCCCCCC(=O)OCC(CO)O	predicted	0
TRPV1	SVUQHVRAGMNPLW-UHFFFAOYSA-N	CCCCCCCCCCCCCCCCC(=O)OCC(CO)O	predicted	0
THRB	SVUQHVRAGMNPLW-UHFFFAOYSA-N	CCCCCCCCCCCCCCCCC(=O)OCC(CO)O	predicted	0
ALDH1A1	SVUQHVRAGMNPLW-UHFFFAOYSA-N	CCCCCCCCCCCCCCCCC(=O)OCC(CO)O	predicted	0
KMT2A	SVUQHVRAGMNPLW-UHFFFAOYSA-N	CCCCCCCCCCCCCCCCC(=O)OCC(CO)O	predicted	0
FABP3	SVUQHVRAGMNPLW-UHFFFAOYSA-N	CCCCCCCCCCCCCCCCC(=O)OCC(CO)O	predicted	0
ACHE	SVUQHVRAGMNPLW-UHFFFAOYSA-N	CCCCCCCCCCCCCCCCC(=O)OCC(CO)O	predicted	0
RAB9A	SVUQHVRAGMNPLW-UHFFFAOYSA-N	CCCCCCCCCCCCCCCCC(=O)OCC(CO)O	predicted	0
LMNA	RIWIXLIHHPDVLT-UHFFFAOYSA-N	OC(c1cncc(n1)C)C(C(O)O)O	predicted	0
MAPT	RIWIXLIHHPDVLT-UHFFFAOYSA-N	OC(c1cncc(n1)C)C(C(O)O)O	predicted	0
CYP3A4	RIWIXLIHHPDVLT-UHFFFAOYSA-N	OC(c1cncc(n1)C)C(C(O)O)O	predicted	0
TSHR	RIWIXLIHHPDVLT-UHFFFAOYSA-N	OC(c1cncc(n1)C)C(C(O)O)O	predicted	0
TDP1	RIWIXLIHHPDVLT-UHFFFAOYSA-N	OC(c1cncc(n1)C)C(C(O)O)O	predicted	0
SMN1	RIWIXLIHHPDVLT-UHFFFAOYSA-N	OC(c1cncc(n1)C)C(C(O)O)O	predicted	0
CYP19A1	RIWIXLIHHPDVLT-UHFFFAOYSA-N	OC(c1cncc(n1)C)C(C(O)O)O	predicted	0
BACE1	RIWIXLIHHPDVLT-UHFFFAOYSA-N	OC(c1cncc(n1)C)C(C(O)O)O	predicted	0
RAB9A	RIWIXLIHHPDVLT-UHFFFAOYSA-N	OC(c1cncc(n1)C)C(C(O)O)O	predicted	0
ALDH1A1	RIWIXLIHHPDVLT-UHFFFAOYSA-N	OC(c1cncc(n1)C)C(C(O)O)O	predicted	0
TP53	RIWIXLIHHPDVLT-UHFFFAOYSA-N	OC(c1cncc(n1)C)C(C(O)O)O	predicted	0
PTPN1	RIWIXLIHHPDVLT-UHFFFAOYSA-N	OC(c1cncc(n1)C)C(C(O)O)O	predicted	0
MAPK1	RIWIXLIHHPDVLT-UHFFFAOYSA-N	OC(c1cncc(n1)C)C(C(O)O)O	predicted	0
NPC1	RIWIXLIHHPDVLT-UHFFFAOYSA-N	OC(c1cncc(n1)C)C(C(O)O)O	predicted	0
KMT2A	RIWIXLIHHPDVLT-UHFFFAOYSA-N	OC(c1cncc(n1)C)C(C(O)O)O	predicted	0
KDM4E	RIWIXLIHHPDVLT-UHFFFAOYSA-N	OC(c1cncc(n1)C)C(C(O)O)O	predicted	0
ALOX15	RIWIXLIHHPDVLT-UHFFFAOYSA-N	OC(c1cncc(n1)C)C(C(O)O)O	predicted	0
ACHE	RIWIXLIHHPDVLT-UHFFFAOYSA-N	OC(c1cncc(n1)C)C(C(O)O)O	predicted	0
POLB	RIWIXLIHHPDVLT-UHFFFAOYSA-N	OC(c1cncc(n1)C)C(C(O)O)O	predicted	0
L3MBTL1	RIWIXLIHHPDVLT-UHFFFAOYSA-N	OC(c1cncc(n1)C)C(C(O)O)O	predicted	0
TSHR	UZKWTJUDCOPSNM-UHFFFAOYSA-N	CCCCOC=C	predicted	0
LMNA	UZKWTJUDCOPSNM-UHFFFAOYSA-N	CCCCOC=C	predicted	0
CYP3A4	UZKWTJUDCOPSNM-UHFFFAOYSA-N	CCCCOC=C	predicted	0
MAPT	UZKWTJUDCOPSNM-UHFFFAOYSA-N	CCCCOC=C	predicted	0
ALDH1A1	UZKWTJUDCOPSNM-UHFFFAOYSA-N	CCCCOC=C	predicted	0
CNR2	UZKWTJUDCOPSNM-UHFFFAOYSA-N	CCCCOC=C	predicted	0
TP53	UZKWTJUDCOPSNM-UHFFFAOYSA-N	CCCCOC=C	predicted	0
SMN1	UZKWTJUDCOPSNM-UHFFFAOYSA-N	CCCCOC=C	predicted	0
CNR1	UZKWTJUDCOPSNM-UHFFFAOYSA-N	CCCCOC=C	predicted	0
CYP2C19	UZKWTJUDCOPSNM-UHFFFAOYSA-N	CCCCOC=C	predicted	0
ALOX5	UZKWTJUDCOPSNM-UHFFFAOYSA-N	CCCCOC=C	predicted	0
ACHE	UZKWTJUDCOPSNM-UHFFFAOYSA-N	CCCCOC=C	predicted	0
ALOX15	UZKWTJUDCOPSNM-UHFFFAOYSA-N	CCCCOC=C	predicted	0
HPGD	UZKWTJUDCOPSNM-UHFFFAOYSA-N	CCCCOC=C	predicted	0
TRPA1	UZKWTJUDCOPSNM-UHFFFAOYSA-N	CCCCOC=C	predicted	0
TDP1	UZKWTJUDCOPSNM-UHFFFAOYSA-N	CCCCOC=C	predicted	0
TRPV1	UZKWTJUDCOPSNM-UHFFFAOYSA-N	CCCCOC=C	predicted	0
PPARG	UZKWTJUDCOPSNM-UHFFFAOYSA-N	CCCCOC=C	predicted	0
MPEG1	UZKWTJUDCOPSNM-UHFFFAOYSA-N	CCCCOC=C	predicted	0
CA9	UZKWTJUDCOPSNM-UHFFFAOYSA-N	CCCCOC=C	predicted	0
LMNA	LMDVFSHGYANGRP-UHFFFAOYSA-N	CC(C1NC(=O)C(NC1=O)Cc1ccc(cc1)O)C	predicted	0
CYP3A4	LMDVFSHGYANGRP-UHFFFAOYSA-N	CC(C1NC(=O)C(NC1=O)Cc1ccc(cc1)O)C	predicted	0
HTR2C	LMDVFSHGYANGRP-UHFFFAOYSA-N	CC(C1NC(=O)C(NC1=O)Cc1ccc(cc1)O)C	predicted	0
MAPT	LMDVFSHGYANGRP-UHFFFAOYSA-N	CC(C1NC(=O)C(NC1=O)Cc1ccc(cc1)O)C	predicted	0
CNR2	LMDVFSHGYANGRP-UHFFFAOYSA-N	CC(C1NC(=O)C(NC1=O)Cc1ccc(cc1)O)C	predicted	0
CNR1	LMDVFSHGYANGRP-UHFFFAOYSA-N	CC(C1NC(=O)C(NC1=O)Cc1ccc(cc1)O)C	predicted	0
KMT2A	LMDVFSHGYANGRP-UHFFFAOYSA-N	CC(C1NC(=O)C(NC1=O)Cc1ccc(cc1)O)C	predicted	0
HTR2B	LMDVFSHGYANGRP-UHFFFAOYSA-N	CC(C1NC(=O)C(NC1=O)Cc1ccc(cc1)O)C	predicted	0
TSHR	LMDVFSHGYANGRP-UHFFFAOYSA-N	CC(C1NC(=O)C(NC1=O)Cc1ccc(cc1)O)C	predicted	0
PDF	LMDVFSHGYANGRP-UHFFFAOYSA-N	CC(C1NC(=O)C(NC1=O)Cc1ccc(cc1)O)C	predicted	0
CYP19A1	LMDVFSHGYANGRP-UHFFFAOYSA-N	CC(C1NC(=O)C(NC1=O)Cc1ccc(cc1)O)C	predicted	0
SMN1	LMDVFSHGYANGRP-UHFFFAOYSA-N	CC(C1NC(=O)C(NC1=O)Cc1ccc(cc1)O)C	predicted	0
CHRM3	LMDVFSHGYANGRP-UHFFFAOYSA-N	CC(C1NC(=O)C(NC1=O)Cc1ccc(cc1)O)C	predicted	0
CTSE	LMDVFSHGYANGRP-UHFFFAOYSA-N	CC(C1NC(=O)C(NC1=O)Cc1ccc(cc1)O)C	predicted	0
TAAR1	LMDVFSHGYANGRP-UHFFFAOYSA-N	CC(C1NC(=O)C(NC1=O)Cc1ccc(cc1)O)C	predicted	0
MAOA	LMDVFSHGYANGRP-UHFFFAOYSA-N	CC(C1NC(=O)C(NC1=O)Cc1ccc(cc1)O)C	predicted	0
RAB9A	LMDVFSHGYANGRP-UHFFFAOYSA-N	CC(C1NC(=O)C(NC1=O)Cc1ccc(cc1)O)C	predicted	0
ALDH1A1	LMDVFSHGYANGRP-UHFFFAOYSA-N	CC(C1NC(=O)C(NC1=O)Cc1ccc(cc1)O)C	predicted	0
MAPK1	LMDVFSHGYANGRP-UHFFFAOYSA-N	CC(C1NC(=O)C(NC1=O)Cc1ccc(cc1)O)C	predicted	0
AVPR1A	LMDVFSHGYANGRP-UHFFFAOYSA-N	CC(C1NC(=O)C(NC1=O)Cc1ccc(cc1)O)C	predicted	0
TSHR	ZVRMGCSSSYZGSM-PFONDFGASA-N	CCCCCCCCCCCCC/C=C\C(=O)O	predicted	0
LMNA	ZVRMGCSSSYZGSM-PFONDFGASA-N	CCCCCCCCCCCCC/C=C\C(=O)O	predicted	0
MPEG1	ZVRMGCSSSYZGSM-PFONDFGASA-N	CCCCCCCCCCCCC/C=C\C(=O)O	predicted	0
HMGCR	ZVRMGCSSSYZGSM-PFONDFGASA-N	CCCCCCCCCCCCC/C=C\C(=O)O	predicted	0
FAAH	ZVRMGCSSSYZGSM-PFONDFGASA-N	CCCCCCCCCCCCC/C=C\C(=O)O	predicted	0
MAPT	ZVRMGCSSSYZGSM-PFONDFGASA-N	CCCCCCCCCCCCC/C=C\C(=O)O	predicted	0
ALOX5	ZVRMGCSSSYZGSM-PFONDFGASA-N	CCCCCCCCCCCCC/C=C\C(=O)O	predicted	0
CYP3A4	ZVRMGCSSSYZGSM-PFONDFGASA-N	CCCCCCCCCCCCC/C=C\C(=O)O	predicted	0
TRPV1	ZVRMGCSSSYZGSM-PFONDFGASA-N	CCCCCCCCCCCCC/C=C\C(=O)O	predicted	0
PPARG	ZVRMGCSSSYZGSM-PFONDFGASA-N	CCCCCCCCCCCCC/C=C\C(=O)O	predicted	0
HCAR2	ZVRMGCSSSYZGSM-PFONDFGASA-N	CCCCCCCCCCCCC/C=C\C(=O)O	predicted	0
TDP1	ZVRMGCSSSYZGSM-PFONDFGASA-N	CCCCCCCCCCCCC/C=C\C(=O)O	predicted	0
CNR2	ZVRMGCSSSYZGSM-PFONDFGASA-N	CCCCCCCCCCCCC/C=C\C(=O)O	predicted	0
PTPN1	ZVRMGCSSSYZGSM-PFONDFGASA-N	CCCCCCCCCCCCC/C=C\C(=O)O	predicted	0
CNR1	ZVRMGCSSSYZGSM-PFONDFGASA-N	CCCCCCCCCCCCC/C=C\C(=O)O	predicted	0
ALDH1A1	ZVRMGCSSSYZGSM-PFONDFGASA-N	CCCCCCCCCCCCC/C=C\C(=O)O	predicted	0
TP53	ZVRMGCSSSYZGSM-PFONDFGASA-N	CCCCCCCCCCCCC/C=C\C(=O)O	predicted	0
FNTA	ZVRMGCSSSYZGSM-PFONDFGASA-N	CCCCCCCCCCCCC/C=C\C(=O)O	predicted	0
PPARA	ZVRMGCSSSYZGSM-PFONDFGASA-N	CCCCCCCCCCCCC/C=C\C(=O)O	predicted	0
FABP3	ZVRMGCSSSYZGSM-PFONDFGASA-N	CCCCCCCCCCCCC/C=C\C(=O)O	predicted	0
TSHR	YUKIAUPQUWVLBK-AATRIKPKSA-N	CCCC/C=N/O	predicted	0
HDAC11	YUKIAUPQUWVLBK-AATRIKPKSA-N	CCCC/C=N/O	predicted	0
LMNA	YUKIAUPQUWVLBK-AATRIKPKSA-N	CCCC/C=N/O	predicted	0
PARP1	YUKIAUPQUWVLBK-AATRIKPKSA-N	CCCC/C=N/O	predicted	0
HPRT1	YUKIAUPQUWVLBK-AATRIKPKSA-N	CCCC/C=N/O	predicted	0
MAPT	YUKIAUPQUWVLBK-AATRIKPKSA-N	CCCC/C=N/O	predicted	0
SMN1	YUKIAUPQUWVLBK-AATRIKPKSA-N	CCCC/C=N/O	predicted	0
ALDH1A1	YUKIAUPQUWVLBK-AATRIKPKSA-N	CCCC/C=N/O	predicted	0
CNR2	YUKIAUPQUWVLBK-AATRIKPKSA-N	CCCC/C=N/O	predicted	0
ACHE	YUKIAUPQUWVLBK-AATRIKPKSA-N	CCCC/C=N/O	predicted	0
CNR1	YUKIAUPQUWVLBK-AATRIKPKSA-N	CCCC/C=N/O	predicted	0
CAPN1	YUKIAUPQUWVLBK-AATRIKPKSA-N	CCCC/C=N/O	predicted	0
TDP1	YUKIAUPQUWVLBK-AATRIKPKSA-N	CCCC/C=N/O	predicted	0
TRPV1	YUKIAUPQUWVLBK-AATRIKPKSA-N	CCCC/C=N/O	predicted	0
ALOX5	YUKIAUPQUWVLBK-AATRIKPKSA-N	CCCC/C=N/O	predicted	0
CYP3A4	YUKIAUPQUWVLBK-AATRIKPKSA-N	CCCC/C=N/O	predicted	0
MPEG1	YUKIAUPQUWVLBK-AATRIKPKSA-N	CCCC/C=N/O	predicted	0
PPARG	YUKIAUPQUWVLBK-AATRIKPKSA-N	CCCC/C=N/O	predicted	0
CCND1	YUKIAUPQUWVLBK-AATRIKPKSA-N	CCCC/C=N/O	predicted	0
ERBB2	YUKIAUPQUWVLBK-AATRIKPKSA-N	CCCC/C=N/O	predicted	0
CYP3A4	HYFHYPWGAURHIV-UHFFFAOYSA-N	COC(=O)CC(C(=O)OC1C(=CC23C1c1cc4OCOc4cc1CCN3CCC2)OC)(CCCC(O)(C)C)O	predicted	0
LMNA	HYFHYPWGAURHIV-UHFFFAOYSA-N	COC(=O)CC(C(=O)OC1C(=CC23C1c1cc4OCOc4cc1CCN3CCC2)OC)(CCCC(O)(C)C)O	predicted	0
MAPT	HYFHYPWGAURHIV-UHFFFAOYSA-N	COC(=O)CC(C(=O)OC1C(=CC23C1c1cc4OCOc4cc1CCN3CCC2)OC)(CCCC(O)(C)C)O	predicted	0
TSHR	HYFHYPWGAURHIV-UHFFFAOYSA-N	COC(=O)CC(C(=O)OC1C(=CC23C1c1cc4OCOc4cc1CCN3CCC2)OC)(CCCC(O)(C)C)O	predicted	0
SMN1	HYFHYPWGAURHIV-UHFFFAOYSA-N	COC(=O)CC(C(=O)OC1C(=CC23C1c1cc4OCOc4cc1CCN3CCC2)OC)(CCCC(O)(C)C)O	predicted	0
PTPN1	HYFHYPWGAURHIV-UHFFFAOYSA-N	COC(=O)CC(C(=O)OC1C(=CC23C1c1cc4OCOc4cc1CCN3CCC2)OC)(CCCC(O)(C)C)O	predicted	0
ACHE	HYFHYPWGAURHIV-UHFFFAOYSA-N	COC(=O)CC(C(=O)OC1C(=CC23C1c1cc4OCOc4cc1CCN3CCC2)OC)(CCCC(O)(C)C)O	predicted	0
TDP1	HYFHYPWGAURHIV-UHFFFAOYSA-N	COC(=O)CC(C(=O)OC1C(=CC23C1c1cc4OCOc4cc1CCN3CCC2)OC)(CCCC(O)(C)C)O	predicted	0
RAB9A	HYFHYPWGAURHIV-UHFFFAOYSA-N	COC(=O)CC(C(=O)OC1C(=CC23C1c1cc4OCOc4cc1CCN3CCC2)OC)(CCCC(O)(C)C)O	predicted	0
ALDH1A1	HYFHYPWGAURHIV-UHFFFAOYSA-N	COC(=O)CC(C(=O)OC1C(=CC23C1c1cc4OCOc4cc1CCN3CCC2)OC)(CCCC(O)(C)C)O	predicted	0
CYP2D6	HYFHYPWGAURHIV-UHFFFAOYSA-N	COC(=O)CC(C(=O)OC1C(=CC23C1c1cc4OCOc4cc1CCN3CCC2)OC)(CCCC(O)(C)C)O	predicted	0
NPC1	HYFHYPWGAURHIV-UHFFFAOYSA-N	COC(=O)CC(C(=O)OC1C(=CC23C1c1cc4OCOc4cc1CCN3CCC2)OC)(CCCC(O)(C)C)O	predicted	0
KMT2A	HYFHYPWGAURHIV-UHFFFAOYSA-N	COC(=O)CC(C(=O)OC1C(=CC23C1c1cc4OCOc4cc1CCN3CCC2)OC)(CCCC(O)(C)C)O	predicted	0
HTT	HYFHYPWGAURHIV-UHFFFAOYSA-N	COC(=O)CC(C(=O)OC1C(=CC23C1c1cc4OCOc4cc1CCN3CCC2)OC)(CCCC(O)(C)C)O	predicted	0
MAPK1	HYFHYPWGAURHIV-UHFFFAOYSA-N	COC(=O)CC(C(=O)OC1C(=CC23C1c1cc4OCOc4cc1CCN3CCC2)OC)(CCCC(O)(C)C)O	predicted	0
TOP1	HYFHYPWGAURHIV-UHFFFAOYSA-N	COC(=O)CC(C(=O)OC1C(=CC23C1c1cc4OCOc4cc1CCN3CCC2)OC)(CCCC(O)(C)C)O	predicted	0
CYP2C19	HYFHYPWGAURHIV-UHFFFAOYSA-N	COC(=O)CC(C(=O)OC1C(=CC23C1c1cc4OCOc4cc1CCN3CCC2)OC)(CCCC(O)(C)C)O	predicted	0
JUN	HYFHYPWGAURHIV-UHFFFAOYSA-N	COC(=O)CC(C(=O)OC1C(=CC23C1c1cc4OCOc4cc1CCN3CCC2)OC)(CCCC(O)(C)C)O	predicted	0
CYP19A1	HYFHYPWGAURHIV-UHFFFAOYSA-N	COC(=O)CC(C(=O)OC1C(=CC23C1c1cc4OCOc4cc1CCN3CCC2)OC)(CCCC(O)(C)C)O	predicted	0
KDM4E	HYFHYPWGAURHIV-UHFFFAOYSA-N	COC(=O)CC(C(=O)OC1C(=CC23C1c1cc4OCOc4cc1CCN3CCC2)OC)(CCCC(O)(C)C)O	predicted	0
LMNA	SHCHXCXYUPHKHW-UHFFFAOYSA-N	CNC1CCC2(C(=CCC3C2CCC24C3CCC4C(NC2)C)C1)C	predicted	0
PTPN1	SHCHXCXYUPHKHW-UHFFFAOYSA-N	CNC1CCC2(C(=CCC3C2CCC24C3CCC4C(NC2)C)C1)C	predicted	0
TSHR	SHCHXCXYUPHKHW-UHFFFAOYSA-N	CNC1CCC2(C(=CCC3C2CCC24C3CCC4C(NC2)C)C1)C	predicted	0
MAPT	SHCHXCXYUPHKHW-UHFFFAOYSA-N	CNC1CCC2(C(=CCC3C2CCC24C3CCC4C(NC2)C)C1)C	predicted	0
ACHE	SHCHXCXYUPHKHW-UHFFFAOYSA-N	CNC1CCC2(C(=CCC3C2CCC24C3CCC4C(NC2)C)C1)C	predicted	0
GPBAR1	SHCHXCXYUPHKHW-UHFFFAOYSA-N	CNC1CCC2(C(=CCC3C2CCC24C3CCC4C(NC2)C)C1)C	predicted	0
BCHE	SHCHXCXYUPHKHW-UHFFFAOYSA-N	CNC1CCC2(C(=CCC3C2CCC24C3CCC4C(NC2)C)C1)C	predicted	0
CYP3A4	SHCHXCXYUPHKHW-UHFFFAOYSA-N	CNC1CCC2(C(=CCC3C2CCC24C3CCC4C(NC2)C)C1)C	predicted	0
ALDH1A1	SHCHXCXYUPHKHW-UHFFFAOYSA-N	CNC1CCC2(C(=CCC3C2CCC24C3CCC4C(NC2)C)C1)C	predicted	0
CYP2D6	SHCHXCXYUPHKHW-UHFFFAOYSA-N	CNC1CCC2(C(=CCC3C2CCC24C3CCC4C(NC2)C)C1)C	predicted	0
SMN1	SHCHXCXYUPHKHW-UHFFFAOYSA-N	CNC1CCC2(C(=CCC3C2CCC24C3CCC4C(NC2)C)C1)C	predicted	0
HRH3	SHCHXCXYUPHKHW-UHFFFAOYSA-N	CNC1CCC2(C(=CCC3C2CCC24C3CCC4C(NC2)C)C1)C	predicted	0
RAB9A	SHCHXCXYUPHKHW-UHFFFAOYSA-N	CNC1CCC2(C(=CCC3C2CCC24C3CCC4C(NC2)C)C1)C	predicted	0
CHRNB2	SHCHXCXYUPHKHW-UHFFFAOYSA-N	CNC1CCC2(C(=CCC3C2CCC24C3CCC4C(NC2)C)C1)C	predicted	0
TDP1	SHCHXCXYUPHKHW-UHFFFAOYSA-N	CNC1CCC2(C(=CCC3C2CCC24C3CCC4C(NC2)C)C1)C	predicted	0
SHBG	SHCHXCXYUPHKHW-UHFFFAOYSA-N	CNC1CCC2(C(=CCC3C2CCC24C3CCC4C(NC2)C)C1)C	predicted	0
HSD11B1	SHCHXCXYUPHKHW-UHFFFAOYSA-N	CNC1CCC2(C(=CCC3C2CCC24C3CCC4C(NC2)C)C1)C	predicted	0
TAAR1	SHCHXCXYUPHKHW-UHFFFAOYSA-N	CNC1CCC2(C(=CCC3C2CCC24C3CCC4C(NC2)C)C1)C	predicted	0
CYP2C19	SHCHXCXYUPHKHW-UHFFFAOYSA-N	CNC1CCC2(C(=CCC3C2CCC24C3CCC4C(NC2)C)C1)C	predicted	0
CNR2	SHCHXCXYUPHKHW-UHFFFAOYSA-N	CNC1CCC2(C(=CCC3C2CCC24C3CCC4C(NC2)C)C1)C	predicted	0
TSHR	NDNUANOUGZGEPO-UHFFFAOYSA-N	CCCC1CCCCN1	predicted	0
LMNA	NDNUANOUGZGEPO-UHFFFAOYSA-N	CCCC1CCCCN1	predicted	0
CYP2D6	NDNUANOUGZGEPO-UHFFFAOYSA-N	CCCC1CCCCN1	predicted	0
TDP1	NDNUANOUGZGEPO-UHFFFAOYSA-N	CCCC1CCCCN1	predicted	0
CYP2C19	NDNUANOUGZGEPO-UHFFFAOYSA-N	CCCC1CCCCN1	predicted	0
CHRNB2	NDNUANOUGZGEPO-UHFFFAOYSA-N	CCCC1CCCCN1	predicted	0
AKT1	NDNUANOUGZGEPO-UHFFFAOYSA-N	CCCC1CCCCN1	predicted	0
TRPV1	NDNUANOUGZGEPO-UHFFFAOYSA-N	CCCC1CCCCN1	predicted	0
ACHE	NDNUANOUGZGEPO-UHFFFAOYSA-N	CCCC1CCCCN1	predicted	0
CHRFAM7A	NDNUANOUGZGEPO-UHFFFAOYSA-N	CCCC1CCCCN1	predicted	0
TAAR1	NDNUANOUGZGEPO-UHFFFAOYSA-N	CCCC1CCCCN1	predicted	0
CNR1	NDNUANOUGZGEPO-UHFFFAOYSA-N	CCCC1CCCCN1	predicted	0
CNR2	NDNUANOUGZGEPO-UHFFFAOYSA-N	CCCC1CCCCN1	predicted	0
ALDH1A1	NDNUANOUGZGEPO-UHFFFAOYSA-N	CCCC1CCCCN1	predicted	0
MAPT	NDNUANOUGZGEPO-UHFFFAOYSA-N	CCCC1CCCCN1	predicted	0
DRD2	NDNUANOUGZGEPO-UHFFFAOYSA-N	CCCC1CCCCN1	predicted	0
CYP3A4	NDNUANOUGZGEPO-UHFFFAOYSA-N	CCCC1CCCCN1	predicted	0
CYP2C9	NDNUANOUGZGEPO-UHFFFAOYSA-N	CCCC1CCCCN1	predicted	0
NFKB1	NDNUANOUGZGEPO-UHFFFAOYSA-N	CCCC1CCCCN1	predicted	0
CHRM3	NDNUANOUGZGEPO-UHFFFAOYSA-N	CCCC1CCCCN1	predicted	0
LMNA	IASCSWGEBWPMAV-IUNFUVSPSA-N	CCCCCCCCCCCCCCC(C(=O)NC(C(/C=C/CCCCC/C=C/CCCCCC)O)COC1OC(CO)C(C(C1O)O)O)O	predicted	0
TSHR	IASCSWGEBWPMAV-IUNFUVSPSA-N	CCCCCCCCCCCCCCC(C(=O)NC(C(/C=C/CCCCC/C=C/CCCCCC)O)COC1OC(CO)C(C(C1O)O)O)O	predicted	0
CYP3A4	IASCSWGEBWPMAV-IUNFUVSPSA-N	CCCCCCCCCCCCCCC(C(=O)NC(C(/C=C/CCCCC/C=C/CCCCCC)O)COC1OC(CO)C(C(C1O)O)O)O	predicted	0
CNR1	IASCSWGEBWPMAV-IUNFUVSPSA-N	CCCCCCCCCCCCCCC(C(=O)NC(C(/C=C/CCCCC/C=C/CCCCCC)O)COC1OC(CO)C(C(C1O)O)O)O	predicted	0
CNR2	IASCSWGEBWPMAV-IUNFUVSPSA-N	CCCCCCCCCCCCCCC(C(=O)NC(C(/C=C/CCCCC/C=C/CCCCCC)O)COC1OC(CO)C(C(C1O)O)O)O	predicted	0
MAPT	IASCSWGEBWPMAV-IUNFUVSPSA-N	CCCCCCCCCCCCCCC(C(=O)NC(C(/C=C/CCCCC/C=C/CCCCCC)O)COC1OC(CO)C(C(C1O)O)O)O	predicted	0
SMN1	IASCSWGEBWPMAV-IUNFUVSPSA-N	CCCCCCCCCCCCCCC(C(=O)NC(C(/C=C/CCCCC/C=C/CCCCCC)O)COC1OC(CO)C(C(C1O)O)O)O	predicted	0
TRPV1	IASCSWGEBWPMAV-IUNFUVSPSA-N	CCCCCCCCCCCCCCC(C(=O)NC(C(/C=C/CCCCC/C=C/CCCCCC)O)COC1OC(CO)C(C(C1O)O)O)O	predicted	0
FAAH	IASCSWGEBWPMAV-IUNFUVSPSA-N	CCCCCCCCCCCCCCC(C(=O)NC(C(/C=C/CCCCC/C=C/CCCCCC)O)COC1OC(CO)C(C(C1O)O)O)O	predicted	0
AGL	IASCSWGEBWPMAV-IUNFUVSPSA-N	CCCCCCCCCCCCCCC(C(=O)NC(C(/C=C/CCCCC/C=C/CCCCCC)O)COC1OC(CO)C(C(C1O)O)O)O	predicted	0
TDP1	IASCSWGEBWPMAV-IUNFUVSPSA-N	CCCCCCCCCCCCCCC(C(=O)NC(C(/C=C/CCCCC/C=C/CCCCCC)O)COC1OC(CO)C(C(C1O)O)O)O	predicted	0
MPEG1	IASCSWGEBWPMAV-IUNFUVSPSA-N	CCCCCCCCCCCCCCC(C(=O)NC(C(/C=C/CCCCC/C=C/CCCCCC)O)COC1OC(CO)C(C(C1O)O)O)O	predicted	0
RAB9A	IASCSWGEBWPMAV-IUNFUVSPSA-N	CCCCCCCCCCCCCCC(C(=O)NC(C(/C=C/CCCCC/C=C/CCCCCC)O)COC1OC(CO)C(C(C1O)O)O)O	predicted	0
KMT2A	IASCSWGEBWPMAV-IUNFUVSPSA-N	CCCCCCCCCCCCCCC(C(=O)NC(C(/C=C/CCCCC/C=C/CCCCCC)O)COC1OC(CO)C(C(C1O)O)O)O	predicted	0
ALDH1A1	IASCSWGEBWPMAV-IUNFUVSPSA-N	CCCCCCCCCCCCCCC(C(=O)NC(C(/C=C/CCCCC/C=C/CCCCCC)O)COC1OC(CO)C(C(C1O)O)O)O	predicted	0
NPC1	IASCSWGEBWPMAV-IUNFUVSPSA-N	CCCCCCCCCCCCCCC(C(=O)NC(C(/C=C/CCCCC/C=C/CCCCCC)O)COC1OC(CO)C(C(C1O)O)O)O	predicted	0
HMGCR	IASCSWGEBWPMAV-IUNFUVSPSA-N	CCCCCCCCCCCCCCC(C(=O)NC(C(/C=C/CCCCC/C=C/CCCCCC)O)COC1OC(CO)C(C(C1O)O)O)O	predicted	0
ALOX5	IASCSWGEBWPMAV-IUNFUVSPSA-N	CCCCCCCCCCCCCCC(C(=O)NC(C(/C=C/CCCCC/C=C/CCCCCC)O)COC1OC(CO)C(C(C1O)O)O)O	predicted	0
CYP2C19	IASCSWGEBWPMAV-IUNFUVSPSA-N	CCCCCCCCCCCCCCC(C(=O)NC(C(/C=C/CCCCC/C=C/CCCCCC)O)COC1OC(CO)C(C(C1O)O)O)O	predicted	0
MAPK1	IASCSWGEBWPMAV-IUNFUVSPSA-N	CCCCCCCCCCCCCCC(C(=O)NC(C(/C=C/CCCCC/C=C/CCCCCC)O)COC1OC(CO)C(C(C1O)O)O)O	predicted	0
TSHR	UZAYYMIBUZEMAI-BQYQJAHWSA-N	CCCC/C=C/C1CC1C=C	predicted	0
CNR2	UZAYYMIBUZEMAI-BQYQJAHWSA-N	CCCC/C=C/C1CC1C=C	predicted	0
LMNA	UZAYYMIBUZEMAI-BQYQJAHWSA-N	CCCC/C=C/C1CC1C=C	predicted	0
CNR1	UZAYYMIBUZEMAI-BQYQJAHWSA-N	CCCC/C=C/C1CC1C=C	predicted	0
ALDH1A1	UZAYYMIBUZEMAI-BQYQJAHWSA-N	CCCC/C=C/C1CC1C=C	predicted	0
CYP3A4	UZAYYMIBUZEMAI-BQYQJAHWSA-N	CCCC/C=C/C1CC1C=C	predicted	0
TRPA1	UZAYYMIBUZEMAI-BQYQJAHWSA-N	CCCC/C=C/C1CC1C=C	predicted	0
MAPT	UZAYYMIBUZEMAI-BQYQJAHWSA-N	CCCC/C=C/C1CC1C=C	predicted	0
TRPV1	UZAYYMIBUZEMAI-BQYQJAHWSA-N	CCCC/C=C/C1CC1C=C	predicted	0
TP53	UZAYYMIBUZEMAI-BQYQJAHWSA-N	CCCC/C=C/C1CC1C=C	predicted	0
PPARG	UZAYYMIBUZEMAI-BQYQJAHWSA-N	CCCC/C=C/C1CC1C=C	predicted	0
FAAH	UZAYYMIBUZEMAI-BQYQJAHWSA-N	CCCC/C=C/C1CC1C=C	predicted	0
ALOX5	UZAYYMIBUZEMAI-BQYQJAHWSA-N	CCCC/C=C/C1CC1C=C	predicted	0
PTPN1	UZAYYMIBUZEMAI-BQYQJAHWSA-N	CCCC/C=C/C1CC1C=C	predicted	0
HMGCR	UZAYYMIBUZEMAI-BQYQJAHWSA-N	CCCC/C=C/C1CC1C=C	predicted	0
ALOX15	UZAYYMIBUZEMAI-BQYQJAHWSA-N	CCCC/C=C/C1CC1C=C	predicted	0
ACHE	UZAYYMIBUZEMAI-BQYQJAHWSA-N	CCCC/C=C/C1CC1C=C	predicted	0
MPEG1	UZAYYMIBUZEMAI-BQYQJAHWSA-N	CCCC/C=C/C1CC1C=C	predicted	0
SMN1	UZAYYMIBUZEMAI-BQYQJAHWSA-N	CCCC/C=C/C1CC1C=C	predicted	0
TDP1	UZAYYMIBUZEMAI-BQYQJAHWSA-N	CCCC/C=C/C1CC1C=C	predicted	0
PTPN1	SAOJPWFHRMUCFN-UHFFFAOYSA-N	CC1=CC2(C3(C1(C)CCC3C)CCC2)C	predicted	0
LMNA	SAOJPWFHRMUCFN-UHFFFAOYSA-N	CC1=CC2(C3(C1(C)CCC3C)CCC2)C	predicted	0
TSHR	SAOJPWFHRMUCFN-UHFFFAOYSA-N	CC1=CC2(C3(C1(C)CCC3C)CCC2)C	predicted	0
GPBAR1	SAOJPWFHRMUCFN-UHFFFAOYSA-N	CC1=CC2(C3(C1(C)CCC3C)CCC2)C	predicted	0
MAPT	SAOJPWFHRMUCFN-UHFFFAOYSA-N	CC1=CC2(C3(C1(C)CCC3C)CCC2)C	predicted	0
ACHE	SAOJPWFHRMUCFN-UHFFFAOYSA-N	CC1=CC2(C3(C1(C)CCC3C)CCC2)C	predicted	0
HSD11B1	SAOJPWFHRMUCFN-UHFFFAOYSA-N	CC1=CC2(C3(C1(C)CCC3C)CCC2)C	predicted	0
CYP3A4	SAOJPWFHRMUCFN-UHFFFAOYSA-N	CC1=CC2(C3(C1(C)CCC3C)CCC2)C	predicted	0
RAB9A	SAOJPWFHRMUCFN-UHFFFAOYSA-N	CC1=CC2(C3(C1(C)CCC3C)CCC2)C	predicted	0
SHBG	SAOJPWFHRMUCFN-UHFFFAOYSA-N	CC1=CC2(C3(C1(C)CCC3C)CCC2)C	predicted	0
ALDH1A1	SAOJPWFHRMUCFN-UHFFFAOYSA-N	CC1=CC2(C3(C1(C)CCC3C)CCC2)C	predicted	0
TNF	SAOJPWFHRMUCFN-UHFFFAOYSA-N	CC1=CC2(C3(C1(C)CCC3C)CCC2)C	predicted	0
SLCO1B3	SAOJPWFHRMUCFN-UHFFFAOYSA-N	CC1=CC2(C3(C1(C)CCC3C)CCC2)C	predicted	0
NPC1	SAOJPWFHRMUCFN-UHFFFAOYSA-N	CC1=CC2(C3(C1(C)CCC3C)CCC2)C	predicted	0
SLCO1B1	SAOJPWFHRMUCFN-UHFFFAOYSA-N	CC1=CC2(C3(C1(C)CCC3C)CCC2)C	predicted	0
CYP19A1	SAOJPWFHRMUCFN-UHFFFAOYSA-N	CC1=CC2(C3(C1(C)CCC3C)CCC2)C	predicted	0
XBP1	SAOJPWFHRMUCFN-UHFFFAOYSA-N	CC1=CC2(C3(C1(C)CCC3C)CCC2)C	predicted	0
TDP1	SAOJPWFHRMUCFN-UHFFFAOYSA-N	CC1=CC2(C3(C1(C)CCC3C)CCC2)C	predicted	0
SMN1	SAOJPWFHRMUCFN-UHFFFAOYSA-N	CC1=CC2(C3(C1(C)CCC3C)CCC2)C	predicted	0
ALOX15	SAOJPWFHRMUCFN-UHFFFAOYSA-N	CC1=CC2(C3(C1(C)CCC3C)CCC2)C	predicted	0
CYP2A6	TURIHPLQSRVWHU-UHFFFAOYSA-N	c1ccc(cc1)c1ccc2c(c1)cccc2	predicted	0
CYP1A2	TURIHPLQSRVWHU-UHFFFAOYSA-N	c1ccc(cc1)c1ccc2c(c1)cccc2	predicted	0
TSHR	TURIHPLQSRVWHU-UHFFFAOYSA-N	c1ccc(cc1)c1ccc2c(c1)cccc2	predicted	0
HPGD	TURIHPLQSRVWHU-UHFFFAOYSA-N	c1ccc(cc1)c1ccc2c(c1)cccc2	predicted	0
ADRA2A	TURIHPLQSRVWHU-UHFFFAOYSA-N	c1ccc(cc1)c1ccc2c(c1)cccc2	predicted	0
MAPT	TURIHPLQSRVWHU-UHFFFAOYSA-N	c1ccc(cc1)c1ccc2c(c1)cccc2	predicted	0
MAOA	TURIHPLQSRVWHU-UHFFFAOYSA-N	c1ccc(cc1)c1ccc2c(c1)cccc2	predicted	0
HPRT1	TURIHPLQSRVWHU-UHFFFAOYSA-N	c1ccc(cc1)c1ccc2c(c1)cccc2	predicted	0
IDO1	TURIHPLQSRVWHU-UHFFFAOYSA-N	c1ccc(cc1)c1ccc2c(c1)cccc2	predicted	0
TP53	TURIHPLQSRVWHU-UHFFFAOYSA-N	c1ccc(cc1)c1ccc2c(c1)cccc2	predicted	0
AHR	TURIHPLQSRVWHU-UHFFFAOYSA-N	c1ccc(cc1)c1ccc2c(c1)cccc2	predicted	0
RAB9A	TURIHPLQSRVWHU-UHFFFAOYSA-N	c1ccc(cc1)c1ccc2c(c1)cccc2	predicted	0
KIF11	TURIHPLQSRVWHU-UHFFFAOYSA-N	c1ccc(cc1)c1ccc2c(c1)cccc2	predicted	0
NPC1	TURIHPLQSRVWHU-UHFFFAOYSA-N	c1ccc(cc1)c1ccc2c(c1)cccc2	predicted	0
NQO2	TURIHPLQSRVWHU-UHFFFAOYSA-N	c1ccc(cc1)c1ccc2c(c1)cccc2	predicted	0
TAAR1	TURIHPLQSRVWHU-UHFFFAOYSA-N	c1ccc(cc1)c1ccc2c(c1)cccc2	predicted	0
ATM	TURIHPLQSRVWHU-UHFFFAOYSA-N	c1ccc(cc1)c1ccc2c(c1)cccc2	predicted	0
LMNA	TURIHPLQSRVWHU-UHFFFAOYSA-N	c1ccc(cc1)c1ccc2c(c1)cccc2	predicted	0
ABCG2	TURIHPLQSRVWHU-UHFFFAOYSA-N	c1ccc(cc1)c1ccc2c(c1)cccc2	predicted	0
CYP3A4	TURIHPLQSRVWHU-UHFFFAOYSA-N	c1ccc(cc1)c1ccc2c(c1)cccc2	predicted	0
CASP7	GYMFBYTZOGMSQJ-UHFFFAOYSA-N	Cc1ccc2c(c1)cc1c(c2)cccc1	predicted	0
HPGD	GYMFBYTZOGMSQJ-UHFFFAOYSA-N	Cc1ccc2c(c1)cc1c(c2)cccc1	predicted	0
AHR	GYMFBYTZOGMSQJ-UHFFFAOYSA-N	Cc1ccc2c(c1)cc1c(c2)cccc1	predicted	0
DNMT1	GYMFBYTZOGMSQJ-UHFFFAOYSA-N	Cc1ccc2c(c1)cc1c(c2)cccc1	predicted	0
CYP2A6	GYMFBYTZOGMSQJ-UHFFFAOYSA-N	Cc1ccc2c(c1)cc1c(c2)cccc1	predicted	0
TP53	GYMFBYTZOGMSQJ-UHFFFAOYSA-N	Cc1ccc2c(c1)cc1c(c2)cccc1	predicted	0
CYP1A2	GYMFBYTZOGMSQJ-UHFFFAOYSA-N	Cc1ccc2c(c1)cc1c(c2)cccc1	predicted	0
MCL1	GYMFBYTZOGMSQJ-UHFFFAOYSA-N	Cc1ccc2c(c1)cc1c(c2)cccc1	predicted	0
TSHR	GYMFBYTZOGMSQJ-UHFFFAOYSA-N	Cc1ccc2c(c1)cc1c(c2)cccc1	predicted	0
MAPT	GYMFBYTZOGMSQJ-UHFFFAOYSA-N	Cc1ccc2c(c1)cc1c(c2)cccc1	predicted	0
MAOA	GYMFBYTZOGMSQJ-UHFFFAOYSA-N	Cc1ccc2c(c1)cc1c(c2)cccc1	predicted	0
ALOX5	GYMFBYTZOGMSQJ-UHFFFAOYSA-N	Cc1ccc2c(c1)cc1c(c2)cccc1	predicted	0
ADRA2A	GYMFBYTZOGMSQJ-UHFFFAOYSA-N	Cc1ccc2c(c1)cc1c(c2)cccc1	predicted	0
CYP3A4	GYMFBYTZOGMSQJ-UHFFFAOYSA-N	Cc1ccc2c(c1)cc1c(c2)cccc1	predicted	0
ACHE	GYMFBYTZOGMSQJ-UHFFFAOYSA-N	Cc1ccc2c(c1)cc1c(c2)cccc1	predicted	0
NPC1	GYMFBYTZOGMSQJ-UHFFFAOYSA-N	Cc1ccc2c(c1)cc1c(c2)cccc1	predicted	0
ABCG2	GYMFBYTZOGMSQJ-UHFFFAOYSA-N	Cc1ccc2c(c1)cc1c(c2)cccc1	predicted	0
IDO1	GYMFBYTZOGMSQJ-UHFFFAOYSA-N	Cc1ccc2c(c1)cc1c(c2)cccc1	predicted	0
KMT2A	GYMFBYTZOGMSQJ-UHFFFAOYSA-N	Cc1ccc2c(c1)cc1c(c2)cccc1	predicted	0
LMNA	GYMFBYTZOGMSQJ-UHFFFAOYSA-N	Cc1ccc2c(c1)cc1c(c2)cccc1	predicted	0
LMNA	KBPPPUZMFQKLNP-UHFFFAOYSA-N	CC1=CC2C(CC1)C(CO2)C	predicted	0
PTPN1	KBPPPUZMFQKLNP-UHFFFAOYSA-N	CC1=CC2C(CC1)C(CO2)C	predicted	0
CYP3A4	KBPPPUZMFQKLNP-UHFFFAOYSA-N	CC1=CC2C(CC1)C(CO2)C	predicted	0
TSHR	KBPPPUZMFQKLNP-UHFFFAOYSA-N	CC1=CC2C(CC1)C(CO2)C	predicted	0
MAPT	KBPPPUZMFQKLNP-UHFFFAOYSA-N	CC1=CC2C(CC1)C(CO2)C	predicted	0
SMN1	KBPPPUZMFQKLNP-UHFFFAOYSA-N	CC1=CC2C(CC1)C(CO2)C	predicted	0
TDP1	KBPPPUZMFQKLNP-UHFFFAOYSA-N	CC1=CC2C(CC1)C(CO2)C	predicted	0
RAB9A	KBPPPUZMFQKLNP-UHFFFAOYSA-N	CC1=CC2C(CC1)C(CO2)C	predicted	0
CYP19A1	KBPPPUZMFQKLNP-UHFFFAOYSA-N	CC1=CC2C(CC1)C(CO2)C	predicted	0
ALDH1A1	KBPPPUZMFQKLNP-UHFFFAOYSA-N	CC1=CC2C(CC1)C(CO2)C	predicted	0
ACHE	KBPPPUZMFQKLNP-UHFFFAOYSA-N	CC1=CC2C(CC1)C(CO2)C	predicted	0
KMT2A	KBPPPUZMFQKLNP-UHFFFAOYSA-N	CC1=CC2C(CC1)C(CO2)C	predicted	0
TP53	KBPPPUZMFQKLNP-UHFFFAOYSA-N	CC1=CC2C(CC1)C(CO2)C	predicted	0
ALOX15	KBPPPUZMFQKLNP-UHFFFAOYSA-N	CC1=CC2C(CC1)C(CO2)C	predicted	0
MAPK1	KBPPPUZMFQKLNP-UHFFFAOYSA-N	CC1=CC2C(CC1)C(CO2)C	predicted	0
NPC1	KBPPPUZMFQKLNP-UHFFFAOYSA-N	CC1=CC2C(CC1)C(CO2)C	predicted	0
GPBAR1	KBPPPUZMFQKLNP-UHFFFAOYSA-N	CC1=CC2C(CC1)C(CO2)C	predicted	0
SHBG	KBPPPUZMFQKLNP-UHFFFAOYSA-N	CC1=CC2C(CC1)C(CO2)C	predicted	0
ALOX5	KBPPPUZMFQKLNP-UHFFFAOYSA-N	CC1=CC2C(CC1)C(CO2)C	predicted	0
PPARG	KBPPPUZMFQKLNP-UHFFFAOYSA-N	CC1=CC2C(CC1)C(CO2)C	predicted	0
LMNA	CNNXMGXBAZQZDE-OWOJBTEDSA-N	OCC1OC(OC/C=C/c2ccc(cc2)O)C(C(C1O)O)O	predicted	0
CYP3A4	CNNXMGXBAZQZDE-OWOJBTEDSA-N	OCC1OC(OC/C=C/c2ccc(cc2)O)C(C(C1O)O)O	predicted	0
IL2	CNNXMGXBAZQZDE-OWOJBTEDSA-N	OCC1OC(OC/C=C/c2ccc(cc2)O)C(C(C1O)O)O	predicted	0
MAPT	CNNXMGXBAZQZDE-OWOJBTEDSA-N	OCC1OC(OC/C=C/c2ccc(cc2)O)C(C(C1O)O)O	predicted	0
AKR1B1	CNNXMGXBAZQZDE-OWOJBTEDSA-N	OCC1OC(OC/C=C/c2ccc(cc2)O)C(C(C1O)O)O	predicted	0
RAB9A	CNNXMGXBAZQZDE-OWOJBTEDSA-N	OCC1OC(OC/C=C/c2ccc(cc2)O)C(C(C1O)O)O	predicted	0
TDP1	CNNXMGXBAZQZDE-OWOJBTEDSA-N	OCC1OC(OC/C=C/c2ccc(cc2)O)C(C(C1O)O)O	predicted	0
SMN1	CNNXMGXBAZQZDE-OWOJBTEDSA-N	OCC1OC(OC/C=C/c2ccc(cc2)O)C(C(C1O)O)O	predicted	0
HSP90AA1	CNNXMGXBAZQZDE-OWOJBTEDSA-N	OCC1OC(OC/C=C/c2ccc(cc2)O)C(C(C1O)O)O	predicted	0
NPC1	CNNXMGXBAZQZDE-OWOJBTEDSA-N	OCC1OC(OC/C=C/c2ccc(cc2)O)C(C(C1O)O)O	predicted	0
TSHR	CNNXMGXBAZQZDE-OWOJBTEDSA-N	OCC1OC(OC/C=C/c2ccc(cc2)O)C(C(C1O)O)O	predicted	0
L3MBTL1	CNNXMGXBAZQZDE-OWOJBTEDSA-N	OCC1OC(OC/C=C/c2ccc(cc2)O)C(C(C1O)O)O	predicted	0
POLB	CNNXMGXBAZQZDE-OWOJBTEDSA-N	OCC1OC(OC/C=C/c2ccc(cc2)O)C(C(C1O)O)O	predicted	0
APEX1	CNNXMGXBAZQZDE-OWOJBTEDSA-N	OCC1OC(OC/C=C/c2ccc(cc2)O)C(C(C1O)O)O	predicted	0
PSIP1	CNNXMGXBAZQZDE-OWOJBTEDSA-N	OCC1OC(OC/C=C/c2ccc(cc2)O)C(C(C1O)O)O	predicted	0
ALDH1A1	CNNXMGXBAZQZDE-OWOJBTEDSA-N	OCC1OC(OC/C=C/c2ccc(cc2)O)C(C(C1O)O)O	predicted	0
PTPN1	CNNXMGXBAZQZDE-OWOJBTEDSA-N	OCC1OC(OC/C=C/c2ccc(cc2)O)C(C(C1O)O)O	predicted	0
CYP19A1	CNNXMGXBAZQZDE-OWOJBTEDSA-N	OCC1OC(OC/C=C/c2ccc(cc2)O)C(C(C1O)O)O	predicted	0
TNF	CNNXMGXBAZQZDE-OWOJBTEDSA-N	OCC1OC(OC/C=C/c2ccc(cc2)O)C(C(C1O)O)O	predicted	0
GAA	CNNXMGXBAZQZDE-OWOJBTEDSA-N	OCC1OC(OC/C=C/c2ccc(cc2)O)C(C(C1O)O)O	predicted	0
LMNA	IYCYEZLMOLRFAN-WJTDDFOZSA-N	CCCCCCCCCCCCC/C=C/C(C(NC(=O)CCCCCCCCCCC)COC1OC(CO)C(C(C1O)O)O)O	predicted	0
CNR1	IYCYEZLMOLRFAN-WJTDDFOZSA-N	CCCCCCCCCCCCC/C=C/C(C(NC(=O)CCCCCCCCCCC)COC1OC(CO)C(C(C1O)O)O)O	predicted	0
TSHR	IYCYEZLMOLRFAN-WJTDDFOZSA-N	CCCCCCCCCCCCC/C=C/C(C(NC(=O)CCCCCCCCCCC)COC1OC(CO)C(C(C1O)O)O)O	predicted	0
CNR2	IYCYEZLMOLRFAN-WJTDDFOZSA-N	CCCCCCCCCCCCC/C=C/C(C(NC(=O)CCCCCCCCCCC)COC1OC(CO)C(C(C1O)O)O)O	predicted	0
TRPV1	IYCYEZLMOLRFAN-WJTDDFOZSA-N	CCCCCCCCCCCCC/C=C/C(C(NC(=O)CCCCCCCCCCC)COC1OC(CO)C(C(C1O)O)O)O	predicted	0
CYP3A4	IYCYEZLMOLRFAN-WJTDDFOZSA-N	CCCCCCCCCCCCC/C=C/C(C(NC(=O)CCCCCCCCCCC)COC1OC(CO)C(C(C1O)O)O)O	predicted	0
FAAH	IYCYEZLMOLRFAN-WJTDDFOZSA-N	CCCCCCCCCCCCC/C=C/C(C(NC(=O)CCCCCCCCCCC)COC1OC(CO)C(C(C1O)O)O)O	predicted	0
MAPT	IYCYEZLMOLRFAN-WJTDDFOZSA-N	CCCCCCCCCCCCC/C=C/C(C(NC(=O)CCCCCCCCCCC)COC1OC(CO)C(C(C1O)O)O)O	predicted	0
SMN1	IYCYEZLMOLRFAN-WJTDDFOZSA-N	CCCCCCCCCCCCC/C=C/C(C(NC(=O)CCCCCCCCCCC)COC1OC(CO)C(C(C1O)O)O)O	predicted	0
HMGCR	IYCYEZLMOLRFAN-WJTDDFOZSA-N	CCCCCCCCCCCCC/C=C/C(C(NC(=O)CCCCCCCCCCC)COC1OC(CO)C(C(C1O)O)O)O	predicted	0
MPEG1	IYCYEZLMOLRFAN-WJTDDFOZSA-N	CCCCCCCCCCCCC/C=C/C(C(NC(=O)CCCCCCCCCCC)COC1OC(CO)C(C(C1O)O)O)O	predicted	0
TDP1	IYCYEZLMOLRFAN-WJTDDFOZSA-N	CCCCCCCCCCCCC/C=C/C(C(NC(=O)CCCCCCCCCCC)COC1OC(CO)C(C(C1O)O)O)O	predicted	0
ALDH1A1	IYCYEZLMOLRFAN-WJTDDFOZSA-N	CCCCCCCCCCCCC/C=C/C(C(NC(=O)CCCCCCCCCCC)COC1OC(CO)C(C(C1O)O)O)O	predicted	0
CYP2C19	IYCYEZLMOLRFAN-WJTDDFOZSA-N	CCCCCCCCCCCCC/C=C/C(C(NC(=O)CCCCCCCCCCC)COC1OC(CO)C(C(C1O)O)O)O	predicted	0
RAB9A	IYCYEZLMOLRFAN-WJTDDFOZSA-N	CCCCCCCCCCCCC/C=C/C(C(NC(=O)CCCCCCCCCCC)COC1OC(CO)C(C(C1O)O)O)O	predicted	0
NPC1	IYCYEZLMOLRFAN-WJTDDFOZSA-N	CCCCCCCCCCCCC/C=C/C(C(NC(=O)CCCCCCCCCCC)COC1OC(CO)C(C(C1O)O)O)O	predicted	0
CYP2D6	IYCYEZLMOLRFAN-WJTDDFOZSA-N	CCCCCCCCCCCCC/C=C/C(C(NC(=O)CCCCCCCCCCC)COC1OC(CO)C(C(C1O)O)O)O	predicted	0
ALOX5	IYCYEZLMOLRFAN-WJTDDFOZSA-N	CCCCCCCCCCCCC/C=C/C(C(NC(=O)CCCCCCCCCCC)COC1OC(CO)C(C(C1O)O)O)O	predicted	0
PPARG	IYCYEZLMOLRFAN-WJTDDFOZSA-N	CCCCCCCCCCCCC/C=C/C(C(NC(=O)CCCCCCCCCCC)COC1OC(CO)C(C(C1O)O)O)O	predicted	0
KMT2A	IYCYEZLMOLRFAN-WJTDDFOZSA-N	CCCCCCCCCCCCC/C=C/C(C(NC(=O)CCCCCCCCCCC)COC1OC(CO)C(C(C1O)O)O)O	predicted	0
LMNA	SDQFDHOLCGWZPU-UHFFFAOYSA-N	O=CC(Cc1ccc(cc1)C(C)(C)C)C	predicted	0
ALDH1A1	SDQFDHOLCGWZPU-UHFFFAOYSA-N	O=CC(Cc1ccc(cc1)C(C)(C)C)C	predicted	0
MAPT	SDQFDHOLCGWZPU-UHFFFAOYSA-N	O=CC(Cc1ccc(cc1)C(C)(C)C)C	predicted	0
SHBG	SDQFDHOLCGWZPU-UHFFFAOYSA-N	O=CC(Cc1ccc(cc1)C(C)(C)C)C	predicted	0
TSHR	SDQFDHOLCGWZPU-UHFFFAOYSA-N	O=CC(Cc1ccc(cc1)C(C)(C)C)C	predicted	0
PTPN1	SDQFDHOLCGWZPU-UHFFFAOYSA-N	O=CC(Cc1ccc(cc1)C(C)(C)C)C	predicted	0
CYP3A4	SDQFDHOLCGWZPU-UHFFFAOYSA-N	O=CC(Cc1ccc(cc1)C(C)(C)C)C	predicted	0
ESR2	SDQFDHOLCGWZPU-UHFFFAOYSA-N	O=CC(Cc1ccc(cc1)C(C)(C)C)C	predicted	0
CYP19A1	SDQFDHOLCGWZPU-UHFFFAOYSA-N	O=CC(Cc1ccc(cc1)C(C)(C)C)C	predicted	0
CYP2A6	SDQFDHOLCGWZPU-UHFFFAOYSA-N	O=CC(Cc1ccc(cc1)C(C)(C)C)C	predicted	0
TDP1	SDQFDHOLCGWZPU-UHFFFAOYSA-N	O=CC(Cc1ccc(cc1)C(C)(C)C)C	predicted	0
CNR2	SDQFDHOLCGWZPU-UHFFFAOYSA-N	O=CC(Cc1ccc(cc1)C(C)(C)C)C	predicted	0
CNR1	SDQFDHOLCGWZPU-UHFFFAOYSA-N	O=CC(Cc1ccc(cc1)C(C)(C)C)C	predicted	0
ESRRG	SDQFDHOLCGWZPU-UHFFFAOYSA-N	O=CC(Cc1ccc(cc1)C(C)(C)C)C	predicted	0
ACHE	SDQFDHOLCGWZPU-UHFFFAOYSA-N	O=CC(Cc1ccc(cc1)C(C)(C)C)C	predicted	0
TAAR1	SDQFDHOLCGWZPU-UHFFFAOYSA-N	O=CC(Cc1ccc(cc1)C(C)(C)C)C	predicted	0
TRPA1	SDQFDHOLCGWZPU-UHFFFAOYSA-N	O=CC(Cc1ccc(cc1)C(C)(C)C)C	predicted	0
ESR1	SDQFDHOLCGWZPU-UHFFFAOYSA-N	O=CC(Cc1ccc(cc1)C(C)(C)C)C	predicted	0
RAB9A	SDQFDHOLCGWZPU-UHFFFAOYSA-N	O=CC(Cc1ccc(cc1)C(C)(C)C)C	predicted	0
KMT2A	SDQFDHOLCGWZPU-UHFFFAOYSA-N	O=CC(Cc1ccc(cc1)C(C)(C)C)C	predicted	0
LMNA	WUUGFSXJNOTRMR-UHFFFAOYSA-N	CSCC1OC(C(C1O)O)n1cnc2c1ncnc2N	predicted	0
P2RY1	WUUGFSXJNOTRMR-UHFFFAOYSA-N	CSCC1OC(C(C1O)O)n1cnc2c1ncnc2N	predicted	0
HSC70A	WUUGFSXJNOTRMR-UHFFFAOYSA-N	CSCC1OC(C(C1O)O)n1cnc2c1ncnc2N	predicted	0
TRPA1	WUUGFSXJNOTRMR-UHFFFAOYSA-N	CSCC1OC(C(C1O)O)n1cnc2c1ncnc2N	predicted	0
AHCY	WUUGFSXJNOTRMR-UHFFFAOYSA-N	CSCC1OC(C(C1O)O)n1cnc2c1ncnc2N	predicted	0
MIF	WUUGFSXJNOTRMR-UHFFFAOYSA-N	CSCC1OC(C(C1O)O)n1cnc2c1ncnc2N	predicted	0
TSHR	WUUGFSXJNOTRMR-UHFFFAOYSA-N	CSCC1OC(C(C1O)O)n1cnc2c1ncnc2N	predicted	0
SMN1	WUUGFSXJNOTRMR-UHFFFAOYSA-N	CSCC1OC(C(C1O)O)n1cnc2c1ncnc2N	predicted	0
HTT	WUUGFSXJNOTRMR-UHFFFAOYSA-N	CSCC1OC(C(C1O)O)n1cnc2c1ncnc2N	predicted	0
CTSB	WUUGFSXJNOTRMR-UHFFFAOYSA-N	CSCC1OC(C(C1O)O)n1cnc2c1ncnc2N	predicted	0
ADORA1	WUUGFSXJNOTRMR-UHFFFAOYSA-N	CSCC1OC(C(C1O)O)n1cnc2c1ncnc2N	predicted	0
SOAT1	WUUGFSXJNOTRMR-UHFFFAOYSA-N	CSCC1OC(C(C1O)O)n1cnc2c1ncnc2N	predicted	0
THRB	WUUGFSXJNOTRMR-UHFFFAOYSA-N	CSCC1OC(C(C1O)O)n1cnc2c1ncnc2N	predicted	0
ALDH1A1	WUUGFSXJNOTRMR-UHFFFAOYSA-N	CSCC1OC(C(C1O)O)n1cnc2c1ncnc2N	predicted	0
CYP3A4	WUUGFSXJNOTRMR-UHFFFAOYSA-N	CSCC1OC(C(C1O)O)n1cnc2c1ncnc2N	predicted	0
MAPT	WUUGFSXJNOTRMR-UHFFFAOYSA-N	CSCC1OC(C(C1O)O)n1cnc2c1ncnc2N	predicted	0
TDP1	WUUGFSXJNOTRMR-UHFFFAOYSA-N	CSCC1OC(C(C1O)O)n1cnc2c1ncnc2N	predicted	0
PTGS2	WUUGFSXJNOTRMR-UHFFFAOYSA-N	CSCC1OC(C(C1O)O)n1cnc2c1ncnc2N	predicted	0
MAPK1	WUUGFSXJNOTRMR-UHFFFAOYSA-N	CSCC1OC(C(C1O)O)n1cnc2c1ncnc2N	predicted	0
TP53	WUUGFSXJNOTRMR-UHFFFAOYSA-N	CSCC1OC(C(C1O)O)n1cnc2c1ncnc2N	predicted	0
MAPT	ZCKDCRKBURQZPT-OWOJBTEDSA-N	OC/C=C/c1ccc(c(c1)O)O	predicted	0
CYP3A4	ZCKDCRKBURQZPT-OWOJBTEDSA-N	OC/C=C/c1ccc(c(c1)O)O	predicted	0
TSHR	ZCKDCRKBURQZPT-OWOJBTEDSA-N	OC/C=C/c1ccc(c(c1)O)O	predicted	0
ALOX15	ZCKDCRKBURQZPT-OWOJBTEDSA-N	OC/C=C/c1ccc(c(c1)O)O	predicted	0
TDP1	ZCKDCRKBURQZPT-OWOJBTEDSA-N	OC/C=C/c1ccc(c(c1)O)O	predicted	0
KDM4E	ZCKDCRKBURQZPT-OWOJBTEDSA-N	OC/C=C/c1ccc(c(c1)O)O	predicted	0
LMNA	ZCKDCRKBURQZPT-OWOJBTEDSA-N	OC/C=C/c1ccc(c(c1)O)O	predicted	0
ALDH1A1	ZCKDCRKBURQZPT-OWOJBTEDSA-N	OC/C=C/c1ccc(c(c1)O)O	predicted	0
HSD17B10	ZCKDCRKBURQZPT-OWOJBTEDSA-N	OC/C=C/c1ccc(c(c1)O)O	predicted	0
CYP19A1	ZCKDCRKBURQZPT-OWOJBTEDSA-N	OC/C=C/c1ccc(c(c1)O)O	predicted	0
RAB9A	ZCKDCRKBURQZPT-OWOJBTEDSA-N	OC/C=C/c1ccc(c(c1)O)O	predicted	0
PTPN1	ZCKDCRKBURQZPT-OWOJBTEDSA-N	OC/C=C/c1ccc(c(c1)O)O	predicted	0
TP53	ZCKDCRKBURQZPT-OWOJBTEDSA-N	OC/C=C/c1ccc(c(c1)O)O	predicted	0
ABCG2	ZCKDCRKBURQZPT-OWOJBTEDSA-N	OC/C=C/c1ccc(c(c1)O)O	predicted	0
CA9	ZCKDCRKBURQZPT-OWOJBTEDSA-N	OC/C=C/c1ccc(c(c1)O)O	predicted	0
CA12	ZCKDCRKBURQZPT-OWOJBTEDSA-N	OC/C=C/c1ccc(c(c1)O)O	predicted	0
MAPK1	ZCKDCRKBURQZPT-OWOJBTEDSA-N	OC/C=C/c1ccc(c(c1)O)O	predicted	0
KMT2A	ZCKDCRKBURQZPT-OWOJBTEDSA-N	OC/C=C/c1ccc(c(c1)O)O	predicted	0
AKR1B1	ZCKDCRKBURQZPT-OWOJBTEDSA-N	OC/C=C/c1ccc(c(c1)O)O	predicted	0
NPC1	ZCKDCRKBURQZPT-OWOJBTEDSA-N	OC/C=C/c1ccc(c(c1)O)O	predicted	0
TSHR	IIVXTTARMAJIDL-QWJQNWFWSA-N	CCCCCC/C=C/CCCCCCC/C=C/C=C	predicted	0
MPEG1	IIVXTTARMAJIDL-QWJQNWFWSA-N	CCCCCC/C=C/CCCCCCC/C=C/C=C	predicted	0
FAAH	IIVXTTARMAJIDL-QWJQNWFWSA-N	CCCCCC/C=C/CCCCCCC/C=C/C=C	predicted	0
CNR2	IIVXTTARMAJIDL-QWJQNWFWSA-N	CCCCCC/C=C/CCCCCCC/C=C/C=C	predicted	0
HMGCR	IIVXTTARMAJIDL-QWJQNWFWSA-N	CCCCCC/C=C/CCCCCCC/C=C/C=C	predicted	0
CNR1	IIVXTTARMAJIDL-QWJQNWFWSA-N	CCCCCC/C=C/CCCCCCC/C=C/C=C	predicted	0
ALOX5	IIVXTTARMAJIDL-QWJQNWFWSA-N	CCCCCC/C=C/CCCCCCC/C=C/C=C	predicted	0
TRPV1	IIVXTTARMAJIDL-QWJQNWFWSA-N	CCCCCC/C=C/CCCCCCC/C=C/C=C	predicted	0
LMNA	IIVXTTARMAJIDL-QWJQNWFWSA-N	CCCCCC/C=C/CCCCCCC/C=C/C=C	predicted	0
PPARG	IIVXTTARMAJIDL-QWJQNWFWSA-N	CCCCCC/C=C/CCCCCCC/C=C/C=C	predicted	0
FABP3	IIVXTTARMAJIDL-QWJQNWFWSA-N	CCCCCC/C=C/CCCCCCC/C=C/C=C	predicted	0
ALDH1A1	IIVXTTARMAJIDL-QWJQNWFWSA-N	CCCCCC/C=C/CCCCCCC/C=C/C=C	predicted	0
MAPT	IIVXTTARMAJIDL-QWJQNWFWSA-N	CCCCCC/C=C/CCCCCCC/C=C/C=C	predicted	0
PPARA	IIVXTTARMAJIDL-QWJQNWFWSA-N	CCCCCC/C=C/CCCCCCC/C=C/C=C	predicted	0
CYP3A4	IIVXTTARMAJIDL-QWJQNWFWSA-N	CCCCCC/C=C/CCCCCCC/C=C/C=C	predicted	0
TRPA1	IIVXTTARMAJIDL-QWJQNWFWSA-N	CCCCCC/C=C/CCCCCCC/C=C/C=C	predicted	0
PPARD	IIVXTTARMAJIDL-QWJQNWFWSA-N	CCCCCC/C=C/CCCCCCC/C=C/C=C	predicted	0
FNTA	IIVXTTARMAJIDL-QWJQNWFWSA-N	CCCCCC/C=C/CCCCCCC/C=C/C=C	predicted	0
CCR5	IIVXTTARMAJIDL-QWJQNWFWSA-N	CCCCCC/C=C/CCCCCCC/C=C/C=C	predicted	0
TP53	IIVXTTARMAJIDL-QWJQNWFWSA-N	CCCCCC/C=C/CCCCCCC/C=C/C=C	predicted	0
TRPV1	ZVYZOSDILQDZJD-AVQMFFATSA-N	CCCCC/C=C/C/C=C/CCCCCC(=O)N1CCCC1	predicted	0
MAOB	ZVYZOSDILQDZJD-AVQMFFATSA-N	CCCCC/C=C/C/C=C/CCCCCC(=O)N1CCCC1	predicted	0
TSHR	ZVYZOSDILQDZJD-AVQMFFATSA-N	CCCCC/C=C/C/C=C/CCCCCC(=O)N1CCCC1	predicted	0
LMNA	ZVYZOSDILQDZJD-AVQMFFATSA-N	CCCCC/C=C/C/C=C/CCCCCC(=O)N1CCCC1	predicted	0
CNR1	ZVYZOSDILQDZJD-AVQMFFATSA-N	CCCCC/C=C/C/C=C/CCCCCC(=O)N1CCCC1	predicted	0
CNR2	ZVYZOSDILQDZJD-AVQMFFATSA-N	CCCCC/C=C/C/C=C/CCCCCC(=O)N1CCCC1	predicted	0
CYP3A4	ZVYZOSDILQDZJD-AVQMFFATSA-N	CCCCC/C=C/C/C=C/CCCCCC(=O)N1CCCC1	predicted	0
FAAH	ZVYZOSDILQDZJD-AVQMFFATSA-N	CCCCC/C=C/C/C=C/CCCCCC(=O)N1CCCC1	predicted	0
ALDH1A1	ZVYZOSDILQDZJD-AVQMFFATSA-N	CCCCC/C=C/C/C=C/CCCCCC(=O)N1CCCC1	predicted	0
CHRM3	ZVYZOSDILQDZJD-AVQMFFATSA-N	CCCCC/C=C/C/C=C/CCCCCC(=O)N1CCCC1	predicted	0
CYP2D6	ZVYZOSDILQDZJD-AVQMFFATSA-N	CCCCC/C=C/C/C=C/CCCCCC(=O)N1CCCC1	predicted	0
MAPT	ZVYZOSDILQDZJD-AVQMFFATSA-N	CCCCC/C=C/C/C=C/CCCCCC(=O)N1CCCC1	predicted	0
HMGCR	ZVYZOSDILQDZJD-AVQMFFATSA-N	CCCCC/C=C/C/C=C/CCCCCC(=O)N1CCCC1	predicted	0
ACHE	ZVYZOSDILQDZJD-AVQMFFATSA-N	CCCCC/C=C/C/C=C/CCCCCC(=O)N1CCCC1	predicted	0
HTR2B	ZVYZOSDILQDZJD-AVQMFFATSA-N	CCCCC/C=C/C/C=C/CCCCCC(=O)N1CCCC1	predicted	0
CHRM2	ZVYZOSDILQDZJD-AVQMFFATSA-N	CCCCC/C=C/C/C=C/CCCCCC(=O)N1CCCC1	predicted	0
HTR2C	ZVYZOSDILQDZJD-AVQMFFATSA-N	CCCCC/C=C/C/C=C/CCCCCC(=O)N1CCCC1	predicted	0
PPARG	ZVYZOSDILQDZJD-AVQMFFATSA-N	CCCCC/C=C/C/C=C/CCCCCC(=O)N1CCCC1	predicted	0
RAB9A	ZVYZOSDILQDZJD-AVQMFFATSA-N	CCCCC/C=C/C/C=C/CCCCCC(=O)N1CCCC1	predicted	0
CYP2C19	ZVYZOSDILQDZJD-AVQMFFATSA-N	CCCCC/C=C/C/C=C/CCCCCC(=O)N1CCCC1	predicted	0
CACNA2D1	DJHRXBYWKVQDJY-UHFFFAOYSA-N	O=C1CCC2(C1)CCCCC2	predicted	0
GPBAR1	DJHRXBYWKVQDJY-UHFFFAOYSA-N	O=C1CCC2(C1)CCCCC2	predicted	0
PTPN1	DJHRXBYWKVQDJY-UHFFFAOYSA-N	O=C1CCC2(C1)CCCCC2	predicted	0
LMNA	DJHRXBYWKVQDJY-UHFFFAOYSA-N	O=C1CCC2(C1)CCCCC2	predicted	0
TSHR	DJHRXBYWKVQDJY-UHFFFAOYSA-N	O=C1CCC2(C1)CCCCC2	predicted	0
SHBG	DJHRXBYWKVQDJY-UHFFFAOYSA-N	O=C1CCC2(C1)CCCCC2	predicted	0
SMN1	DJHRXBYWKVQDJY-UHFFFAOYSA-N	O=C1CCC2(C1)CCCCC2	predicted	0
TNF	DJHRXBYWKVQDJY-UHFFFAOYSA-N	O=C1CCC2(C1)CCCCC2	predicted	0
ALDH1A1	DJHRXBYWKVQDJY-UHFFFAOYSA-N	O=C1CCC2(C1)CCCCC2	predicted	0
MAPT	DJHRXBYWKVQDJY-UHFFFAOYSA-N	O=C1CCC2(C1)CCCCC2	predicted	0
CYP19A1	DJHRXBYWKVQDJY-UHFFFAOYSA-N	O=C1CCC2(C1)CCCCC2	predicted	0
ALOX5	DJHRXBYWKVQDJY-UHFFFAOYSA-N	O=C1CCC2(C1)CCCCC2	predicted	0
G6PD	DJHRXBYWKVQDJY-UHFFFAOYSA-N	O=C1CCC2(C1)CCCCC2	predicted	0
CYP3A4	DJHRXBYWKVQDJY-UHFFFAOYSA-N	O=C1CCC2(C1)CCCCC2	predicted	0
MPEG1	DJHRXBYWKVQDJY-UHFFFAOYSA-N	O=C1CCC2(C1)CCCCC2	predicted	0
HSD11B1	DJHRXBYWKVQDJY-UHFFFAOYSA-N	O=C1CCC2(C1)CCCCC2	predicted	0
TRPV1	DJHRXBYWKVQDJY-UHFFFAOYSA-N	O=C1CCC2(C1)CCCCC2	predicted	0
PTGIR	DJHRXBYWKVQDJY-UHFFFAOYSA-N	O=C1CCC2(C1)CCCCC2	predicted	0
RAB9A	DJHRXBYWKVQDJY-UHFFFAOYSA-N	O=C1CCC2(C1)CCCCC2	predicted	0
HMGCR	DJHRXBYWKVQDJY-UHFFFAOYSA-N	O=C1CCC2(C1)CCCCC2	predicted	0
NPSR1	UDJFFSGCRRMVFH-UHFFFAOYSA-N	c1cnc2c(c1)cncn2	predicted	0
KDM4E	UDJFFSGCRRMVFH-UHFFFAOYSA-N	c1cnc2c(c1)cncn2	predicted	0
TSHR	UDJFFSGCRRMVFH-UHFFFAOYSA-N	c1cnc2c(c1)cncn2	predicted	0
AHCY	UDJFFSGCRRMVFH-UHFFFAOYSA-N	c1cnc2c(c1)cncn2	predicted	0
LMNA	UDJFFSGCRRMVFH-UHFFFAOYSA-N	c1cnc2c(c1)cncn2	predicted	0
EPAS1	UDJFFSGCRRMVFH-UHFFFAOYSA-N	c1cnc2c(c1)cncn2	predicted	0
MAPK1	UDJFFSGCRRMVFH-UHFFFAOYSA-N	c1cnc2c(c1)cncn2	predicted	0
CYP3A4	UDJFFSGCRRMVFH-UHFFFAOYSA-N	c1cnc2c(c1)cncn2	predicted	0
CLK1	UDJFFSGCRRMVFH-UHFFFAOYSA-N	c1cnc2c(c1)cncn2	predicted	0
MAPT	UDJFFSGCRRMVFH-UHFFFAOYSA-N	c1cnc2c(c1)cncn2	predicted	0
CDK5	UDJFFSGCRRMVFH-UHFFFAOYSA-N	c1cnc2c(c1)cncn2	predicted	0
CCNE1	UDJFFSGCRRMVFH-UHFFFAOYSA-N	c1cnc2c(c1)cncn2	predicted	0
CDK5R1	UDJFFSGCRRMVFH-UHFFFAOYSA-N	c1cnc2c(c1)cncn2	predicted	0
CDK1	UDJFFSGCRRMVFH-UHFFFAOYSA-N	c1cnc2c(c1)cncn2	predicted	0
ADORA1	UDJFFSGCRRMVFH-UHFFFAOYSA-N	c1cnc2c(c1)cncn2	predicted	0
GDA	UDJFFSGCRRMVFH-UHFFFAOYSA-N	c1cnc2c(c1)cncn2	predicted	0
P2RY1	UDJFFSGCRRMVFH-UHFFFAOYSA-N	c1cnc2c(c1)cncn2	predicted	0
HSC70A	UDJFFSGCRRMVFH-UHFFFAOYSA-N	c1cnc2c(c1)cncn2	predicted	0
GALR3	UDJFFSGCRRMVFH-UHFFFAOYSA-N	c1cnc2c(c1)cncn2	predicted	0
ADORA2A	UDJFFSGCRRMVFH-UHFFFAOYSA-N	c1cnc2c(c1)cncn2	predicted	0
CYP2A6	IPBUXQXAOGGGBK-UHFFFAOYSA-N	Cc1ccc(cc1)Cc1cc(C)ccc1C	predicted	0
TAAR1	IPBUXQXAOGGGBK-UHFFFAOYSA-N	Cc1ccc(cc1)Cc1cc(C)ccc1C	predicted	0
ACHE	IPBUXQXAOGGGBK-UHFFFAOYSA-N	Cc1ccc(cc1)Cc1cc(C)ccc1C	predicted	0
TRPA1	IPBUXQXAOGGGBK-UHFFFAOYSA-N	Cc1ccc(cc1)Cc1cc(C)ccc1C	predicted	0
PTGS1	IPBUXQXAOGGGBK-UHFFFAOYSA-N	Cc1ccc(cc1)Cc1cc(C)ccc1C	predicted	0
ESR1	IPBUXQXAOGGGBK-UHFFFAOYSA-N	Cc1ccc(cc1)Cc1cc(C)ccc1C	predicted	0
MAPT	IPBUXQXAOGGGBK-UHFFFAOYSA-N	Cc1ccc(cc1)Cc1cc(C)ccc1C	predicted	0
ESR2	IPBUXQXAOGGGBK-UHFFFAOYSA-N	Cc1ccc(cc1)Cc1cc(C)ccc1C	predicted	0
ELANE	IPBUXQXAOGGGBK-UHFFFAOYSA-N	Cc1ccc(cc1)Cc1cc(C)ccc1C	predicted	0
KMT2A	IPBUXQXAOGGGBK-UHFFFAOYSA-N	Cc1ccc(cc1)Cc1cc(C)ccc1C	predicted	0
PPARG	IPBUXQXAOGGGBK-UHFFFAOYSA-N	Cc1ccc(cc1)Cc1cc(C)ccc1C	predicted	0
PTPN1	IPBUXQXAOGGGBK-UHFFFAOYSA-N	Cc1ccc(cc1)Cc1cc(C)ccc1C	predicted	0
TDP1	IPBUXQXAOGGGBK-UHFFFAOYSA-N	Cc1ccc(cc1)Cc1cc(C)ccc1C	predicted	0
ALDH1A1	IPBUXQXAOGGGBK-UHFFFAOYSA-N	Cc1ccc(cc1)Cc1cc(C)ccc1C	predicted	0
CYP3A4	IPBUXQXAOGGGBK-UHFFFAOYSA-N	Cc1ccc(cc1)Cc1cc(C)ccc1C	predicted	0
LMNA	IPBUXQXAOGGGBK-UHFFFAOYSA-N	Cc1ccc(cc1)Cc1cc(C)ccc1C	predicted	0
SMN1	IPBUXQXAOGGGBK-UHFFFAOYSA-N	Cc1ccc(cc1)Cc1cc(C)ccc1C	predicted	0
USP2	IPBUXQXAOGGGBK-UHFFFAOYSA-N	Cc1ccc(cc1)Cc1cc(C)ccc1C	predicted	0
CYP19A1	IPBUXQXAOGGGBK-UHFFFAOYSA-N	Cc1ccc(cc1)Cc1cc(C)ccc1C	predicted	0
TSHR	IPBUXQXAOGGGBK-UHFFFAOYSA-N	Cc1ccc(cc1)Cc1cc(C)ccc1C	predicted	0
PTPN1	WHNNPKNATREGBK-UHFFFAOYSA-N	CC(=C)C1=CC2(C(=CC1)CCCC2C)C	predicted	0
LMNA	WHNNPKNATREGBK-UHFFFAOYSA-N	CC(=C)C1=CC2(C(=CC1)CCCC2C)C	predicted	0
TSHR	WHNNPKNATREGBK-UHFFFAOYSA-N	CC(=C)C1=CC2(C(=CC1)CCCC2C)C	predicted	0
MAPT	WHNNPKNATREGBK-UHFFFAOYSA-N	CC(=C)C1=CC2(C(=CC1)CCCC2C)C	predicted	0
GPBAR1	WHNNPKNATREGBK-UHFFFAOYSA-N	CC(=C)C1=CC2(C(=CC1)CCCC2C)C	predicted	0
CYP3A4	WHNNPKNATREGBK-UHFFFAOYSA-N	CC(=C)C1=CC2(C(=CC1)CCCC2C)C	predicted	0
ACHE	WHNNPKNATREGBK-UHFFFAOYSA-N	CC(=C)C1=CC2(C(=CC1)CCCC2C)C	predicted	0
ALDH1A1	WHNNPKNATREGBK-UHFFFAOYSA-N	CC(=C)C1=CC2(C(=CC1)CCCC2C)C	predicted	0
HSD11B1	WHNNPKNATREGBK-UHFFFAOYSA-N	CC(=C)C1=CC2(C(=CC1)CCCC2C)C	predicted	0
TDP1	WHNNPKNATREGBK-UHFFFAOYSA-N	CC(=C)C1=CC2(C(=CC1)CCCC2C)C	predicted	0
ALOX15	WHNNPKNATREGBK-UHFFFAOYSA-N	CC(=C)C1=CC2(C(=CC1)CCCC2C)C	predicted	0
CYP19A1	WHNNPKNATREGBK-UHFFFAOYSA-N	CC(=C)C1=CC2(C(=CC1)CCCC2C)C	predicted	0
RAB9A	WHNNPKNATREGBK-UHFFFAOYSA-N	CC(=C)C1=CC2(C(=CC1)CCCC2C)C	predicted	0
ALOX5	WHNNPKNATREGBK-UHFFFAOYSA-N	CC(=C)C1=CC2(C(=CC1)CCCC2C)C	predicted	0
SHBG	WHNNPKNATREGBK-UHFFFAOYSA-N	CC(=C)C1=CC2(C(=CC1)CCCC2C)C	predicted	0
SMN1	WHNNPKNATREGBK-UHFFFAOYSA-N	CC(=C)C1=CC2(C(=CC1)CCCC2C)C	predicted	0
KMT2A	WHNNPKNATREGBK-UHFFFAOYSA-N	CC(=C)C1=CC2(C(=CC1)CCCC2C)C	predicted	0
SLCO1B3	WHNNPKNATREGBK-UHFFFAOYSA-N	CC(=C)C1=CC2(C(=CC1)CCCC2C)C	predicted	0
SLCO1B1	WHNNPKNATREGBK-UHFFFAOYSA-N	CC(=C)C1=CC2(C(=CC1)CCCC2C)C	predicted	0
TP53	WHNNPKNATREGBK-UHFFFAOYSA-N	CC(=C)C1=CC2(C(=CC1)CCCC2C)C	predicted	0
PTPN1	AFMVESZOYKHDBJ-UHFFFAOYSA-N	OC1c2ccccc2c2c1cccc2	predicted	0
TAAR1	AFMVESZOYKHDBJ-UHFFFAOYSA-N	OC1c2ccccc2c2c1cccc2	predicted	0
MAPT	AFMVESZOYKHDBJ-UHFFFAOYSA-N	OC1c2ccccc2c2c1cccc2	predicted	0
LMNA	AFMVESZOYKHDBJ-UHFFFAOYSA-N	OC1c2ccccc2c2c1cccc2	predicted	0
MAOA	AFMVESZOYKHDBJ-UHFFFAOYSA-N	OC1c2ccccc2c2c1cccc2	predicted	0
TSHR	AFMVESZOYKHDBJ-UHFFFAOYSA-N	OC1c2ccccc2c2c1cccc2	predicted	0
BACE1	AFMVESZOYKHDBJ-UHFFFAOYSA-N	OC1c2ccccc2c2c1cccc2	predicted	0
CYP3A4	AFMVESZOYKHDBJ-UHFFFAOYSA-N	OC1c2ccccc2c2c1cccc2	predicted	0
ALDH1A1	AFMVESZOYKHDBJ-UHFFFAOYSA-N	OC1c2ccccc2c2c1cccc2	predicted	0
TDP1	AFMVESZOYKHDBJ-UHFFFAOYSA-N	OC1c2ccccc2c2c1cccc2	predicted	0
CYP19A1	AFMVESZOYKHDBJ-UHFFFAOYSA-N	OC1c2ccccc2c2c1cccc2	predicted	0
KMT2A	AFMVESZOYKHDBJ-UHFFFAOYSA-N	OC1c2ccccc2c2c1cccc2	predicted	0
RAB9A	AFMVESZOYKHDBJ-UHFFFAOYSA-N	OC1c2ccccc2c2c1cccc2	predicted	0
NPC1	AFMVESZOYKHDBJ-UHFFFAOYSA-N	OC1c2ccccc2c2c1cccc2	predicted	0
HPGD	AFMVESZOYKHDBJ-UHFFFAOYSA-N	OC1c2ccccc2c2c1cccc2	predicted	0
MAPK1	AFMVESZOYKHDBJ-UHFFFAOYSA-N	OC1c2ccccc2c2c1cccc2	predicted	0
TP53	AFMVESZOYKHDBJ-UHFFFAOYSA-N	OC1c2ccccc2c2c1cccc2	predicted	0
SMN1	AFMVESZOYKHDBJ-UHFFFAOYSA-N	OC1c2ccccc2c2c1cccc2	predicted	0
ALOX15	AFMVESZOYKHDBJ-UHFFFAOYSA-N	OC1c2ccccc2c2c1cccc2	predicted	0
CA2	AFMVESZOYKHDBJ-UHFFFAOYSA-N	OC1c2ccccc2c2c1cccc2	predicted	0
PTPN1	OHMAJNDAPNNXHC-UHFFFAOYSA-N	CC1=CCC2(CC1)C(C)CCC2C(C)C	predicted	0
LMNA	OHMAJNDAPNNXHC-UHFFFAOYSA-N	CC1=CCC2(CC1)C(C)CCC2C(C)C	predicted	0
TSHR	OHMAJNDAPNNXHC-UHFFFAOYSA-N	CC1=CCC2(CC1)C(C)CCC2C(C)C	predicted	0
GPBAR1	OHMAJNDAPNNXHC-UHFFFAOYSA-N	CC1=CCC2(CC1)C(C)CCC2C(C)C	predicted	0
MAPT	OHMAJNDAPNNXHC-UHFFFAOYSA-N	CC1=CCC2(CC1)C(C)CCC2C(C)C	predicted	0
HSD11B1	OHMAJNDAPNNXHC-UHFFFAOYSA-N	CC1=CCC2(CC1)C(C)CCC2C(C)C	predicted	0
RAB9A	OHMAJNDAPNNXHC-UHFFFAOYSA-N	CC1=CCC2(CC1)C(C)CCC2C(C)C	predicted	0
CYP3A4	OHMAJNDAPNNXHC-UHFFFAOYSA-N	CC1=CCC2(CC1)C(C)CCC2C(C)C	predicted	0
TNF	OHMAJNDAPNNXHC-UHFFFAOYSA-N	CC1=CCC2(CC1)C(C)CCC2C(C)C	predicted	0
SHBG	OHMAJNDAPNNXHC-UHFFFAOYSA-N	CC1=CCC2(CC1)C(C)CCC2C(C)C	predicted	0
SLCO1B3	OHMAJNDAPNNXHC-UHFFFAOYSA-N	CC1=CCC2(CC1)C(C)CCC2C(C)C	predicted	0
SLCO1B1	OHMAJNDAPNNXHC-UHFFFAOYSA-N	CC1=CCC2(CC1)C(C)CCC2C(C)C	predicted	0
NPC1	OHMAJNDAPNNXHC-UHFFFAOYSA-N	CC1=CCC2(CC1)C(C)CCC2C(C)C	predicted	0
CYP19A1	OHMAJNDAPNNXHC-UHFFFAOYSA-N	CC1=CCC2(CC1)C(C)CCC2C(C)C	predicted	0
SMN1	OHMAJNDAPNNXHC-UHFFFAOYSA-N	CC1=CCC2(CC1)C(C)CCC2C(C)C	predicted	0
XBP1	OHMAJNDAPNNXHC-UHFFFAOYSA-N	CC1=CCC2(CC1)C(C)CCC2C(C)C	predicted	0
TDP1	OHMAJNDAPNNXHC-UHFFFAOYSA-N	CC1=CCC2(CC1)C(C)CCC2C(C)C	predicted	0
NR1H3	OHMAJNDAPNNXHC-UHFFFAOYSA-N	CC1=CCC2(CC1)C(C)CCC2C(C)C	predicted	0
PTPN2	OHMAJNDAPNNXHC-UHFFFAOYSA-N	CC1=CCC2(CC1)C(C)CCC2C(C)C	predicted	0
ACHE	OHMAJNDAPNNXHC-UHFFFAOYSA-N	CC1=CCC2(CC1)C(C)CCC2C(C)C	predicted	0
CYP1A2	WMGUVQVDQWMMBL-UHFFFAOYSA-N	COc1ccc2c(c1)cccc2C(=O)C	predicted	0
MAPT	WMGUVQVDQWMMBL-UHFFFAOYSA-N	COc1ccc2c(c1)cccc2C(=O)C	predicted	0
CYP3A4	WMGUVQVDQWMMBL-UHFFFAOYSA-N	COc1ccc2c(c1)cccc2C(=O)C	predicted	0
HPGD	WMGUVQVDQWMMBL-UHFFFAOYSA-N	COc1ccc2c(c1)cccc2C(=O)C	predicted	0
ABCG2	WMGUVQVDQWMMBL-UHFFFAOYSA-N	COc1ccc2c(c1)cccc2C(=O)C	predicted	0
CDK2	WMGUVQVDQWMMBL-UHFFFAOYSA-N	COc1ccc2c(c1)cccc2C(=O)C	predicted	0
KMT2A	WMGUVQVDQWMMBL-UHFFFAOYSA-N	COc1ccc2c(c1)cccc2C(=O)C	predicted	0
TSHR	WMGUVQVDQWMMBL-UHFFFAOYSA-N	COc1ccc2c(c1)cccc2C(=O)C	predicted	0
LMNA	WMGUVQVDQWMMBL-UHFFFAOYSA-N	COc1ccc2c(c1)cccc2C(=O)C	predicted	0
ALOX5	WMGUVQVDQWMMBL-UHFFFAOYSA-N	COc1ccc2c(c1)cccc2C(=O)C	predicted	0
MAOA	WMGUVQVDQWMMBL-UHFFFAOYSA-N	COc1ccc2c(c1)cccc2C(=O)C	predicted	0
CYP2A6	WMGUVQVDQWMMBL-UHFFFAOYSA-N	COc1ccc2c(c1)cccc2C(=O)C	predicted	0
NPC1	WMGUVQVDQWMMBL-UHFFFAOYSA-N	COc1ccc2c(c1)cccc2C(=O)C	predicted	0
ALDH1A1	WMGUVQVDQWMMBL-UHFFFAOYSA-N	COc1ccc2c(c1)cccc2C(=O)C	predicted	0
RAB9A	WMGUVQVDQWMMBL-UHFFFAOYSA-N	COc1ccc2c(c1)cccc2C(=O)C	predicted	0
MAPK1	WMGUVQVDQWMMBL-UHFFFAOYSA-N	COc1ccc2c(c1)cccc2C(=O)C	predicted	0
PPARG	WMGUVQVDQWMMBL-UHFFFAOYSA-N	COc1ccc2c(c1)cccc2C(=O)C	predicted	0
ACHE	WMGUVQVDQWMMBL-UHFFFAOYSA-N	COc1ccc2c(c1)cccc2C(=O)C	predicted	0
TP53	WMGUVQVDQWMMBL-UHFFFAOYSA-N	COc1ccc2c(c1)cccc2C(=O)C	predicted	0
CYP19A1	WMGUVQVDQWMMBL-UHFFFAOYSA-N	COc1ccc2c(c1)cccc2C(=O)C	predicted	0
CYP3A4	NZOUUYOSKJFMKB-UHFFFAOYSA-N	COc1c(O)cc(c2c1oc(cc2=O)c1ccccc1)OC	predicted	0
MAPT	NZOUUYOSKJFMKB-UHFFFAOYSA-N	COc1c(O)cc(c2c1oc(cc2=O)c1ccccc1)OC	predicted	0
ABCG2	NZOUUYOSKJFMKB-UHFFFAOYSA-N	COc1c(O)cc(c2c1oc(cc2=O)c1ccccc1)OC	predicted	0
ALDH1A1	NZOUUYOSKJFMKB-UHFFFAOYSA-N	COc1c(O)cc(c2c1oc(cc2=O)c1ccccc1)OC	predicted	0
LMNA	NZOUUYOSKJFMKB-UHFFFAOYSA-N	COc1c(O)cc(c2c1oc(cc2=O)c1ccccc1)OC	predicted	0
TSHR	NZOUUYOSKJFMKB-UHFFFAOYSA-N	COc1c(O)cc(c2c1oc(cc2=O)c1ccccc1)OC	predicted	0
CA9	NZOUUYOSKJFMKB-UHFFFAOYSA-N	COc1c(O)cc(c2c1oc(cc2=O)c1ccccc1)OC	predicted	0
RAB9A	NZOUUYOSKJFMKB-UHFFFAOYSA-N	COc1c(O)cc(c2c1oc(cc2=O)c1ccccc1)OC	predicted	0
KDM4E	NZOUUYOSKJFMKB-UHFFFAOYSA-N	COc1c(O)cc(c2c1oc(cc2=O)c1ccccc1)OC	predicted	0
NPC1	NZOUUYOSKJFMKB-UHFFFAOYSA-N	COc1c(O)cc(c2c1oc(cc2=O)c1ccccc1)OC	predicted	0
TP53	NZOUUYOSKJFMKB-UHFFFAOYSA-N	COc1c(O)cc(c2c1oc(cc2=O)c1ccccc1)OC	predicted	0
CA12	NZOUUYOSKJFMKB-UHFFFAOYSA-N	COc1c(O)cc(c2c1oc(cc2=O)c1ccccc1)OC	predicted	0
MAOA	NZOUUYOSKJFMKB-UHFFFAOYSA-N	COc1c(O)cc(c2c1oc(cc2=O)c1ccccc1)OC	predicted	0
BACE1	NZOUUYOSKJFMKB-UHFFFAOYSA-N	COc1c(O)cc(c2c1oc(cc2=O)c1ccccc1)OC	predicted	0
CYP19A1	NZOUUYOSKJFMKB-UHFFFAOYSA-N	COc1c(O)cc(c2c1oc(cc2=O)c1ccccc1)OC	predicted	0
CA1	NZOUUYOSKJFMKB-UHFFFAOYSA-N	COc1c(O)cc(c2c1oc(cc2=O)c1ccccc1)OC	predicted	0
KMT2A	NZOUUYOSKJFMKB-UHFFFAOYSA-N	COc1c(O)cc(c2c1oc(cc2=O)c1ccccc1)OC	predicted	0
TDP1	NZOUUYOSKJFMKB-UHFFFAOYSA-N	COc1c(O)cc(c2c1oc(cc2=O)c1ccccc1)OC	predicted	0
SMN1	NZOUUYOSKJFMKB-UHFFFAOYSA-N	COc1c(O)cc(c2c1oc(cc2=O)c1ccccc1)OC	predicted	0
CA13	NZOUUYOSKJFMKB-UHFFFAOYSA-N	COc1c(O)cc(c2c1oc(cc2=O)c1ccccc1)OC	predicted	0
MAPT	STAGATUVRDVEAT-UHFFFAOYSA-N	Oc1cc(O)c2c(c1)oc(cc2=O)c1cccc(c1O)O	predicted	0
MAOA	STAGATUVRDVEAT-UHFFFAOYSA-N	Oc1cc(O)c2c(c1)oc(cc2=O)c1cccc(c1O)O	predicted	0
CYP3A4	STAGATUVRDVEAT-UHFFFAOYSA-N	Oc1cc(O)c2c(c1)oc(cc2=O)c1cccc(c1O)O	predicted	0
ABCG2	STAGATUVRDVEAT-UHFFFAOYSA-N	Oc1cc(O)c2c(c1)oc(cc2=O)c1cccc(c1O)O	predicted	0
CYP19A1	STAGATUVRDVEAT-UHFFFAOYSA-N	Oc1cc(O)c2c(c1)oc(cc2=O)c1cccc(c1O)O	predicted	0
RAB9A	STAGATUVRDVEAT-UHFFFAOYSA-N	Oc1cc(O)c2c(c1)oc(cc2=O)c1cccc(c1O)O	predicted	0
NPC1	STAGATUVRDVEAT-UHFFFAOYSA-N	Oc1cc(O)c2c(c1)oc(cc2=O)c1cccc(c1O)O	predicted	0
KMT2A	STAGATUVRDVEAT-UHFFFAOYSA-N	Oc1cc(O)c2c(c1)oc(cc2=O)c1cccc(c1O)O	predicted	0
BACE1	STAGATUVRDVEAT-UHFFFAOYSA-N	Oc1cc(O)c2c(c1)oc(cc2=O)c1cccc(c1O)O	predicted	0
ABCB1	STAGATUVRDVEAT-UHFFFAOYSA-N	Oc1cc(O)c2c(c1)oc(cc2=O)c1cccc(c1O)O	predicted	0
ALDH1A1	STAGATUVRDVEAT-UHFFFAOYSA-N	Oc1cc(O)c2c(c1)oc(cc2=O)c1cccc(c1O)O	predicted	0
MAPK1	STAGATUVRDVEAT-UHFFFAOYSA-N	Oc1cc(O)c2c(c1)oc(cc2=O)c1cccc(c1O)O	predicted	0
KDM4E	STAGATUVRDVEAT-UHFFFAOYSA-N	Oc1cc(O)c2c(c1)oc(cc2=O)c1cccc(c1O)O	predicted	0
HPGD	STAGATUVRDVEAT-UHFFFAOYSA-N	Oc1cc(O)c2c(c1)oc(cc2=O)c1cccc(c1O)O	predicted	0
TDP1	STAGATUVRDVEAT-UHFFFAOYSA-N	Oc1cc(O)c2c(c1)oc(cc2=O)c1cccc(c1O)O	predicted	0
TP53	STAGATUVRDVEAT-UHFFFAOYSA-N	Oc1cc(O)c2c(c1)oc(cc2=O)c1cccc(c1O)O	predicted	0
ACHE	STAGATUVRDVEAT-UHFFFAOYSA-N	Oc1cc(O)c2c(c1)oc(cc2=O)c1cccc(c1O)O	predicted	0
PTPN1	STAGATUVRDVEAT-UHFFFAOYSA-N	Oc1cc(O)c2c(c1)oc(cc2=O)c1cccc(c1O)O	predicted	0
ALOX15	STAGATUVRDVEAT-UHFFFAOYSA-N	Oc1cc(O)c2c(c1)oc(cc2=O)c1cccc(c1O)O	predicted	0
LMNA	STAGATUVRDVEAT-UHFFFAOYSA-N	Oc1cc(O)c2c(c1)oc(cc2=O)c1cccc(c1O)O	predicted	0
MAPT	IHLSBQVBFDTNTC-UHFFFAOYSA-N	COc1c(OC)cc(c2c1oc(cc2=O)c1ccccc1)O	predicted	0
CYP3A4	IHLSBQVBFDTNTC-UHFFFAOYSA-N	COc1c(OC)cc(c2c1oc(cc2=O)c1ccccc1)O	predicted	0
ABCG2	IHLSBQVBFDTNTC-UHFFFAOYSA-N	COc1c(OC)cc(c2c1oc(cc2=O)c1ccccc1)O	predicted	0
RAB9A	IHLSBQVBFDTNTC-UHFFFAOYSA-N	COc1c(OC)cc(c2c1oc(cc2=O)c1ccccc1)O	predicted	0
MAOA	IHLSBQVBFDTNTC-UHFFFAOYSA-N	COc1c(OC)cc(c2c1oc(cc2=O)c1ccccc1)O	predicted	0
ABCB1	IHLSBQVBFDTNTC-UHFFFAOYSA-N	COc1c(OC)cc(c2c1oc(cc2=O)c1ccccc1)O	predicted	0
NPC1	IHLSBQVBFDTNTC-UHFFFAOYSA-N	COc1c(OC)cc(c2c1oc(cc2=O)c1ccccc1)O	predicted	0
BACE1	IHLSBQVBFDTNTC-UHFFFAOYSA-N	COc1c(OC)cc(c2c1oc(cc2=O)c1ccccc1)O	predicted	0
ALDH1A1	IHLSBQVBFDTNTC-UHFFFAOYSA-N	COc1c(OC)cc(c2c1oc(cc2=O)c1ccccc1)O	predicted	0
CYP19A1	IHLSBQVBFDTNTC-UHFFFAOYSA-N	COc1c(OC)cc(c2c1oc(cc2=O)c1ccccc1)O	predicted	0
KMT2A	IHLSBQVBFDTNTC-UHFFFAOYSA-N	COc1c(OC)cc(c2c1oc(cc2=O)c1ccccc1)O	predicted	0
TDP1	IHLSBQVBFDTNTC-UHFFFAOYSA-N	COc1c(OC)cc(c2c1oc(cc2=O)c1ccccc1)O	predicted	0
KDM4E	IHLSBQVBFDTNTC-UHFFFAOYSA-N	COc1c(OC)cc(c2c1oc(cc2=O)c1ccccc1)O	predicted	0
LMNA	IHLSBQVBFDTNTC-UHFFFAOYSA-N	COc1c(OC)cc(c2c1oc(cc2=O)c1ccccc1)O	predicted	0
TP53	IHLSBQVBFDTNTC-UHFFFAOYSA-N	COc1c(OC)cc(c2c1oc(cc2=O)c1ccccc1)O	predicted	0
MAPK1	IHLSBQVBFDTNTC-UHFFFAOYSA-N	COc1c(OC)cc(c2c1oc(cc2=O)c1ccccc1)O	predicted	0
CTSV	IHLSBQVBFDTNTC-UHFFFAOYSA-N	COc1c(OC)cc(c2c1oc(cc2=O)c1ccccc1)O	predicted	0
CYP2C19	IHLSBQVBFDTNTC-UHFFFAOYSA-N	COc1c(OC)cc(c2c1oc(cc2=O)c1ccccc1)O	predicted	0
TSHR	IHLSBQVBFDTNTC-UHFFFAOYSA-N	COc1c(OC)cc(c2c1oc(cc2=O)c1ccccc1)O	predicted	0
ACHE	IHLSBQVBFDTNTC-UHFFFAOYSA-N	COc1c(OC)cc(c2c1oc(cc2=O)c1ccccc1)O	predicted	0
CYP2D6	OFYPDAKTVZXXPC-UHFFFAOYSA-N	Oc1cc(O)c2c(c1)oc(cc2=O)c1ccccc1O	predicted	1
MAPT	OFYPDAKTVZXXPC-UHFFFAOYSA-N	Oc1cc(O)c2c(c1)oc(cc2=O)c1ccccc1O	predicted	1
TP53	OFYPDAKTVZXXPC-UHFFFAOYSA-N	Oc1cc(O)c2c(c1)oc(cc2=O)c1ccccc1O	predicted	1
HSD17B10	OFYPDAKTVZXXPC-UHFFFAOYSA-N	Oc1cc(O)c2c(c1)oc(cc2=O)c1ccccc1O	predicted	1
HPGD	OFYPDAKTVZXXPC-UHFFFAOYSA-N	Oc1cc(O)c2c(c1)oc(cc2=O)c1ccccc1O	predicted	1
LMNA	OFYPDAKTVZXXPC-UHFFFAOYSA-N	Oc1cc(O)c2c(c1)oc(cc2=O)c1ccccc1O	predicted	1
PARP1	OFYPDAKTVZXXPC-UHFFFAOYSA-N	Oc1cc(O)c2c(c1)oc(cc2=O)c1ccccc1O	predicted	1
TSHR	OFYPDAKTVZXXPC-UHFFFAOYSA-N	Oc1cc(O)c2c(c1)oc(cc2=O)c1ccccc1O	predicted	1
HIF1A	OFYPDAKTVZXXPC-UHFFFAOYSA-N	Oc1cc(O)c2c(c1)oc(cc2=O)c1ccccc1O	predicted	1
ALDH1A1	OFYPDAKTVZXXPC-UHFFFAOYSA-N	Oc1cc(O)c2c(c1)oc(cc2=O)c1ccccc1O	predicted	1
THPO	OFYPDAKTVZXXPC-UHFFFAOYSA-N	Oc1cc(O)c2c(c1)oc(cc2=O)c1ccccc1O	predicted	1
ALOX15	OFYPDAKTVZXXPC-UHFFFAOYSA-N	Oc1cc(O)c2c(c1)oc(cc2=O)c1ccccc1O	predicted	1
SMN1	OFYPDAKTVZXXPC-UHFFFAOYSA-N	Oc1cc(O)c2c(c1)oc(cc2=O)c1ccccc1O	predicted	1
MAPK1	OFYPDAKTVZXXPC-UHFFFAOYSA-N	Oc1cc(O)c2c(c1)oc(cc2=O)c1ccccc1O	predicted	1
NFKB1	OFYPDAKTVZXXPC-UHFFFAOYSA-N	Oc1cc(O)c2c(c1)oc(cc2=O)c1ccccc1O	predicted	1
KMT2A	OFYPDAKTVZXXPC-UHFFFAOYSA-N	Oc1cc(O)c2c(c1)oc(cc2=O)c1ccccc1O	predicted	1
CYP1A1	OFYPDAKTVZXXPC-UHFFFAOYSA-N	Oc1cc(O)c2c(c1)oc(cc2=O)c1ccccc1O	predicted	1
CYP1B1	OFYPDAKTVZXXPC-UHFFFAOYSA-N	Oc1cc(O)c2c(c1)oc(cc2=O)c1ccccc1O	predicted	1
GBA	OFYPDAKTVZXXPC-UHFFFAOYSA-N	Oc1cc(O)c2c(c1)oc(cc2=O)c1ccccc1O	predicted	1
CYP2B6	OFYPDAKTVZXXPC-UHFFFAOYSA-N	Oc1cc(O)c2c(c1)oc(cc2=O)c1ccccc1O	predicted	1
CYP2C19	OFYPDAKTVZXXPC-UHFFFAOYSA-N	Oc1cc(O)c2c(c1)oc(cc2=O)c1ccccc1O	predicted	1
CYP2C9	OFYPDAKTVZXXPC-UHFFFAOYSA-N	Oc1cc(O)c2c(c1)oc(cc2=O)c1ccccc1O	predicted	1
CYP3A4	OFYPDAKTVZXXPC-UHFFFAOYSA-N	Oc1cc(O)c2c(c1)oc(cc2=O)c1ccccc1O	predicted	1
CYP3A4	YLOZPZMPWNUOJV-UHFFFAOYSA-N	OCC1OC(Oc2cc(O)c3c(c2OC)oc(cc3=O)c2ccccc2)C(C(C1O)O)O	predicted	0
LMNA	YLOZPZMPWNUOJV-UHFFFAOYSA-N	OCC1OC(Oc2cc(O)c3c(c2OC)oc(cc3=O)c2ccccc2)C(C(C1O)O)O	predicted	0
MAPT	YLOZPZMPWNUOJV-UHFFFAOYSA-N	OCC1OC(Oc2cc(O)c3c(c2OC)oc(cc3=O)c2ccccc2)C(C(C1O)O)O	predicted	0
RAB9A	YLOZPZMPWNUOJV-UHFFFAOYSA-N	OCC1OC(Oc2cc(O)c3c(c2OC)oc(cc3=O)c2ccccc2)C(C(C1O)O)O	predicted	0
NPC1	YLOZPZMPWNUOJV-UHFFFAOYSA-N	OCC1OC(Oc2cc(O)c3c(c2OC)oc(cc3=O)c2ccccc2)C(C(C1O)O)O	predicted	0
TDP1	YLOZPZMPWNUOJV-UHFFFAOYSA-N	OCC1OC(Oc2cc(O)c3c(c2OC)oc(cc3=O)c2ccccc2)C(C(C1O)O)O	predicted	0
IL2	YLOZPZMPWNUOJV-UHFFFAOYSA-N	OCC1OC(Oc2cc(O)c3c(c2OC)oc(cc3=O)c2ccccc2)C(C(C1O)O)O	predicted	0
TSHR	YLOZPZMPWNUOJV-UHFFFAOYSA-N	OCC1OC(Oc2cc(O)c3c(c2OC)oc(cc3=O)c2ccccc2)C(C(C1O)O)O	predicted	0
AKR1B1	YLOZPZMPWNUOJV-UHFFFAOYSA-N	OCC1OC(Oc2cc(O)c3c(c2OC)oc(cc3=O)c2ccccc2)C(C(C1O)O)O	predicted	0
ABCG2	YLOZPZMPWNUOJV-UHFFFAOYSA-N	OCC1OC(Oc2cc(O)c3c(c2OC)oc(cc3=O)c2ccccc2)C(C(C1O)O)O	predicted	0
SMN1	YLOZPZMPWNUOJV-UHFFFAOYSA-N	OCC1OC(Oc2cc(O)c3c(c2OC)oc(cc3=O)c2ccccc2)C(C(C1O)O)O	predicted	0
POLB	YLOZPZMPWNUOJV-UHFFFAOYSA-N	OCC1OC(Oc2cc(O)c3c(c2OC)oc(cc3=O)c2ccccc2)C(C(C1O)O)O	predicted	0
ALDH1A1	YLOZPZMPWNUOJV-UHFFFAOYSA-N	OCC1OC(Oc2cc(O)c3c(c2OC)oc(cc3=O)c2ccccc2)C(C(C1O)O)O	predicted	0
L3MBTL1	YLOZPZMPWNUOJV-UHFFFAOYSA-N	OCC1OC(Oc2cc(O)c3c(c2OC)oc(cc3=O)c2ccccc2)C(C(C1O)O)O	predicted	0
CYP19A1	YLOZPZMPWNUOJV-UHFFFAOYSA-N	OCC1OC(Oc2cc(O)c3c(c2OC)oc(cc3=O)c2ccccc2)C(C(C1O)O)O	predicted	0
HSP90AA1	YLOZPZMPWNUOJV-UHFFFAOYSA-N	OCC1OC(Oc2cc(O)c3c(c2OC)oc(cc3=O)c2ccccc2)C(C(C1O)O)O	predicted	0
BACE1	YLOZPZMPWNUOJV-UHFFFAOYSA-N	OCC1OC(Oc2cc(O)c3c(c2OC)oc(cc3=O)c2ccccc2)C(C(C1O)O)O	predicted	0
APEX1	YLOZPZMPWNUOJV-UHFFFAOYSA-N	OCC1OC(Oc2cc(O)c3c(c2OC)oc(cc3=O)c2ccccc2)C(C(C1O)O)O	predicted	0
KDM4E	YLOZPZMPWNUOJV-UHFFFAOYSA-N	OCC1OC(Oc2cc(O)c3c(c2OC)oc(cc3=O)c2ccccc2)C(C(C1O)O)O	predicted	0
TP53	YLOZPZMPWNUOJV-UHFFFAOYSA-N	OCC1OC(Oc2cc(O)c3c(c2OC)oc(cc3=O)c2ccccc2)C(C(C1O)O)O	predicted	0
TSHR	TUCMDDWTBVMRTP-IUQGRGSQSA-N	O=CCCCCCCC/C=C/C/C=C/C/C=C/CC	predicted	0
LMNA	TUCMDDWTBVMRTP-IUQGRGSQSA-N	O=CCCCCCCC/C=C/C/C=C/C/C=C/CC	predicted	0
FAAH	TUCMDDWTBVMRTP-IUQGRGSQSA-N	O=CCCCCCCC/C=C/C/C=C/C/C=C/CC	predicted	0
MPEG1	TUCMDDWTBVMRTP-IUQGRGSQSA-N	O=CCCCCCCC/C=C/C/C=C/C/C=C/CC	predicted	0
ALDH1A1	TUCMDDWTBVMRTP-IUQGRGSQSA-N	O=CCCCCCCC/C=C/C/C=C/C/C=C/CC	predicted	0
HMGCR	TUCMDDWTBVMRTP-IUQGRGSQSA-N	O=CCCCCCCC/C=C/C/C=C/C/C=C/CC	predicted	0
MAPT	TUCMDDWTBVMRTP-IUQGRGSQSA-N	O=CCCCCCCC/C=C/C/C=C/C/C=C/CC	predicted	0
ALOX5	TUCMDDWTBVMRTP-IUQGRGSQSA-N	O=CCCCCCCC/C=C/C/C=C/C/C=C/CC	predicted	0
TRPV1	TUCMDDWTBVMRTP-IUQGRGSQSA-N	O=CCCCCCCC/C=C/C/C=C/C/C=C/CC	predicted	0
PPARG	TUCMDDWTBVMRTP-IUQGRGSQSA-N	O=CCCCCCCC/C=C/C/C=C/C/C=C/CC	predicted	0
PTPN1	TUCMDDWTBVMRTP-IUQGRGSQSA-N	O=CCCCCCCC/C=C/C/C=C/C/C=C/CC	predicted	0
CYP3A4	TUCMDDWTBVMRTP-IUQGRGSQSA-N	O=CCCCCCCC/C=C/C/C=C/C/C=C/CC	predicted	0
CNR1	TUCMDDWTBVMRTP-IUQGRGSQSA-N	O=CCCCCCCC/C=C/C/C=C/C/C=C/CC	predicted	0
CNR2	TUCMDDWTBVMRTP-IUQGRGSQSA-N	O=CCCCCCCC/C=C/C/C=C/C/C=C/CC	predicted	0
FABP3	TUCMDDWTBVMRTP-IUQGRGSQSA-N	O=CCCCCCCC/C=C/C/C=C/C/C=C/CC	predicted	0
PPARA	TUCMDDWTBVMRTP-IUQGRGSQSA-N	O=CCCCCCCC/C=C/C/C=C/C/C=C/CC	predicted	0
OXER1	TUCMDDWTBVMRTP-IUQGRGSQSA-N	O=CCCCCCCC/C=C/C/C=C/C/C=C/CC	predicted	0
TDP1	TUCMDDWTBVMRTP-IUQGRGSQSA-N	O=CCCCCCCC/C=C/C/C=C/C/C=C/CC	predicted	0
TRPA1	TUCMDDWTBVMRTP-IUQGRGSQSA-N	O=CCCCCCCC/C=C/C/C=C/C/C=C/CC	predicted	0
RAB9A	TUCMDDWTBVMRTP-IUQGRGSQSA-N	O=CCCCCCCC/C=C/C/C=C/C/C=C/CC	predicted	0
HTR1D	JKPISQIIWUONPB-UHFFFAOYSA-N	COc1cc2CCN3C(c2cc1O)Cc1c(C3)c(OC)c(cc1)O	predicted	1
HRH2	JKPISQIIWUONPB-UHFFFAOYSA-N	COc1cc2CCN3C(c2cc1O)Cc1c(C3)c(OC)c(cc1)O	predicted	1
HTR1A	JKPISQIIWUONPB-UHFFFAOYSA-N	COc1cc2CCN3C(c2cc1O)Cc1c(C3)c(OC)c(cc1)O	predicted	1
ADRA1D	JKPISQIIWUONPB-UHFFFAOYSA-N	COc1cc2CCN3C(c2cc1O)Cc1c(C3)c(OC)c(cc1)O	predicted	1
HTR7	JKPISQIIWUONPB-UHFFFAOYSA-N	COc1cc2CCN3C(c2cc1O)Cc1c(C3)c(OC)c(cc1)O	predicted	1
ADRA2A	JKPISQIIWUONPB-UHFFFAOYSA-N	COc1cc2CCN3C(c2cc1O)Cc1c(C3)c(OC)c(cc1)O	predicted	1
HTR1B	JKPISQIIWUONPB-UHFFFAOYSA-N	COc1cc2CCN3C(c2cc1O)Cc1c(C3)c(OC)c(cc1)O	predicted	1
CASP9	JKPISQIIWUONPB-UHFFFAOYSA-N	COc1cc2CCN3C(c2cc1O)Cc1c(C3)c(OC)c(cc1)O	predicted	1
HTR2B	JKPISQIIWUONPB-UHFFFAOYSA-N	COc1cc2CCN3C(c2cc1O)Cc1c(C3)c(OC)c(cc1)O	predicted	1
SLC6A4	JKPISQIIWUONPB-UHFFFAOYSA-N	COc1cc2CCN3C(c2cc1O)Cc1c(C3)c(OC)c(cc1)O	predicted	1
ADRA2C	JKPISQIIWUONPB-UHFFFAOYSA-N	COc1cc2CCN3C(c2cc1O)Cc1c(C3)c(OC)c(cc1)O	predicted	1
HTR6	JKPISQIIWUONPB-UHFFFAOYSA-N	COc1cc2CCN3C(c2cc1O)Cc1c(C3)c(OC)c(cc1)O	predicted	1
CRHR1	JKPISQIIWUONPB-UHFFFAOYSA-N	COc1cc2CCN3C(c2cc1O)Cc1c(C3)c(OC)c(cc1)O	predicted	1
ADRA1A	JKPISQIIWUONPB-UHFFFAOYSA-N	COc1cc2CCN3C(c2cc1O)Cc1c(C3)c(OC)c(cc1)O	predicted	1
DOP2R	JKPISQIIWUONPB-UHFFFAOYSA-N	COc1cc2CCN3C(c2cc1O)Cc1c(C3)c(OC)c(cc1)O	predicted	1
HTR5A	JKPISQIIWUONPB-UHFFFAOYSA-N	COc1cc2CCN3C(c2cc1O)Cc1c(C3)c(OC)c(cc1)O	predicted	1
HTR2A	JKPISQIIWUONPB-UHFFFAOYSA-N	COc1cc2CCN3C(c2cc1O)Cc1c(C3)c(OC)c(cc1)O	predicted	1
ADRB1	JKPISQIIWUONPB-UHFFFAOYSA-N	COc1cc2CCN3C(c2cc1O)Cc1c(C3)c(OC)c(cc1)O	predicted	1
ADRA1B	JKPISQIIWUONPB-UHFFFAOYSA-N	COc1cc2CCN3C(c2cc1O)Cc1c(C3)c(OC)c(cc1)O	predicted	1
ADRA2B	JKPISQIIWUONPB-UHFFFAOYSA-N	COc1cc2CCN3C(c2cc1O)Cc1c(C3)c(OC)c(cc1)O	predicted	1
DRD2	JKPISQIIWUONPB-UHFFFAOYSA-N	COc1cc2CCN3C(c2cc1O)Cc1c(C3)c(OC)c(cc1)O	predicted	1
DRD4	JKPISQIIWUONPB-UHFFFAOYSA-N	COc1cc2CCN3C(c2cc1O)Cc1c(C3)c(OC)c(cc1)O	predicted	1
DRD1	JKPISQIIWUONPB-UHFFFAOYSA-N	COc1cc2CCN3C(c2cc1O)Cc1c(C3)c(OC)c(cc1)O	predicted	1
F3	JKPISQIIWUONPB-UHFFFAOYSA-N	COc1cc2CCN3C(c2cc1O)Cc1c(C3)c(OC)c(cc1)O	predicted	1
DRD3	JKPISQIIWUONPB-UHFFFAOYSA-N	COc1cc2CCN3C(c2cc1O)Cc1c(C3)c(OC)c(cc1)O	predicted	1
DRD5	JKPISQIIWUONPB-UHFFFAOYSA-N	COc1cc2CCN3C(c2cc1O)Cc1c(C3)c(OC)c(cc1)O	predicted	1
TSHR	LQZZUXJYWNFBMV-UHFFFAOYSA-N	CCCCCCCCCCCCO	predicted	0
LMNA	LQZZUXJYWNFBMV-UHFFFAOYSA-N	CCCCCCCCCCCCO	predicted	0
MPEG1	LQZZUXJYWNFBMV-UHFFFAOYSA-N	CCCCCCCCCCCCO	predicted	0
HMGCR	LQZZUXJYWNFBMV-UHFFFAOYSA-N	CCCCCCCCCCCCO	predicted	0
FAAH	LQZZUXJYWNFBMV-UHFFFAOYSA-N	CCCCCCCCCCCCO	predicted	0
ALOX5	LQZZUXJYWNFBMV-UHFFFAOYSA-N	CCCCCCCCCCCCO	predicted	0
SMN1	LQZZUXJYWNFBMV-UHFFFAOYSA-N	CCCCCCCCCCCCO	predicted	0
TRPV1	LQZZUXJYWNFBMV-UHFFFAOYSA-N	CCCCCCCCCCCCO	predicted	0
CNR2	LQZZUXJYWNFBMV-UHFFFAOYSA-N	CCCCCCCCCCCCO	predicted	0
CNR1	LQZZUXJYWNFBMV-UHFFFAOYSA-N	CCCCCCCCCCCCO	predicted	0
MAPT	LQZZUXJYWNFBMV-UHFFFAOYSA-N	CCCCCCCCCCCCO	predicted	0
PPARG	LQZZUXJYWNFBMV-UHFFFAOYSA-N	CCCCCCCCCCCCO	predicted	0
FABP3	LQZZUXJYWNFBMV-UHFFFAOYSA-N	CCCCCCCCCCCCO	predicted	0
FNTA	LQZZUXJYWNFBMV-UHFFFAOYSA-N	CCCCCCCCCCCCO	predicted	0
CYP3A4	LQZZUXJYWNFBMV-UHFFFAOYSA-N	CCCCCCCCCCCCO	predicted	0
PPARA	LQZZUXJYWNFBMV-UHFFFAOYSA-N	CCCCCCCCCCCCO	predicted	0
ALDH1A1	LQZZUXJYWNFBMV-UHFFFAOYSA-N	CCCCCCCCCCCCO	predicted	0
PTPN1	LQZZUXJYWNFBMV-UHFFFAOYSA-N	CCCCCCCCCCCCO	predicted	0
PPARD	LQZZUXJYWNFBMV-UHFFFAOYSA-N	CCCCCCCCCCCCO	predicted	0
ALOX15	LQZZUXJYWNFBMV-UHFFFAOYSA-N	CCCCCCCCCCCCO	predicted	0
LMNA	JUQGWBAOQUBVFP-UHFFFAOYSA-N	CC1=CC2C(=CC1)C(C)CCC2C(C)C	predicted	0
PTPN1	JUQGWBAOQUBVFP-UHFFFAOYSA-N	CC1=CC2C(=CC1)C(C)CCC2C(C)C	predicted	0
TSHR	JUQGWBAOQUBVFP-UHFFFAOYSA-N	CC1=CC2C(=CC1)C(C)CCC2C(C)C	predicted	0
MAPT	JUQGWBAOQUBVFP-UHFFFAOYSA-N	CC1=CC2C(=CC1)C(C)CCC2C(C)C	predicted	0
CYP3A4	JUQGWBAOQUBVFP-UHFFFAOYSA-N	CC1=CC2C(=CC1)C(C)CCC2C(C)C	predicted	0
GPBAR1	JUQGWBAOQUBVFP-UHFFFAOYSA-N	CC1=CC2C(=CC1)C(C)CCC2C(C)C	predicted	0
ALDH1A1	JUQGWBAOQUBVFP-UHFFFAOYSA-N	CC1=CC2C(=CC1)C(C)CCC2C(C)C	predicted	0
ALOX15	JUQGWBAOQUBVFP-UHFFFAOYSA-N	CC1=CC2C(=CC1)C(C)CCC2C(C)C	predicted	0
ACHE	JUQGWBAOQUBVFP-UHFFFAOYSA-N	CC1=CC2C(=CC1)C(C)CCC2C(C)C	predicted	0
RAB9A	JUQGWBAOQUBVFP-UHFFFAOYSA-N	CC1=CC2C(=CC1)C(C)CCC2C(C)C	predicted	0
TDP1	JUQGWBAOQUBVFP-UHFFFAOYSA-N	CC1=CC2C(=CC1)C(C)CCC2C(C)C	predicted	0
CYP19A1	JUQGWBAOQUBVFP-UHFFFAOYSA-N	CC1=CC2C(=CC1)C(C)CCC2C(C)C	predicted	0
NPC1	JUQGWBAOQUBVFP-UHFFFAOYSA-N	CC1=CC2C(=CC1)C(C)CCC2C(C)C	predicted	0
SMN1	JUQGWBAOQUBVFP-UHFFFAOYSA-N	CC1=CC2C(=CC1)C(C)CCC2C(C)C	predicted	0
TRPM8	JUQGWBAOQUBVFP-UHFFFAOYSA-N	CC1=CC2C(=CC1)C(C)CCC2C(C)C	predicted	0
KMT2A	JUQGWBAOQUBVFP-UHFFFAOYSA-N	CC1=CC2C(=CC1)C(C)CCC2C(C)C	predicted	0
ALOX5	JUQGWBAOQUBVFP-UHFFFAOYSA-N	CC1=CC2C(=CC1)C(C)CCC2C(C)C	predicted	0
TP53	JUQGWBAOQUBVFP-UHFFFAOYSA-N	CC1=CC2C(=CC1)C(C)CCC2C(C)C	predicted	0
MAPK1	JUQGWBAOQUBVFP-UHFFFAOYSA-N	CC1=CC2C(=CC1)C(C)CCC2C(C)C	predicted	0
HSD11B1	JUQGWBAOQUBVFP-UHFFFAOYSA-N	CC1=CC2C(=CC1)C(C)CCC2C(C)C	predicted	0
CYP3A4	BJIOGJUNALELMI-ONEGZZNKSA-N	C/C=C/c1ccc(c(c1)OC)O	predicted	0
MAPT	BJIOGJUNALELMI-ONEGZZNKSA-N	C/C=C/c1ccc(c(c1)OC)O	predicted	0
ABCG2	BJIOGJUNALELMI-ONEGZZNKSA-N	C/C=C/c1ccc(c(c1)OC)O	predicted	0
ALDH1A1	BJIOGJUNALELMI-ONEGZZNKSA-N	C/C=C/c1ccc(c(c1)OC)O	predicted	0
TDP1	BJIOGJUNALELMI-ONEGZZNKSA-N	C/C=C/c1ccc(c(c1)OC)O	predicted	0
LMNA	BJIOGJUNALELMI-ONEGZZNKSA-N	C/C=C/c1ccc(c(c1)OC)O	predicted	0
RAB9A	BJIOGJUNALELMI-ONEGZZNKSA-N	C/C=C/c1ccc(c(c1)OC)O	predicted	0
NPC1	BJIOGJUNALELMI-ONEGZZNKSA-N	C/C=C/c1ccc(c(c1)OC)O	predicted	0
TP53	BJIOGJUNALELMI-ONEGZZNKSA-N	C/C=C/c1ccc(c(c1)OC)O	predicted	0
KDM4E	BJIOGJUNALELMI-ONEGZZNKSA-N	C/C=C/c1ccc(c(c1)OC)O	predicted	0
TSHR	BJIOGJUNALELMI-ONEGZZNKSA-N	C/C=C/c1ccc(c(c1)OC)O	predicted	0
ACHE	BJIOGJUNALELMI-ONEGZZNKSA-N	C/C=C/c1ccc(c(c1)OC)O	predicted	0
CA9	BJIOGJUNALELMI-ONEGZZNKSA-N	C/C=C/c1ccc(c(c1)OC)O	predicted	0
ALOX15	BJIOGJUNALELMI-ONEGZZNKSA-N	C/C=C/c1ccc(c(c1)OC)O	predicted	0
CYP19A1	BJIOGJUNALELMI-ONEGZZNKSA-N	C/C=C/c1ccc(c(c1)OC)O	predicted	0
MAOA	BJIOGJUNALELMI-ONEGZZNKSA-N	C/C=C/c1ccc(c(c1)OC)O	predicted	0
CA12	BJIOGJUNALELMI-ONEGZZNKSA-N	C/C=C/c1ccc(c(c1)OC)O	predicted	0
HSD17B10	BJIOGJUNALELMI-ONEGZZNKSA-N	C/C=C/c1ccc(c(c1)OC)O	predicted	0
KMT2A	BJIOGJUNALELMI-ONEGZZNKSA-N	C/C=C/c1ccc(c(c1)OC)O	predicted	0
MAPK1	BJIOGJUNALELMI-ONEGZZNKSA-N	C/C=C/c1ccc(c(c1)OC)O	predicted	0
TSHR	IIYFAKIEWZDVMP-UHFFFAOYSA-N	CCCCCCCCCCCCC	predicted	0
MPEG1	IIYFAKIEWZDVMP-UHFFFAOYSA-N	CCCCCCCCCCCCC	predicted	0
HMGCR	IIYFAKIEWZDVMP-UHFFFAOYSA-N	CCCCCCCCCCCCC	predicted	0
FAAH	IIYFAKIEWZDVMP-UHFFFAOYSA-N	CCCCCCCCCCCCC	predicted	0
ALOX5	IIYFAKIEWZDVMP-UHFFFAOYSA-N	CCCCCCCCCCCCC	predicted	0
TRPV1	IIYFAKIEWZDVMP-UHFFFAOYSA-N	CCCCCCCCCCCCC	predicted	0
LMNA	IIYFAKIEWZDVMP-UHFFFAOYSA-N	CCCCCCCCCCCCC	predicted	0
CNR2	IIYFAKIEWZDVMP-UHFFFAOYSA-N	CCCCCCCCCCCCC	predicted	0
CNR1	IIYFAKIEWZDVMP-UHFFFAOYSA-N	CCCCCCCCCCCCC	predicted	0
FABP3	IIYFAKIEWZDVMP-UHFFFAOYSA-N	CCCCCCCCCCCCC	predicted	0
FNTA	IIYFAKIEWZDVMP-UHFFFAOYSA-N	CCCCCCCCCCCCC	predicted	0
PPARG	IIYFAKIEWZDVMP-UHFFFAOYSA-N	CCCCCCCCCCCCC	predicted	0
PPARA	IIYFAKIEWZDVMP-UHFFFAOYSA-N	CCCCCCCCCCCCC	predicted	0
CCR5	IIYFAKIEWZDVMP-UHFFFAOYSA-N	CCCCCCCCCCCCC	predicted	0
PPARD	IIYFAKIEWZDVMP-UHFFFAOYSA-N	CCCCCCCCCCCCC	predicted	0
MAPT	IIYFAKIEWZDVMP-UHFFFAOYSA-N	CCCCCCCCCCCCC	predicted	0
SAE1	IIYFAKIEWZDVMP-UHFFFAOYSA-N	CCCCCCCCCCCCC	predicted	0
SHBG	IIYFAKIEWZDVMP-UHFFFAOYSA-N	CCCCCCCCCCCCC	predicted	0
ACHE	IIYFAKIEWZDVMP-UHFFFAOYSA-N	CCCCCCCCCCCCC	predicted	0
PTPN1	IIYFAKIEWZDVMP-UHFFFAOYSA-N	CCCCCCCCCCCCC	predicted	0
NR1H3	RRBYUSWBLVXTQN-UHFFFAOYSA-N	CC12C3C1CC(C2(C)C)C3	predicted	0
PTPN1	RRBYUSWBLVXTQN-UHFFFAOYSA-N	CC12C3C1CC(C2(C)C)C3	predicted	0
PRKCD	RRBYUSWBLVXTQN-UHFFFAOYSA-N	CC12C3C1CC(C2(C)C)C3	predicted	0
GPBAR1	RRBYUSWBLVXTQN-UHFFFAOYSA-N	CC12C3C1CC(C2(C)C)C3	predicted	0
MAPT	RRBYUSWBLVXTQN-UHFFFAOYSA-N	CC12C3C1CC(C2(C)C)C3	predicted	0
LMNA	RRBYUSWBLVXTQN-UHFFFAOYSA-N	CC12C3C1CC(C2(C)C)C3	predicted	0
XBP1	RRBYUSWBLVXTQN-UHFFFAOYSA-N	CC12C3C1CC(C2(C)C)C3	predicted	0
TSHR	RRBYUSWBLVXTQN-UHFFFAOYSA-N	CC12C3C1CC(C2(C)C)C3	predicted	0
HSD11B1	RRBYUSWBLVXTQN-UHFFFAOYSA-N	CC12C3C1CC(C2(C)C)C3	predicted	0
SHBG	RRBYUSWBLVXTQN-UHFFFAOYSA-N	CC12C3C1CC(C2(C)C)C3	predicted	0
PRKCA	RRBYUSWBLVXTQN-UHFFFAOYSA-N	CC12C3C1CC(C2(C)C)C3	predicted	0
ESR1	RRBYUSWBLVXTQN-UHFFFAOYSA-N	CC12C3C1CC(C2(C)C)C3	predicted	0
CYP3A4	RRBYUSWBLVXTQN-UHFFFAOYSA-N	CC12C3C1CC(C2(C)C)C3	predicted	0
RAB9A	RRBYUSWBLVXTQN-UHFFFAOYSA-N	CC12C3C1CC(C2(C)C)C3	predicted	0
TNF	RRBYUSWBLVXTQN-UHFFFAOYSA-N	CC12C3C1CC(C2(C)C)C3	predicted	0
CYP19A1	RRBYUSWBLVXTQN-UHFFFAOYSA-N	CC12C3C1CC(C2(C)C)C3	predicted	0
SLCO1B3	RRBYUSWBLVXTQN-UHFFFAOYSA-N	CC12C3C1CC(C2(C)C)C3	predicted	0
SLCO1B1	RRBYUSWBLVXTQN-UHFFFAOYSA-N	CC12C3C1CC(C2(C)C)C3	predicted	0
SMN1	RRBYUSWBLVXTQN-UHFFFAOYSA-N	CC12C3C1CC(C2(C)C)C3	predicted	0
NPC1	RRBYUSWBLVXTQN-UHFFFAOYSA-N	CC12C3C1CC(C2(C)C)C3	predicted	0
RELA	XDROKJSWHURZGO-UHFFFAOYSA-N	O=c1ccc2c(o1)c1ccoc1cc2	predicted	1
THPO	XDROKJSWHURZGO-UHFFFAOYSA-N	O=c1ccc2c(o1)c1ccoc1cc2	predicted	1
TSHR	XDROKJSWHURZGO-UHFFFAOYSA-N	O=c1ccc2c(o1)c1ccoc1cc2	predicted	1
HSD17B10	XDROKJSWHURZGO-UHFFFAOYSA-N	O=c1ccc2c(o1)c1ccoc1cc2	predicted	1
HIF1A	XDROKJSWHURZGO-UHFFFAOYSA-N	O=c1ccc2c(o1)c1ccoc1cc2	predicted	1
CYP3A4	XDROKJSWHURZGO-UHFFFAOYSA-N	O=c1ccc2c(o1)c1ccoc1cc2	predicted	1
CYP2D6	XDROKJSWHURZGO-UHFFFAOYSA-N	O=c1ccc2c(o1)c1ccoc1cc2	predicted	1
NPC1	XDROKJSWHURZGO-UHFFFAOYSA-N	O=c1ccc2c(o1)c1ccoc1cc2	predicted	1
RAB9A	XDROKJSWHURZGO-UHFFFAOYSA-N	O=c1ccc2c(o1)c1ccoc1cc2	predicted	1
NPSR1	XDROKJSWHURZGO-UHFFFAOYSA-N	O=c1ccc2c(o1)c1ccoc1cc2	predicted	1
MAPT	XDROKJSWHURZGO-UHFFFAOYSA-N	O=c1ccc2c(o1)c1ccoc1cc2	predicted	1
LMNA	XDROKJSWHURZGO-UHFFFAOYSA-N	O=c1ccc2c(o1)c1ccoc1cc2	predicted	1
MAPK1	XDROKJSWHURZGO-UHFFFAOYSA-N	O=c1ccc2c(o1)c1ccoc1cc2	predicted	1
ALPL	XDROKJSWHURZGO-UHFFFAOYSA-N	O=c1ccc2c(o1)c1ccoc1cc2	predicted	1
NFE2L2	XDROKJSWHURZGO-UHFFFAOYSA-N	O=c1ccc2c(o1)c1ccoc1cc2	predicted	1
CYP2C19	XDROKJSWHURZGO-UHFFFAOYSA-N	O=c1ccc2c(o1)c1ccoc1cc2	predicted	1
GABRR2	XDROKJSWHURZGO-UHFFFAOYSA-N	O=c1ccc2c(o1)c1ccoc1cc2	predicted	1
GABRR3	XDROKJSWHURZGO-UHFFFAOYSA-N	O=c1ccc2c(o1)c1ccoc1cc2	predicted	1
KDM4E	XDROKJSWHURZGO-UHFFFAOYSA-N	O=c1ccc2c(o1)c1ccoc1cc2	predicted	1
ALOX15	XDROKJSWHURZGO-UHFFFAOYSA-N	O=c1ccc2c(o1)c1ccoc1cc2	predicted	1
NFKB1	XDROKJSWHURZGO-UHFFFAOYSA-N	O=c1ccc2c(o1)c1ccoc1cc2	predicted	1
LMNA	OGLDWXZKYODSOB-UHFFFAOYSA-N	CC1=CCC(C=C1)C(C)C	predicted	0
TSHR	OGLDWXZKYODSOB-UHFFFAOYSA-N	CC1=CCC(C=C1)C(C)C	predicted	0
PTPN1	OGLDWXZKYODSOB-UHFFFAOYSA-N	CC1=CCC(C=C1)C(C)C	predicted	0
MAPT	OGLDWXZKYODSOB-UHFFFAOYSA-N	CC1=CCC(C=C1)C(C)C	predicted	0
CYP3A4	OGLDWXZKYODSOB-UHFFFAOYSA-N	CC1=CCC(C=C1)C(C)C	predicted	0
RAB9A	OGLDWXZKYODSOB-UHFFFAOYSA-N	CC1=CCC(C=C1)C(C)C	predicted	0
TDP1	OGLDWXZKYODSOB-UHFFFAOYSA-N	CC1=CCC(C=C1)C(C)C	predicted	0
ALDH1A1	OGLDWXZKYODSOB-UHFFFAOYSA-N	CC1=CCC(C=C1)C(C)C	predicted	0
ALOX15	OGLDWXZKYODSOB-UHFFFAOYSA-N	CC1=CCC(C=C1)C(C)C	predicted	0
OPRM1	OGLDWXZKYODSOB-UHFFFAOYSA-N	CC1=CCC(C=C1)C(C)C	predicted	0
ACHE	OGLDWXZKYODSOB-UHFFFAOYSA-N	CC1=CCC(C=C1)C(C)C	predicted	0
TP53	OGLDWXZKYODSOB-UHFFFAOYSA-N	CC1=CCC(C=C1)C(C)C	predicted	0
SMN1	OGLDWXZKYODSOB-UHFFFAOYSA-N	CC1=CCC(C=C1)C(C)C	predicted	0
CYP19A1	OGLDWXZKYODSOB-UHFFFAOYSA-N	CC1=CCC(C=C1)C(C)C	predicted	0
NPC1	OGLDWXZKYODSOB-UHFFFAOYSA-N	CC1=CCC(C=C1)C(C)C	predicted	0
KMT2A	OGLDWXZKYODSOB-UHFFFAOYSA-N	CC1=CCC(C=C1)C(C)C	predicted	0
CNR2	OGLDWXZKYODSOB-UHFFFAOYSA-N	CC1=CCC(C=C1)C(C)C	predicted	0
MAPK1	OGLDWXZKYODSOB-UHFFFAOYSA-N	CC1=CCC(C=C1)C(C)C	predicted	0
PPARG	OGLDWXZKYODSOB-UHFFFAOYSA-N	CC1=CCC(C=C1)C(C)C	predicted	0
HSF1	OGLDWXZKYODSOB-UHFFFAOYSA-N	CC1=CCC(C=C1)C(C)C	predicted	0
[truncated: 36,929 more rows]
