# Supplementary material for: Systems pharmacology dissection of pharmacological mechanisms of Xiaochaihu decoction against human coronavirus
Source: BMC Complement Med Ther. 2023 Jul 20;23:252. doi: 10.1186/s12906-023-04024-6 (PMC10357659; doi:10.1186/s12906-023-04024-6)
Supplement: Supplementary file 4 — Additional file 4: Supplementary table 4. [file 12906_2023_4024_MOESM4_ESM.xlsx]

## Sheet: Sheet1
Table S4.Compound-target interactions of XCHD.
Target gene symbol	Inchikey	SMILES
CA1	YQUVCSBJEUQKSH-UHFFFAOYSA-N	OC(=O)c1ccc(c(c1)O)O
CA12	YQUVCSBJEUQKSH-UHFFFAOYSA-N	OC(=O)c1ccc(c(c1)O)O
CA14	YQUVCSBJEUQKSH-UHFFFAOYSA-N	OC(=O)c1ccc(c(c1)O)O
CA2	YQUVCSBJEUQKSH-UHFFFAOYSA-N	OC(=O)c1ccc(c(c1)O)O
CA4	YQUVCSBJEUQKSH-UHFFFAOYSA-N	OC(=O)c1ccc(c(c1)O)O
CA6	YQUVCSBJEUQKSH-UHFFFAOYSA-N	OC(=O)c1ccc(c(c1)O)O
CA7	YQUVCSBJEUQKSH-UHFFFAOYSA-N	OC(=O)c1ccc(c(c1)O)O
CA9	YQUVCSBJEUQKSH-UHFFFAOYSA-N	OC(=O)c1ccc(c(c1)O)O
CP	YQUVCSBJEUQKSH-UHFFFAOYSA-N	OC(=O)c1ccc(c(c1)O)O
GAA	YQUVCSBJEUQKSH-UHFFFAOYSA-N	OC(=O)c1ccc(c(c1)O)O
HMOX1	YQUVCSBJEUQKSH-UHFFFAOYSA-N	OC(=O)c1ccc(c(c1)O)O
HNF1A	YQUVCSBJEUQKSH-UHFFFAOYSA-N	OC(=O)c1ccc(c(c1)O)O
HNF4A	YQUVCSBJEUQKSH-UHFFFAOYSA-N	OC(=O)c1ccc(c(c1)O)O
MAPT	YQUVCSBJEUQKSH-UHFFFAOYSA-N	OC(=O)c1ccc(c(c1)O)O
MGAM	YQUVCSBJEUQKSH-UHFFFAOYSA-N	OC(=O)c1ccc(c(c1)O)O
NCL	YQUVCSBJEUQKSH-UHFFFAOYSA-N	OC(=O)c1ccc(c(c1)O)O
NFKB1	YQUVCSBJEUQKSH-UHFFFAOYSA-N	OC(=O)c1ccc(c(c1)O)O
NOS2	YQUVCSBJEUQKSH-UHFFFAOYSA-N	OC(=O)c1ccc(c(c1)O)O
PRKCA	YQUVCSBJEUQKSH-UHFFFAOYSA-N	OC(=O)c1ccc(c(c1)O)O
PRKCB	YQUVCSBJEUQKSH-UHFFFAOYSA-N	OC(=O)c1ccc(c(c1)O)O
PRKCG	YQUVCSBJEUQKSH-UHFFFAOYSA-N	OC(=O)c1ccc(c(c1)O)O
PRKCZ	YQUVCSBJEUQKSH-UHFFFAOYSA-N	OC(=O)c1ccc(c(c1)O)O
RELA	YQUVCSBJEUQKSH-UHFFFAOYSA-N	OC(=O)c1ccc(c(c1)O)O
BLM	BTCSSZJGUNDROE-UHFFFAOYSA-N	NCCCC(=O)O
GABBR1	BTCSSZJGUNDROE-UHFFFAOYSA-N	NCCCC(=O)O
GABBR2	BTCSSZJGUNDROE-UHFFFAOYSA-N	NCCCC(=O)O
GABRA1	BTCSSZJGUNDROE-UHFFFAOYSA-N	NCCCC(=O)O
GABRA2	BTCSSZJGUNDROE-UHFFFAOYSA-N	NCCCC(=O)O
GABRA3	BTCSSZJGUNDROE-UHFFFAOYSA-N	NCCCC(=O)O
GABRA5	BTCSSZJGUNDROE-UHFFFAOYSA-N	NCCCC(=O)O
GABRA6	BTCSSZJGUNDROE-UHFFFAOYSA-N	NCCCC(=O)O
GABRB3	BTCSSZJGUNDROE-UHFFFAOYSA-N	NCCCC(=O)O
GABRG2	BTCSSZJGUNDROE-UHFFFAOYSA-N	NCCCC(=O)O
GABRR1	BTCSSZJGUNDROE-UHFFFAOYSA-N	NCCCC(=O)O
GABRR3	BTCSSZJGUNDROE-UHFFFAOYSA-N	NCCCC(=O)O
GAD1	BTCSSZJGUNDROE-UHFFFAOYSA-N	NCCCC(=O)O
GAD2	BTCSSZJGUNDROE-UHFFFAOYSA-N	NCCCC(=O)O
GATM	BTCSSZJGUNDROE-UHFFFAOYSA-N	NCCCC(=O)O
IL6	BTCSSZJGUNDROE-UHFFFAOYSA-N	NCCCC(=O)O
KMT2A	BTCSSZJGUNDROE-UHFFFAOYSA-N	NCCCC(=O)O
LMNA	BTCSSZJGUNDROE-UHFFFAOYSA-N	NCCCC(=O)O
LRRC16A	BTCSSZJGUNDROE-UHFFFAOYSA-N	NCCCC(=O)O
LTF	BTCSSZJGUNDROE-UHFFFAOYSA-N	NCCCC(=O)O
RLTPR	BTCSSZJGUNDROE-UHFFFAOYSA-N	NCCCC(=O)O
SLC6A1	BTCSSZJGUNDROE-UHFFFAOYSA-N	NCCCC(=O)O
SLC6A11	BTCSSZJGUNDROE-UHFFFAOYSA-N	NCCCC(=O)O
TF	BTCSSZJGUNDROE-UHFFFAOYSA-N	NCCCC(=O)O
VCP	BTCSSZJGUNDROE-UHFFFAOYSA-N	NCCCC(=O)O
EGFR	FJKROLUGYXJWQN-UHFFFAOYSA-N	Oc1ccc(cc1)C(=O)O
CA1	FJKROLUGYXJWQN-UHFFFAOYSA-N	Oc1ccc(cc1)C(=O)O
CA12	FJKROLUGYXJWQN-UHFFFAOYSA-N	Oc1ccc(cc1)C(=O)O
CA14	FJKROLUGYXJWQN-UHFFFAOYSA-N	Oc1ccc(cc1)C(=O)O
CA2	FJKROLUGYXJWQN-UHFFFAOYSA-N	Oc1ccc(cc1)C(=O)O
CA3	FJKROLUGYXJWQN-UHFFFAOYSA-N	Oc1ccc(cc1)C(=O)O
CA4	FJKROLUGYXJWQN-UHFFFAOYSA-N	Oc1ccc(cc1)C(=O)O
CA5A	FJKROLUGYXJWQN-UHFFFAOYSA-N	Oc1ccc(cc1)C(=O)O
CA5B	FJKROLUGYXJWQN-UHFFFAOYSA-N	Oc1ccc(cc1)C(=O)O
CA6	FJKROLUGYXJWQN-UHFFFAOYSA-N	Oc1ccc(cc1)C(=O)O
CA7	FJKROLUGYXJWQN-UHFFFAOYSA-N	Oc1ccc(cc1)C(=O)O
CA9	FJKROLUGYXJWQN-UHFFFAOYSA-N	Oc1ccc(cc1)C(=O)O
DHFR	VVIAGPKUTFNRDU-UHFFFAOYSA-N	O=CN1C(CNc2ccc(cc2)C(=O)NC(C(=O)O)CCC(=O)O)CNc2c1c(O)nc(n2)N
FTCD	VVIAGPKUTFNRDU-UHFFFAOYSA-N	O=CN1C(CNc2ccc(cc2)C(=O)NC(C(=O)O)CCC(=O)O)CNc2c1c(O)nc(n2)N
FBL	WUUGFSXJNOTRMR-UHFFFAOYSA-N	S(CC1OC(n2c3ncnc(N)c3nc2)C(O)C1O)C
MTAP	WUUGFSXJNOTRMR-UHFFFAOYSA-N	S(CC1OC(n2c3ncnc(N)c3nc2)C(O)C1O)C
SMS	WUUGFSXJNOTRMR-UHFFFAOYSA-N	S(CC1OC(n2c3ncnc(N)c3nc2)C(O)C1O)C
SRM	WUUGFSXJNOTRMR-UHFFFAOYSA-N	S(CC1OC(n2c3ncnc(N)c3nc2)C(O)C1O)C
JAK2	IKHGUXGNUITLKF-UHFFFAOYSA-N	O=CC
PMS1	IKHGUXGNUITLKF-UHFFFAOYSA-N	O=CC
SYK	IKHGUXGNUITLKF-UHFFFAOYSA-N	O=CC
ACTA1	IKHGUXGNUITLKF-UHFFFAOYSA-N	O=CC
ACTA2	IKHGUXGNUITLKF-UHFFFAOYSA-N	O=CC
ACTC1	IKHGUXGNUITLKF-UHFFFAOYSA-N	O=CC
ADCY10	IKHGUXGNUITLKF-UHFFFAOYSA-N	O=CC
ADRBK1	IKHGUXGNUITLKF-UHFFFAOYSA-N	O=CC
ADRBK2	IKHGUXGNUITLKF-UHFFFAOYSA-N	O=CC
AFF4	IKHGUXGNUITLKF-UHFFFAOYSA-N	O=CC
AK1	IKHGUXGNUITLKF-UHFFFAOYSA-N	O=CC
AKR1B1	IKHGUXGNUITLKF-UHFFFAOYSA-N	O=CC
AKR1B10	IKHGUXGNUITLKF-UHFFFAOYSA-N	O=CC
AKR1E2	IKHGUXGNUITLKF-UHFFFAOYSA-N	O=CC
ALB	IKHGUXGNUITLKF-UHFFFAOYSA-N	O=CC
ANKRA2	IKHGUXGNUITLKF-UHFFFAOYSA-N	O=CC
ATP2A1	IKHGUXGNUITLKF-UHFFFAOYSA-N	O=CC
ATP2A2	IKHGUXGNUITLKF-UHFFFAOYSA-N	O=CC
ATP2A3	IKHGUXGNUITLKF-UHFFFAOYSA-N	O=CC
ATP5A1	IKHGUXGNUITLKF-UHFFFAOYSA-N	O=CC
ATP5B	IKHGUXGNUITLKF-UHFFFAOYSA-N	O=CC
ATP5C1	IKHGUXGNUITLKF-UHFFFAOYSA-N	O=CC
B2M	IKHGUXGNUITLKF-UHFFFAOYSA-N	O=CC
BCL2L1	IKHGUXGNUITLKF-UHFFFAOYSA-N	O=CC
BMP1	IKHGUXGNUITLKF-UHFFFAOYSA-N	O=CC
C3	IKHGUXGNUITLKF-UHFFFAOYSA-N	O=CC
CA3	IKHGUXGNUITLKF-UHFFFAOYSA-N	O=CC
CALM1	IKHGUXGNUITLKF-UHFFFAOYSA-N	O=CC
CAPN1	IKHGUXGNUITLKF-UHFFFAOYSA-N	O=CC
CAPN8	IKHGUXGNUITLKF-UHFFFAOYSA-N	O=CC
CAPN9	IKHGUXGNUITLKF-UHFFFAOYSA-N	O=CC
CASP1	IKHGUXGNUITLKF-UHFFFAOYSA-N	O=CC
CASP2	IKHGUXGNUITLKF-UHFFFAOYSA-N	O=CC
CASP3	IKHGUXGNUITLKF-UHFFFAOYSA-N	O=CC
CASP6	IKHGUXGNUITLKF-UHFFFAOYSA-N	O=CC
CASP8	IKHGUXGNUITLKF-UHFFFAOYSA-N	O=CC
CBL	IKHGUXGNUITLKF-UHFFFAOYSA-N	O=CC
CBX7	IKHGUXGNUITLKF-UHFFFAOYSA-N	O=CC
CCNA2	IKHGUXGNUITLKF-UHFFFAOYSA-N	O=CC
CCNT1	IKHGUXGNUITLKF-UHFFFAOYSA-N	O=CC
CDC14B	IKHGUXGNUITLKF-UHFFFAOYSA-N	O=CC
CDC16	IKHGUXGNUITLKF-UHFFFAOYSA-N	O=CC
CDK2	IKHGUXGNUITLKF-UHFFFAOYSA-N	O=CC
CDK9	IKHGUXGNUITLKF-UHFFFAOYSA-N	O=CC
CELA1	IKHGUXGNUITLKF-UHFFFAOYSA-N	O=CC
CETN2	IKHGUXGNUITLKF-UHFFFAOYSA-N	O=CC
CPVL	IKHGUXGNUITLKF-UHFFFAOYSA-N	O=CC
CUL1	IKHGUXGNUITLKF-UHFFFAOYSA-N	O=CC
CYCS	IKHGUXGNUITLKF-UHFFFAOYSA-N	O=CC
DCUN1D1	IKHGUXGNUITLKF-UHFFFAOYSA-N	O=CC
DDR2	IKHGUXGNUITLKF-UHFFFAOYSA-N	O=CC
DLG3	IKHGUXGNUITLKF-UHFFFAOYSA-N	O=CC
DNASE1	IKHGUXGNUITLKF-UHFFFAOYSA-N	O=CC
DNASE1L2	IKHGUXGNUITLKF-UHFFFAOYSA-N	O=CC
ENAH	IKHGUXGNUITLKF-UHFFFAOYSA-N	O=CC
ESR1	IKHGUXGNUITLKF-UHFFFAOYSA-N	O=CC
ESR2	IKHGUXGNUITLKF-UHFFFAOYSA-N	O=CC
F2	IKHGUXGNUITLKF-UHFFFAOYSA-N	O=CC
F7	IKHGUXGNUITLKF-UHFFFAOYSA-N	O=CC
FABP1	IKHGUXGNUITLKF-UHFFFAOYSA-N	O=CC
FCGRT	IKHGUXGNUITLKF-UHFFFAOYSA-N	O=CC
FES	IKHGUXGNUITLKF-UHFFFAOYSA-N	O=CC
FN1	IKHGUXGNUITLKF-UHFFFAOYSA-N	O=CC
FNTA	IKHGUXGNUITLKF-UHFFFAOYSA-N	O=CC
FNTB	IKHGUXGNUITLKF-UHFFFAOYSA-N	O=CC
FOLH1	IKHGUXGNUITLKF-UHFFFAOYSA-N	O=CC
FURIN	IKHGUXGNUITLKF-UHFFFAOYSA-N	O=CC
GNG11	IKHGUXGNUITLKF-UHFFFAOYSA-N	O=CC
GNG2	IKHGUXGNUITLKF-UHFFFAOYSA-N	O=CC
GNG4	IKHGUXGNUITLKF-UHFFFAOYSA-N	O=CC
GNGT1	IKHGUXGNUITLKF-UHFFFAOYSA-N	O=CC
GNMT	IKHGUXGNUITLKF-UHFFFAOYSA-N	O=CC
GRAP2	IKHGUXGNUITLKF-UHFFFAOYSA-N	O=CC
GRB2	IKHGUXGNUITLKF-UHFFFAOYSA-N	O=CC
GRK6	IKHGUXGNUITLKF-UHFFFAOYSA-N	O=CC
GUK1	IKHGUXGNUITLKF-UHFFFAOYSA-N	O=CC
GZMB	IKHGUXGNUITLKF-UHFFFAOYSA-N	O=CC
GZMH	IKHGUXGNUITLKF-UHFFFAOYSA-N	O=CC
GZMM	IKHGUXGNUITLKF-UHFFFAOYSA-N	O=CC
HBA1;	IKHGUXGNUITLKF-UHFFFAOYSA-N	O=CC
HBB	IKHGUXGNUITLKF-UHFFFAOYSA-N	O=CC
HBG2	IKHGUXGNUITLKF-UHFFFAOYSA-N	O=CC
HBZ	IKHGUXGNUITLKF-UHFFFAOYSA-N	O=CC
HDAC8	IKHGUXGNUITLKF-UHFFFAOYSA-N	O=CC
HGFAC	IKHGUXGNUITLKF-UHFFFAOYSA-N	O=CC
HLA-DRB1	IKHGUXGNUITLKF-UHFFFAOYSA-N	O=CC
HPN	IKHGUXGNUITLKF-UHFFFAOYSA-N	O=CC
IGLL5	IKHGUXGNUITLKF-UHFFFAOYSA-N	O=CC
ITGA1	IKHGUXGNUITLKF-UHFFFAOYSA-N	O=CC
ITGAM	IKHGUXGNUITLKF-UHFFFAOYSA-N	O=CC
ITSN2	IKHGUXGNUITLKF-UHFFFAOYSA-N	O=CC
KLK5	IKHGUXGNUITLKF-UHFFFAOYSA-N	O=CC
LDHA	IKHGUXGNUITLKF-UHFFFAOYSA-N	O=CC
LDHB	IKHGUXGNUITLKF-UHFFFAOYSA-N	O=CC
LGMN	IKHGUXGNUITLKF-UHFFFAOYSA-N	O=CC
LRP6	IKHGUXGNUITLKF-UHFFFAOYSA-N	O=CC
MASP1	IKHGUXGNUITLKF-UHFFFAOYSA-N	O=CC
MCL1	IKHGUXGNUITLKF-UHFFFAOYSA-N	O=CC
MDH1	IKHGUXGNUITLKF-UHFFFAOYSA-N	O=CC
MDH1B	IKHGUXGNUITLKF-UHFFFAOYSA-N	O=CC
MDM4	IKHGUXGNUITLKF-UHFFFAOYSA-N	O=CC
MLH1	IKHGUXGNUITLKF-UHFFFAOYSA-N	O=CC
NCF4	IKHGUXGNUITLKF-UHFFFAOYSA-N	O=CC
NCK2	IKHGUXGNUITLKF-UHFFFAOYSA-N	O=CC
OGT	IKHGUXGNUITLKF-UHFFFAOYSA-N	O=CC
ORC1	IKHGUXGNUITLKF-UHFFFAOYSA-N	O=CC
PADI4	IKHGUXGNUITLKF-UHFFFAOYSA-N	O=CC
PAICS	IKHGUXGNUITLKF-UHFFFAOYSA-N	O=CC
PARVB	IKHGUXGNUITLKF-UHFFFAOYSA-N	O=CC
PCSK1	IKHGUXGNUITLKF-UHFFFAOYSA-N	O=CC
PCSK2	IKHGUXGNUITLKF-UHFFFAOYSA-N	O=CC
PCSK4	IKHGUXGNUITLKF-UHFFFAOYSA-N	O=CC
PCSK5	IKHGUXGNUITLKF-UHFFFAOYSA-N	O=CC
PCSK7	IKHGUXGNUITLKF-UHFFFAOYSA-N	O=CC
PCSK9	IKHGUXGNUITLKF-UHFFFAOYSA-N	O=CC
PDCL	IKHGUXGNUITLKF-UHFFFAOYSA-N	O=CC
PEX13	IKHGUXGNUITLKF-UHFFFAOYSA-N	O=CC
PFN1	IKHGUXGNUITLKF-UHFFFAOYSA-N	O=CC
PLCG1	IKHGUXGNUITLKF-UHFFFAOYSA-N	O=CC
PLK1	IKHGUXGNUITLKF-UHFFFAOYSA-N	O=CC
PMS2	IKHGUXGNUITLKF-UHFFFAOYSA-N	O=CC
PNKP	IKHGUXGNUITLKF-UHFFFAOYSA-N	O=CC
PPIA	IKHGUXGNUITLKF-UHFFFAOYSA-N	O=CC
PPIF	IKHGUXGNUITLKF-UHFFFAOYSA-N	O=CC
PRMT5	IKHGUXGNUITLKF-UHFFFAOYSA-N	O=CC
PSMA1	IKHGUXGNUITLKF-UHFFFAOYSA-N	O=CC
PSMA2	IKHGUXGNUITLKF-UHFFFAOYSA-N	O=CC
PSMA3	IKHGUXGNUITLKF-UHFFFAOYSA-N	O=CC
PSMA4	IKHGUXGNUITLKF-UHFFFAOYSA-N	O=CC
PSMA5	IKHGUXGNUITLKF-UHFFFAOYSA-N	O=CC
PSMA6	IKHGUXGNUITLKF-UHFFFAOYSA-N	O=CC
PSMA7	IKHGUXGNUITLKF-UHFFFAOYSA-N	O=CC
PSMA8	IKHGUXGNUITLKF-UHFFFAOYSA-N	O=CC
PSMB1	IKHGUXGNUITLKF-UHFFFAOYSA-N	O=CC
PSMB10	IKHGUXGNUITLKF-UHFFFAOYSA-N	O=CC
PSMB2	IKHGUXGNUITLKF-UHFFFAOYSA-N	O=CC
PSMB4	IKHGUXGNUITLKF-UHFFFAOYSA-N	O=CC
PSMB7	IKHGUXGNUITLKF-UHFFFAOYSA-N	O=CC
PTPN1	IKHGUXGNUITLKF-UHFFFAOYSA-N	O=CC
RBM5	IKHGUXGNUITLKF-UHFFFAOYSA-N	O=CC
RHO	IKHGUXGNUITLKF-UHFFFAOYSA-N	O=CC
RNASE1	IKHGUXGNUITLKF-UHFFFAOYSA-N	O=CC
S100A10	IKHGUXGNUITLKF-UHFFFAOYSA-N	O=CC
S100A11	IKHGUXGNUITLKF-UHFFFAOYSA-N	O=CC
S100A3	IKHGUXGNUITLKF-UHFFFAOYSA-N	O=CC
SERPINB1	IKHGUXGNUITLKF-UHFFFAOYSA-N	O=CC
SERPINB2	IKHGUXGNUITLKF-UHFFFAOYSA-N	O=CC
SERPINC1	IKHGUXGNUITLKF-UHFFFAOYSA-N	O=CC
SERPINE1	IKHGUXGNUITLKF-UHFFFAOYSA-N	O=CC
SERPINH1	IKHGUXGNUITLKF-UHFFFAOYSA-N	O=CC
SETD7	IKHGUXGNUITLKF-UHFFFAOYSA-N	O=CC
SIAH1	IKHGUXGNUITLKF-UHFFFAOYSA-N	O=CC
SIRT3	IKHGUXGNUITLKF-UHFFFAOYSA-N	O=CC
SOD1	IKHGUXGNUITLKF-UHFFFAOYSA-N	O=CC
SPOP	IKHGUXGNUITLKF-UHFFFAOYSA-N	O=CC
SPOPL	IKHGUXGNUITLKF-UHFFFAOYSA-N	O=CC
STIP1	IKHGUXGNUITLKF-UHFFFAOYSA-N	O=CC
SUN2	IKHGUXGNUITLKF-UHFFFAOYSA-N	O=CC
TFPI	IKHGUXGNUITLKF-UHFFFAOYSA-N	O=CC
TGM2	IKHGUXGNUITLKF-UHFFFAOYSA-N	O=CC
TLL1	IKHGUXGNUITLKF-UHFFFAOYSA-N	O=CC
TNFSF13B	IKHGUXGNUITLKF-UHFFFAOYSA-N	O=CC
TPSAB1	IKHGUXGNUITLKF-UHFFFAOYSA-N	O=CC
TRAF2	IKHGUXGNUITLKF-UHFFFAOYSA-N	O=CC
TSG101	IKHGUXGNUITLKF-UHFFFAOYSA-N	O=CC
WDR5	IKHGUXGNUITLKF-UHFFFAOYSA-N	O=CC
WDR77	IKHGUXGNUITLKF-UHFFFAOYSA-N	O=CC
CELA1	CSCPPACGZOOCGX-UHFFFAOYSA-N	CC(=O)C
CPA1	CSCPPACGZOOCGX-UHFFFAOYSA-N	CC(=O)C
EP300	CSCPPACGZOOCGX-UHFFFAOYSA-N	CC(=O)C
LMNA	CSCPPACGZOOCGX-UHFFFAOYSA-N	CC(=O)C
NAGS	RFMMMVDNIPUKGG-UHFFFAOYSA-N	OC(=O)C(NC(=O)C)CCC(O)=O
ACACB	GFFGJBXGBJISGV-UHFFFAOYSA-N	Nc1ncnc2c1nc[nH]2
ACP1	GFFGJBXGBJISGV-UHFFFAOYSA-N	Nc1ncnc2c1nc[nH]2
ACVR2B	GFFGJBXGBJISGV-UHFFFAOYSA-N	Nc1ncnc2c1nc[nH]2
AHCYL1	GFFGJBXGBJISGV-UHFFFAOYSA-N	Nc1ncnc2c1nc[nH]2
APRT	GFFGJBXGBJISGV-UHFFFAOYSA-N	Nc1ncnc2c1nc[nH]2
CHFR	GFFGJBXGBJISGV-UHFFFAOYSA-N	Nc1ncnc2c1nc[nH]2
HSP90AA1	GFFGJBXGBJISGV-UHFFFAOYSA-N	Nc1ncnc2c1nc[nH]2
LMNA	GFFGJBXGBJISGV-UHFFFAOYSA-N	Nc1ncnc2c1nc[nH]2
MTAP	GFFGJBXGBJISGV-UHFFFAOYSA-N	Nc1ncnc2c1nc[nH]2
PARD3B	GFFGJBXGBJISGV-UHFFFAOYSA-N	Nc1ncnc2c1nc[nH]2
PECR	GFFGJBXGBJISGV-UHFFFAOYSA-N	Nc1ncnc2c1nc[nH]2
PNMT	GFFGJBXGBJISGV-UHFFFAOYSA-N	Nc1ncnc2c1nc[nH]2
PNP	GFFGJBXGBJISGV-UHFFFAOYSA-N	Nc1ncnc2c1nc[nH]2
PRKCI	GFFGJBXGBJISGV-UHFFFAOYSA-N	Nc1ncnc2c1nc[nH]2
PRKCZ	GFFGJBXGBJISGV-UHFFFAOYSA-N	Nc1ncnc2c1nc[nH]2
PYGM	GFFGJBXGBJISGV-UHFFFAOYSA-N	Nc1ncnc2c1nc[nH]2
SF3B1	GFFGJBXGBJISGV-UHFFFAOYSA-N	Nc1ncnc2c1nc[nH]2
SF3B6	GFFGJBXGBJISGV-UHFFFAOYSA-N	Nc1ncnc2c1nc[nH]2
STK24	GFFGJBXGBJISGV-UHFFFAOYSA-N	Nc1ncnc2c1nc[nH]2
HIF1A	OIRDTQYFTABQOQ-UHFFFAOYSA-N	OCC1OC(C(C1O)O)n1cnc2c1ncnc2N
PIM1	OIRDTQYFTABQOQ-UHFFFAOYSA-N	OCC1OC(C(C1O)O)n1cnc2c1ncnc2N
ADK	OIRDTQYFTABQOQ-UHFFFAOYSA-N	OCC1OC(C(C1O)O)n1cnc2c1ncnc2N
ADORA1	OIRDTQYFTABQOQ-UHFFFAOYSA-N	OCC1OC(C(C1O)O)n1cnc2c1ncnc2N
ADORA2A	OIRDTQYFTABQOQ-UHFFFAOYSA-N	OCC1OC(C(C1O)O)n1cnc2c1ncnc2N
AFF4	OIRDTQYFTABQOQ-UHFFFAOYSA-N	OCC1OC(C(C1O)O)n1cnc2c1ncnc2N
AHCY	OIRDTQYFTABQOQ-UHFFFAOYSA-N	OCC1OC(C(C1O)O)n1cnc2c1ncnc2N
AURKA	OIRDTQYFTABQOQ-UHFFFAOYSA-N	OCC1OC(C(C1O)O)n1cnc2c1ncnc2N
CCNT1	OIRDTQYFTABQOQ-UHFFFAOYSA-N	OCC1OC(C(C1O)O)n1cnc2c1ncnc2N
CDK9	OIRDTQYFTABQOQ-UHFFFAOYSA-N	OCC1OC(C(C1O)O)n1cnc2c1ncnc2N
EPRS	OIRDTQYFTABQOQ-UHFFFAOYSA-N	OCC1OC(C(C1O)O)n1cnc2c1ncnc2N
HINT1	OIRDTQYFTABQOQ-UHFFFAOYSA-N	OCC1OC(C(C1O)O)n1cnc2c1ncnc2N
HINT2	OIRDTQYFTABQOQ-UHFFFAOYSA-N	OCC1OC(C(C1O)O)n1cnc2c1ncnc2N
HTT	OIRDTQYFTABQOQ-UHFFFAOYSA-N	OCC1OC(C(C1O)O)n1cnc2c1ncnc2N
LMNA	OIRDTQYFTABQOQ-UHFFFAOYSA-N	OCC1OC(C(C1O)O)n1cnc2c1ncnc2N
LTF	OIRDTQYFTABQOQ-UHFFFAOYSA-N	OCC1OC(C(C1O)O)n1cnc2c1ncnc2N
MAP3K7	OIRDTQYFTABQOQ-UHFFFAOYSA-N	OCC1OC(C(C1O)O)n1cnc2c1ncnc2N
MAT2A	OIRDTQYFTABQOQ-UHFFFAOYSA-N	OCC1OC(C(C1O)O)n1cnc2c1ncnc2N
MAT2B	OIRDTQYFTABQOQ-UHFFFAOYSA-N	OCC1OC(C(C1O)O)n1cnc2c1ncnc2N
NT5C2	OIRDTQYFTABQOQ-UHFFFAOYSA-N	OCC1OC(C(C1O)O)n1cnc2c1ncnc2N
NT5E	OIRDTQYFTABQOQ-UHFFFAOYSA-N	OCC1OC(C(C1O)O)n1cnc2c1ncnc2N
PKLR	OIRDTQYFTABQOQ-UHFFFAOYSA-N	OCC1OC(C(C1O)O)n1cnc2c1ncnc2N
PNP	OIRDTQYFTABQOQ-UHFFFAOYSA-N	OCC1OC(C(C1O)O)n1cnc2c1ncnc2N
PRKACA	OIRDTQYFTABQOQ-UHFFFAOYSA-N	OCC1OC(C(C1O)O)n1cnc2c1ncnc2N
PRKACB	OIRDTQYFTABQOQ-UHFFFAOYSA-N	OCC1OC(C(C1O)O)n1cnc2c1ncnc2N
RET	OIRDTQYFTABQOQ-UHFFFAOYSA-N	OCC1OC(C(C1O)O)n1cnc2c1ncnc2N
RNASE1	OIRDTQYFTABQOQ-UHFFFAOYSA-N	OCC1OC(C(C1O)O)n1cnc2c1ncnc2N
TF	OIRDTQYFTABQOQ-UHFFFAOYSA-N	OCC1OC(C(C1O)O)n1cnc2c1ncnc2N
AVIL	AYFVYJQAPQTCCC-UHFFFAOYSA-N	OC(C(N)C(O)=O)C
F2	AYFVYJQAPQTCCC-UHFFFAOYSA-N	OC(C(N)C(O)=O)C
LGALS3	AYFVYJQAPQTCCC-UHFFFAOYSA-N	OC(C(N)C(O)=O)C
VIL1	AYFVYJQAPQTCCC-UHFFFAOYSA-N	OC(C(N)C(O)=O)C
ZG16	AYFVYJQAPQTCCC-UHFFFAOYSA-N	OC(C(N)C(O)=O)C
EGFR	WQZGKKKJIJFFOK-UHFFFAOYSA-N	O1C(CO)C(O)C(O)C(O)C1O
ERBB2	WQZGKKKJIJFFOK-UHFFFAOYSA-N	O1C(CO)C(O)C(O)C(O)C1O
GBA	WQZGKKKJIJFFOK-UHFFFAOYSA-N	O1C(CO)C(O)C(O)C(O)C1O
IGF1R	WQZGKKKJIJFFOK-UHFFFAOYSA-N	O1C(CO)C(O)C(O)C(O)C1O
IL6ST	WQZGKKKJIJFFOK-UHFFFAOYSA-N	O1C(CO)C(O)C(O)C(O)C1O
KIT	WQZGKKKJIJFFOK-UHFFFAOYSA-N	O1C(CO)C(O)C(O)C(O)C1O
A2M	WQZGKKKJIJFFOK-UHFFFAOYSA-N	O1C(CO)C(O)C(O)C(O)C1O
ACE	WQZGKKKJIJFFOK-UHFFFAOYSA-N	O1C(CO)C(O)C(O)C(O)C1O
ACE2	WQZGKKKJIJFFOK-UHFFFAOYSA-N	O1C(CO)C(O)C(O)C(O)C1O
ACHE	WQZGKKKJIJFFOK-UHFFFAOYSA-N	O1C(CO)C(O)C(O)C(O)C1O
ACPP	WQZGKKKJIJFFOK-UHFFFAOYSA-N	O1C(CO)C(O)C(O)C(O)C1O
ACR	WQZGKKKJIJFFOK-UHFFFAOYSA-N	O1C(CO)C(O)C(O)C(O)C1O
ACTA1	WQZGKKKJIJFFOK-UHFFFAOYSA-N	O1C(CO)C(O)C(O)C(O)C1O
ACTA2	WQZGKKKJIJFFOK-UHFFFAOYSA-N	O1C(CO)C(O)C(O)C(O)C1O
ACTC1	WQZGKKKJIJFFOK-UHFFFAOYSA-N	O1C(CO)C(O)C(O)C(O)C1O
ACVR2A	WQZGKKKJIJFFOK-UHFFFAOYSA-N	O1C(CO)C(O)C(O)C(O)C1O
ACVR2B	WQZGKKKJIJFFOK-UHFFFAOYSA-N	O1C(CO)C(O)C(O)C(O)C1O
ADA	WQZGKKKJIJFFOK-UHFFFAOYSA-N	O1C(CO)C(O)C(O)C(O)C1O
ADAM33	WQZGKKKJIJFFOK-UHFFFAOYSA-N	O1C(CO)C(O)C(O)C(O)C1O
ADAMTS13	WQZGKKKJIJFFOK-UHFFFAOYSA-N	O1C(CO)C(O)C(O)C(O)C1O
AGA	WQZGKKKJIJFFOK-UHFFFAOYSA-N	O1C(CO)C(O)C(O)C(O)C1O
ALB	WQZGKKKJIJFFOK-UHFFFAOYSA-N	O1C(CO)C(O)C(O)C(O)C1O
AMIGO1	WQZGKKKJIJFFOK-UHFFFAOYSA-N	O1C(CO)C(O)C(O)C(O)C1O
AMIGO2	WQZGKKKJIJFFOK-UHFFFAOYSA-N	O1C(CO)C(O)C(O)C(O)C1O
AMY1A	WQZGKKKJIJFFOK-UHFFFAOYSA-N	O1C(CO)C(O)C(O)C(O)C1O
AMY2A	WQZGKKKJIJFFOK-UHFFFAOYSA-N	O1C(CO)C(O)C(O)C(O)C1O
ANPEP	WQZGKKKJIJFFOK-UHFFFAOYSA-N	O1C(CO)C(O)C(O)C(O)C1O
AOC1	WQZGKKKJIJFFOK-UHFFFAOYSA-N	O1C(CO)C(O)C(O)C(O)C1O
AOC3	WQZGKKKJIJFFOK-UHFFFAOYSA-N	O1C(CO)C(O)C(O)C(O)C1O
APCS	WQZGKKKJIJFFOK-UHFFFAOYSA-N	O1C(CO)C(O)C(O)C(O)C1O
APOH	WQZGKKKJIJFFOK-UHFFFAOYSA-N	O1C(CO)C(O)C(O)C(O)C1O
ARTN	WQZGKKKJIJFFOK-UHFFFAOYSA-N	O1C(CO)C(O)C(O)C(O)C1O
AZGP1	WQZGKKKJIJFFOK-UHFFFAOYSA-N	O1C(CO)C(O)C(O)C(O)C1O
B2M	WQZGKKKJIJFFOK-UHFFFAOYSA-N	O1C(CO)C(O)C(O)C(O)C1O
B3GAT1	WQZGKKKJIJFFOK-UHFFFAOYSA-N	O1C(CO)C(O)C(O)C(O)C1O
B3GAT3	WQZGKKKJIJFFOK-UHFFFAOYSA-N	O1C(CO)C(O)C(O)C(O)C1O
B4GALT1	WQZGKKKJIJFFOK-UHFFFAOYSA-N	O1C(CO)C(O)C(O)C(O)C1O
BCHE	WQZGKKKJIJFFOK-UHFFFAOYSA-N	O1C(CO)C(O)C(O)C(O)C1O
BMP7	WQZGKKKJIJFFOK-UHFFFAOYSA-N	O1C(CO)C(O)C(O)C(O)C1O
C2	WQZGKKKJIJFFOK-UHFFFAOYSA-N	O1C(CO)C(O)C(O)C(O)C1O
C3	WQZGKKKJIJFFOK-UHFFFAOYSA-N	O1C(CO)C(O)C(O)C(O)C1O
C4A	WQZGKKKJIJFFOK-UHFFFAOYSA-N	O1C(CO)C(O)C(O)C(O)C1O
C5	WQZGKKKJIJFFOK-UHFFFAOYSA-N	O1C(CO)C(O)C(O)C(O)C1O
C6	WQZGKKKJIJFFOK-UHFFFAOYSA-N	O1C(CO)C(O)C(O)C(O)C1O
C8A	WQZGKKKJIJFFOK-UHFFFAOYSA-N	O1C(CO)C(O)C(O)C(O)C1O
C8B	WQZGKKKJIJFFOK-UHFFFAOYSA-N	O1C(CO)C(O)C(O)C(O)C1O
C8G	WQZGKKKJIJFFOK-UHFFFAOYSA-N	O1C(CO)C(O)C(O)C(O)C1O
CA14	WQZGKKKJIJFFOK-UHFFFAOYSA-N	O1C(CO)C(O)C(O)C(O)C1O
CA4	WQZGKKKJIJFFOK-UHFFFAOYSA-N	O1C(CO)C(O)C(O)C(O)C1O
CA9	WQZGKKKJIJFFOK-UHFFFAOYSA-N	O1C(CO)C(O)C(O)C(O)C1O
CALR	WQZGKKKJIJFFOK-UHFFFAOYSA-N	O1C(CO)C(O)C(O)C(O)C1O
CALR3	WQZGKKKJIJFFOK-UHFFFAOYSA-N	O1C(CO)C(O)C(O)C(O)C1O
CASQ1	WQZGKKKJIJFFOK-UHFFFAOYSA-N	O1C(CO)C(O)C(O)C(O)C1O
CASQ2	WQZGKKKJIJFFOK-UHFFFAOYSA-N	O1C(CO)C(O)C(O)C(O)C1O
CD180	WQZGKKKJIJFFOK-UHFFFAOYSA-N	O1C(CO)C(O)C(O)C(O)C1O
CD1B	WQZGKKKJIJFFOK-UHFFFAOYSA-N	O1C(CO)C(O)C(O)C(O)C1O
CD1D	WQZGKKKJIJFFOK-UHFFFAOYSA-N	O1C(CO)C(O)C(O)C(O)C1O
CD2	WQZGKKKJIJFFOK-UHFFFAOYSA-N	O1C(CO)C(O)C(O)C(O)C1O
CD207	WQZGKKKJIJFFOK-UHFFFAOYSA-N	O1C(CO)C(O)C(O)C(O)C1O
CD209	WQZGKKKJIJFFOK-UHFFFAOYSA-N	O1C(CO)C(O)C(O)C(O)C1O
CD276	WQZGKKKJIJFFOK-UHFFFAOYSA-N	O1C(CO)C(O)C(O)C(O)C1O
CD4	WQZGKKKJIJFFOK-UHFFFAOYSA-N	O1C(CO)C(O)C(O)C(O)C1O
CD46	WQZGKKKJIJFFOK-UHFFFAOYSA-N	O1C(CO)C(O)C(O)C(O)C1O
CD80	WQZGKKKJIJFFOK-UHFFFAOYSA-N	O1C(CO)C(O)C(O)C(O)C1O
CDH1	WQZGKKKJIJFFOK-UHFFFAOYSA-N	O1C(CO)C(O)C(O)C(O)C1O
CDH2	WQZGKKKJIJFFOK-UHFFFAOYSA-N	O1C(CO)C(O)C(O)C(O)C1O
CDH3	WQZGKKKJIJFFOK-UHFFFAOYSA-N	O1C(CO)C(O)C(O)C(O)C1O
CES1	WQZGKKKJIJFFOK-UHFFFAOYSA-N	O1C(CO)C(O)C(O)C(O)C1O
CETP	WQZGKKKJIJFFOK-UHFFFAOYSA-N	O1C(CO)C(O)C(O)C(O)C1O
CFD	WQZGKKKJIJFFOK-UHFFFAOYSA-N	O1C(CO)C(O)C(O)C(O)C1O
CFH	WQZGKKKJIJFFOK-UHFFFAOYSA-N	O1C(CO)C(O)C(O)C(O)C1O
CHDH	WQZGKKKJIJFFOK-UHFFFAOYSA-N	O1C(CO)C(O)C(O)C(O)C1O
CHI3L1	WQZGKKKJIJFFOK-UHFFFAOYSA-N	O1C(CO)C(O)C(O)C(O)C1O
CHRNA1	WQZGKKKJIJFFOK-UHFFFAOYSA-N	O1C(CO)C(O)C(O)C(O)C1O
CLC	WQZGKKKJIJFFOK-UHFFFAOYSA-N	O1C(CO)C(O)C(O)C(O)C1O
CLEC2A	WQZGKKKJIJFFOK-UHFFFAOYSA-N	O1C(CO)C(O)C(O)C(O)C1O
CLEC4A	WQZGKKKJIJFFOK-UHFFFAOYSA-N	O1C(CO)C(O)C(O)C(O)C1O
CLEC4M	WQZGKKKJIJFFOK-UHFFFAOYSA-N	O1C(CO)C(O)C(O)C(O)C1O
CLPS	WQZGKKKJIJFFOK-UHFFFAOYSA-N	O1C(CO)C(O)C(O)C(O)C1O
COLEC12	WQZGKKKJIJFFOK-UHFFFAOYSA-N	O1C(CO)C(O)C(O)C(O)C1O
COMP	WQZGKKKJIJFFOK-UHFFFAOYSA-N	O1C(CO)C(O)C(O)C(O)C1O
CP	WQZGKKKJIJFFOK-UHFFFAOYSA-N	O1C(CO)C(O)C(O)C(O)C1O
CPB2	WQZGKKKJIJFFOK-UHFFFAOYSA-N	O1C(CO)C(O)C(O)C(O)C1O
CSF1	WQZGKKKJIJFFOK-UHFFFAOYSA-N	O1C(CO)C(O)C(O)C(O)C1O
CSF1R	WQZGKKKJIJFFOK-UHFFFAOYSA-N	O1C(CO)C(O)C(O)C(O)C1O
CSF2	WQZGKKKJIJFFOK-UHFFFAOYSA-N	O1C(CO)C(O)C(O)C(O)C1O
CSF2RA	WQZGKKKJIJFFOK-UHFFFAOYSA-N	O1C(CO)C(O)C(O)C(O)C1O
CSF2RB	WQZGKKKJIJFFOK-UHFFFAOYSA-N	O1C(CO)C(O)C(O)C(O)C1O
CSTA	WQZGKKKJIJFFOK-UHFFFAOYSA-N	O1C(CO)C(O)C(O)C(O)C1O
CTLA4	WQZGKKKJIJFFOK-UHFFFAOYSA-N	O1C(CO)C(O)C(O)C(O)C1O
CTSC	WQZGKKKJIJFFOK-UHFFFAOYSA-N	O1C(CO)C(O)C(O)C(O)C1O
CTSD	WQZGKKKJIJFFOK-UHFFFAOYSA-N	O1C(CO)C(O)C(O)C(O)C1O
CTSH	WQZGKKKJIJFFOK-UHFFFAOYSA-N	O1C(CO)C(O)C(O)C(O)C1O
CTSL	WQZGKKKJIJFFOK-UHFFFAOYSA-N	O1C(CO)C(O)C(O)C(O)C1O
CUBN	WQZGKKKJIJFFOK-UHFFFAOYSA-N	O1C(CO)C(O)C(O)C(O)C1O
CXADR	WQZGKKKJIJFFOK-UHFFFAOYSA-N	O1C(CO)C(O)C(O)C(O)C1O
DCC	WQZGKKKJIJFFOK-UHFFFAOYSA-N	O1C(CO)C(O)C(O)C(O)C1O
DHDH	WQZGKKKJIJFFOK-UHFFFAOYSA-N	O1C(CO)C(O)C(O)C(O)C1O
DNASE1	WQZGKKKJIJFFOK-UHFFFAOYSA-N	O1C(CO)C(O)C(O)C(O)C1O
DNASE1L2	WQZGKKKJIJFFOK-UHFFFAOYSA-N	O1C(CO)C(O)C(O)C(O)C1O
DNMT1	WQZGKKKJIJFFOK-UHFFFAOYSA-N	O1C(CO)C(O)C(O)C(O)C1O
DPP4	WQZGKKKJIJFFOK-UHFFFAOYSA-N	O1C(CO)C(O)C(O)C(O)C1O
DPP6	WQZGKKKJIJFFOK-UHFFFAOYSA-N	O1C(CO)C(O)C(O)C(O)C1O
DPP7	WQZGKKKJIJFFOK-UHFFFAOYSA-N	O1C(CO)C(O)C(O)C(O)C1O
EFNA1	WQZGKKKJIJFFOK-UHFFFAOYSA-N	O1C(CO)C(O)C(O)C(O)C1O
EFNB2	WQZGKKKJIJFFOK-UHFFFAOYSA-N	O1C(CO)C(O)C(O)C(O)C1O
EFNB3	WQZGKKKJIJFFOK-UHFFFAOYSA-N	O1C(CO)C(O)C(O)C(O)C1O
EGF	WQZGKKKJIJFFOK-UHFFFAOYSA-N	O1C(CO)C(O)C(O)C(O)C1O
ELANE	WQZGKKKJIJFFOK-UHFFFAOYSA-N	O1C(CO)C(O)C(O)C(O)C1O
ENPP1	WQZGKKKJIJFFOK-UHFFFAOYSA-N	O1C(CO)C(O)C(O)C(O)C1O
ENPP2	WQZGKKKJIJFFOK-UHFFFAOYSA-N	O1C(CO)C(O)C(O)C(O)C1O
ENPP3	WQZGKKKJIJFFOK-UHFFFAOYSA-N	O1C(CO)C(O)C(O)C(O)C1O
EPHA2	WQZGKKKJIJFFOK-UHFFFAOYSA-N	O1C(CO)C(O)C(O)C(O)C1O
ERAP1	WQZGKKKJIJFFOK-UHFFFAOYSA-N	O1C(CO)C(O)C(O)C(O)C1O
ERAP2	WQZGKKKJIJFFOK-UHFFFAOYSA-N	O1C(CO)C(O)C(O)C(O)C1O
EXTL2	WQZGKKKJIJFFOK-UHFFFAOYSA-N	O1C(CO)C(O)C(O)C(O)C1O
F10	WQZGKKKJIJFFOK-UHFFFAOYSA-N	O1C(CO)C(O)C(O)C(O)C1O
F2	WQZGKKKJIJFFOK-UHFFFAOYSA-N	O1C(CO)C(O)C(O)C(O)C1O
F3	WQZGKKKJIJFFOK-UHFFFAOYSA-N	O1C(CO)C(O)C(O)C(O)C1O
F5	WQZGKKKJIJFFOK-UHFFFAOYSA-N	O1C(CO)C(O)C(O)C(O)C1O
F7	WQZGKKKJIJFFOK-UHFFFAOYSA-N	O1C(CO)C(O)C(O)C(O)C1O
F8	WQZGKKKJIJFFOK-UHFFFAOYSA-N	O1C(CO)C(O)C(O)C(O)C1O
F9	WQZGKKKJIJFFOK-UHFFFAOYSA-N	O1C(CO)C(O)C(O)C(O)C1O
FBXO2	WQZGKKKJIJFFOK-UHFFFAOYSA-N	O1C(CO)C(O)C(O)C(O)C1O
FCAR	WQZGKKKJIJFFOK-UHFFFAOYSA-N	O1C(CO)C(O)C(O)C(O)C1O
FCER1A	WQZGKKKJIJFFOK-UHFFFAOYSA-N	O1C(CO)C(O)C(O)C(O)C1O
FCER2	WQZGKKKJIJFFOK-UHFFFAOYSA-N	O1C(CO)C(O)C(O)C(O)C1O
FCGR1A	WQZGKKKJIJFFOK-UHFFFAOYSA-N	O1C(CO)C(O)C(O)C(O)C1O
FCGR2A	WQZGKKKJIJFFOK-UHFFFAOYSA-N	O1C(CO)C(O)C(O)C(O)C1O
FCGR2B	WQZGKKKJIJFFOK-UHFFFAOYSA-N	O1C(CO)C(O)C(O)C(O)C1O
FCGR3B	WQZGKKKJIJFFOK-UHFFFAOYSA-N	O1C(CO)C(O)C(O)C(O)C1O
FCGRT	WQZGKKKJIJFFOK-UHFFFAOYSA-N	O1C(CO)C(O)C(O)C(O)C1O
FCN2	WQZGKKKJIJFFOK-UHFFFAOYSA-N	O1C(CO)C(O)C(O)C(O)C1O
FCN3	WQZGKKKJIJFFOK-UHFFFAOYSA-N	O1C(CO)C(O)C(O)C(O)C1O
FGA	WQZGKKKJIJFFOK-UHFFFAOYSA-N	O1C(CO)C(O)C(O)C(O)C1O
FGB	WQZGKKKJIJFFOK-UHFFFAOYSA-N	O1C(CO)C(O)C(O)C(O)C1O
FGG	WQZGKKKJIJFFOK-UHFFFAOYSA-N	O1C(CO)C(O)C(O)C(O)C1O
FIGF	WQZGKKKJIJFFOK-UHFFFAOYSA-N	O1C(CO)C(O)C(O)C(O)C1O
FLAD1	WQZGKKKJIJFFOK-UHFFFAOYSA-N	O1C(CO)C(O)C(O)C(O)C1O
FN1	WQZGKKKJIJFFOK-UHFFFAOYSA-N	O1C(CO)C(O)C(O)C(O)C1O
FOLH1	WQZGKKKJIJFFOK-UHFFFAOYSA-N	O1C(CO)C(O)C(O)C(O)C1O
FOLR2	WQZGKKKJIJFFOK-UHFFFAOYSA-N	O1C(CO)C(O)C(O)C(O)C1O
FSHB	WQZGKKKJIJFFOK-UHFFFAOYSA-N	O1C(CO)C(O)C(O)C(O)C1O
FUCA1	WQZGKKKJIJFFOK-UHFFFAOYSA-N	O1C(CO)C(O)C(O)C(O)C1O
FUCA2	WQZGKKKJIJFFOK-UHFFFAOYSA-N	O1C(CO)C(O)C(O)C(O)C1O
FURIN	WQZGKKKJIJFFOK-UHFFFAOYSA-N	O1C(CO)C(O)C(O)C(O)C1O
FZD5	WQZGKKKJIJFFOK-UHFFFAOYSA-N	O1C(CO)C(O)C(O)C(O)C1O
FZD8	WQZGKKKJIJFFOK-UHFFFAOYSA-N	O1C(CO)C(O)C(O)C(O)C1O
GABBR1	WQZGKKKJIJFFOK-UHFFFAOYSA-N	O1C(CO)C(O)C(O)C(O)C1O
GABBR2	WQZGKKKJIJFFOK-UHFFFAOYSA-N	O1C(CO)C(O)C(O)C(O)C1O
GABRB3	WQZGKKKJIJFFOK-UHFFFAOYSA-N	O1C(CO)C(O)C(O)C(O)C1O
GALE	WQZGKKKJIJFFOK-UHFFFAOYSA-N	O1C(CO)C(O)C(O)C(O)C1O
GALK1	WQZGKKKJIJFFOK-UHFFFAOYSA-N	O1C(CO)C(O)C(O)C(O)C1O
GALK2	WQZGKKKJIJFFOK-UHFFFAOYSA-N	O1C(CO)C(O)C(O)C(O)C1O
GALM	WQZGKKKJIJFFOK-UHFFFAOYSA-N	O1C(CO)C(O)C(O)C(O)C1O
GALNT1	WQZGKKKJIJFFOK-UHFFFAOYSA-N	O1C(CO)C(O)C(O)C(O)C1O
GALNT13	WQZGKKKJIJFFOK-UHFFFAOYSA-N	O1C(CO)C(O)C(O)C(O)C1O
GBE1	WQZGKKKJIJFFOK-UHFFFAOYSA-N	O1C(CO)C(O)C(O)C(O)C1O
GCK	WQZGKKKJIJFFOK-UHFFFAOYSA-N	O1C(CO)C(O)C(O)C(O)C1O
GCNT1	WQZGKKKJIJFFOK-UHFFFAOYSA-N	O1C(CO)C(O)C(O)C(O)C1O
GCNT3	WQZGKKKJIJFFOK-UHFFFAOYSA-N	O1C(CO)C(O)C(O)C(O)C1O
GFRA3	WQZGKKKJIJFFOK-UHFFFAOYSA-N	O1C(CO)C(O)C(O)C(O)C1O
GIF	WQZGKKKJIJFFOK-UHFFFAOYSA-N	O1C(CO)C(O)C(O)C(O)C1O
GLA	WQZGKKKJIJFFOK-UHFFFAOYSA-N	O1C(CO)C(O)C(O)C(O)C1O
GLB1	WQZGKKKJIJFFOK-UHFFFAOYSA-N	O1C(CO)C(O)C(O)C(O)C1O
GLT6D1	WQZGKKKJIJFFOK-UHFFFAOYSA-N	O1C(CO)C(O)C(O)C(O)C1O
GLTP	WQZGKKKJIJFFOK-UHFFFAOYSA-N	O1C(CO)C(O)C(O)C(O)C1O
GNPDA1	WQZGKKKJIJFFOK-UHFFFAOYSA-N	O1C(CO)C(O)C(O)C(O)C1O
GP1BA	WQZGKKKJIJFFOK-UHFFFAOYSA-N	O1C(CO)C(O)C(O)C(O)C1O
GRIA2	WQZGKKKJIJFFOK-UHFFFAOYSA-N	O1C(CO)C(O)C(O)C(O)C1O
GRIA4	WQZGKKKJIJFFOK-UHFFFAOYSA-N	O1C(CO)C(O)C(O)C(O)C1O
GRIK5	WQZGKKKJIJFFOK-UHFFFAOYSA-N	O1C(CO)C(O)C(O)C(O)C1O
GRIN1	WQZGKKKJIJFFOK-UHFFFAOYSA-N	O1C(CO)C(O)C(O)C(O)C1O
GUSB	WQZGKKKJIJFFOK-UHFFFAOYSA-N	O1C(CO)C(O)C(O)C(O)C1O
GYG1	WQZGKKKJIJFFOK-UHFFFAOYSA-N	O1C(CO)C(O)C(O)C(O)C1O
GYS1	WQZGKKKJIJFFOK-UHFFFAOYSA-N	O1C(CO)C(O)C(O)C(O)C1O
GYS2	WQZGKKKJIJFFOK-UHFFFAOYSA-N	O1C(CO)C(O)C(O)C(O)C1O
GZMB	WQZGKKKJIJFFOK-UHFFFAOYSA-N	O1C(CO)C(O)C(O)C(O)C1O
HBA1;	WQZGKKKJIJFFOK-UHFFFAOYSA-N	O1C(CO)C(O)C(O)C(O)C1O
HBB	WQZGKKKJIJFFOK-UHFFFAOYSA-N	O1C(CO)C(O)C(O)C(O)C1O
HEXA	WQZGKKKJIJFFOK-UHFFFAOYSA-N	O1C(CO)C(O)C(O)C(O)C1O
HEXB	WQZGKKKJIJFFOK-UHFFFAOYSA-N	O1C(CO)C(O)C(O)C(O)C1O
HGFAC	WQZGKKKJIJFFOK-UHFFFAOYSA-N	O1C(CO)C(O)C(O)C(O)C1O
HK2	WQZGKKKJIJFFOK-UHFFFAOYSA-N	O1C(CO)C(O)C(O)C(O)C1O
HK3	WQZGKKKJIJFFOK-UHFFFAOYSA-N	O1C(CO)C(O)C(O)C(O)C1O
HLA-DMA	WQZGKKKJIJFFOK-UHFFFAOYSA-N	O1C(CO)C(O)C(O)C(O)C1O
HLA-DQA1	WQZGKKKJIJFFOK-UHFFFAOYSA-N	O1C(CO)C(O)C(O)C(O)C1O
HLA-DRB1	WQZGKKKJIJFFOK-UHFFFAOYSA-N	O1C(CO)C(O)C(O)C(O)C1O
HRG	WQZGKKKJIJFFOK-UHFFFAOYSA-N	O1C(CO)C(O)C(O)C(O)C1O
HTR3A	WQZGKKKJIJFFOK-UHFFFAOYSA-N	O1C(CO)C(O)C(O)C(O)C1O
HYAL1	WQZGKKKJIJFFOK-UHFFFAOYSA-N	O1C(CO)C(O)C(O)C(O)C1O
ICAM5	WQZGKKKJIJFFOK-UHFFFAOYSA-N	O1C(CO)C(O)C(O)C(O)C1O
IDUA	WQZGKKKJIJFFOK-UHFFFAOYSA-N	O1C(CO)C(O)C(O)C(O)C1O
IFNB1	WQZGKKKJIJFFOK-UHFFFAOYSA-N	O1C(CO)C(O)C(O)C(O)C1O
IFNG	WQZGKKKJIJFFOK-UHFFFAOYSA-N	O1C(CO)C(O)C(O)C(O)C1O
IFNL1	WQZGKKKJIJFFOK-UHFFFAOYSA-N	O1C(CO)C(O)C(O)C(O)C1O
IFNLR1	WQZGKKKJIJFFOK-UHFFFAOYSA-N	O1C(CO)C(O)C(O)C(O)C1O
IGF2	WQZGKKKJIJFFOK-UHFFFAOYSA-N	O1C(CO)C(O)C(O)C(O)C1O
IGF2R	WQZGKKKJIJFFOK-UHFFFAOYSA-N	O1C(CO)C(O)C(O)C(O)C1O
IGLL5	WQZGKKKJIJFFOK-UHFFFAOYSA-N	O1C(CO)C(O)C(O)C(O)C1O
IL12A	WQZGKKKJIJFFOK-UHFFFAOYSA-N	O1C(CO)C(O)C(O)C(O)C1O
IL12B	WQZGKKKJIJFFOK-UHFFFAOYSA-N	O1C(CO)C(O)C(O)C(O)C1O
IL17A	WQZGKKKJIJFFOK-UHFFFAOYSA-N	O1C(CO)C(O)C(O)C(O)C1O
IL17RA	WQZGKKKJIJFFOK-UHFFFAOYSA-N	O1C(CO)C(O)C(O)C(O)C1O
IL2	WQZGKKKJIJFFOK-UHFFFAOYSA-N	O1C(CO)C(O)C(O)C(O)C1O
IL21	WQZGKKKJIJFFOK-UHFFFAOYSA-N	O1C(CO)C(O)C(O)C(O)C1O
IL21R	WQZGKKKJIJFFOK-UHFFFAOYSA-N	O1C(CO)C(O)C(O)C(O)C1O
IL22	WQZGKKKJIJFFOK-UHFFFAOYSA-N	O1C(CO)C(O)C(O)C(O)C1O
IL22RA1	WQZGKKKJIJFFOK-UHFFFAOYSA-N	O1C(CO)C(O)C(O)C(O)C1O
IL23A	WQZGKKKJIJFFOK-UHFFFAOYSA-N	O1C(CO)C(O)C(O)C(O)C1O
IL2RA	WQZGKKKJIJFFOK-UHFFFAOYSA-N	O1C(CO)C(O)C(O)C(O)C1O
IL2RB	WQZGKKKJIJFFOK-UHFFFAOYSA-N	O1C(CO)C(O)C(O)C(O)C1O
IL2RG	WQZGKKKJIJFFOK-UHFFFAOYSA-N	O1C(CO)C(O)C(O)C(O)C1O
IL34	WQZGKKKJIJFFOK-UHFFFAOYSA-N	O1C(CO)C(O)C(O)C(O)C1O
IL3RA	WQZGKKKJIJFFOK-UHFFFAOYSA-N	O1C(CO)C(O)C(O)C(O)C1O
IL5	WQZGKKKJIJFFOK-UHFFFAOYSA-N	O1C(CO)C(O)C(O)C(O)C1O
IL5RA	WQZGKKKJIJFFOK-UHFFFAOYSA-N	O1C(CO)C(O)C(O)C(O)C1O
IL6R	WQZGKKKJIJFFOK-UHFFFAOYSA-N	O1C(CO)C(O)C(O)C(O)C1O
INS-IGF2	WQZGKKKJIJFFOK-UHFFFAOYSA-N	O1C(CO)C(O)C(O)C(O)C1O
INSR	WQZGKKKJIJFFOK-UHFFFAOYSA-N	O1C(CO)C(O)C(O)C(O)C1O
ITGA2B	WQZGKKKJIJFFOK-UHFFFAOYSA-N	O1C(CO)C(O)C(O)C(O)C1O
ITGA4	WQZGKKKJIJFFOK-UHFFFAOYSA-N	O1C(CO)C(O)C(O)C(O)C1O
ITGA5	WQZGKKKJIJFFOK-UHFFFAOYSA-N	O1C(CO)C(O)C(O)C(O)C1O
ITGAV	WQZGKKKJIJFFOK-UHFFFAOYSA-N	O1C(CO)C(O)C(O)C(O)C1O
ITGAX	WQZGKKKJIJFFOK-UHFFFAOYSA-N	O1C(CO)C(O)C(O)C(O)C1O
ITGB1	WQZGKKKJIJFFOK-UHFFFAOYSA-N	O1C(CO)C(O)C(O)C(O)C1O
ITGB2	WQZGKKKJIJFFOK-UHFFFAOYSA-N	O1C(CO)C(O)C(O)C(O)C1O
ITGB7	WQZGKKKJIJFFOK-UHFFFAOYSA-N	O1C(CO)C(O)C(O)C(O)C1O
JAML	WQZGKKKJIJFFOK-UHFFFAOYSA-N	O1C(CO)C(O)C(O)C(O)C1O
KDR	WQZGKKKJIJFFOK-UHFFFAOYSA-N	O1C(CO)C(O)C(O)C(O)C1O
KIRREL	WQZGKKKJIJFFOK-UHFFFAOYSA-N	O1C(CO)C(O)C(O)C(O)C1O
KIRREL2	WQZGKKKJIJFFOK-UHFFFAOYSA-N	O1C(CO)C(O)C(O)C(O)C1O
KIRREL3	WQZGKKKJIJFFOK-UHFFFAOYSA-N	O1C(CO)C(O)C(O)C(O)C1O
KITLG	WQZGKKKJIJFFOK-UHFFFAOYSA-N	O1C(CO)C(O)C(O)C(O)C1O
KLK3	WQZGKKKJIJFFOK-UHFFFAOYSA-N	O1C(CO)C(O)C(O)C(O)C1O
KLRF2	WQZGKKKJIJFFOK-UHFFFAOYSA-N	O1C(CO)C(O)C(O)C(O)C1O
LALBA	WQZGKKKJIJFFOK-UHFFFAOYSA-N	O1C(CO)C(O)C(O)C(O)C1O
LAMB1	WQZGKKKJIJFFOK-UHFFFAOYSA-N	O1C(CO)C(O)C(O)C(O)C1O
LAMB2	WQZGKKKJIJFFOK-UHFFFAOYSA-N	O1C(CO)C(O)C(O)C(O)C1O
LAMC1	WQZGKKKJIJFFOK-UHFFFAOYSA-N	O1C(CO)C(O)C(O)C(O)C1O
LCN2	WQZGKKKJIJFFOK-UHFFFAOYSA-N	O1C(CO)C(O)C(O)C(O)C1O
LDLR	WQZGKKKJIJFFOK-UHFFFAOYSA-N	O1C(CO)C(O)C(O)C(O)C1O
LGALS1	WQZGKKKJIJFFOK-UHFFFAOYSA-N	O1C(CO)C(O)C(O)C(O)C1O
LGALS2	WQZGKKKJIJFFOK-UHFFFAOYSA-N	O1C(CO)C(O)C(O)C(O)C1O
LGALS3	WQZGKKKJIJFFOK-UHFFFAOYSA-N	O1C(CO)C(O)C(O)C(O)C1O
LGALS7	WQZGKKKJIJFFOK-UHFFFAOYSA-N	O1C(CO)C(O)C(O)C(O)C1O
LGALS8	WQZGKKKJIJFFOK-UHFFFAOYSA-N	O1C(CO)C(O)C(O)C(O)C1O
LGALS9	WQZGKKKJIJFFOK-UHFFFAOYSA-N	O1C(CO)C(O)C(O)C(O)C1O
LGR5	WQZGKKKJIJFFOK-UHFFFAOYSA-N	O1C(CO)C(O)C(O)C(O)C1O
LIFR	WQZGKKKJIJFFOK-UHFFFAOYSA-N	O1C(CO)C(O)C(O)C(O)C1O
LINGO1	WQZGKKKJIJFFOK-UHFFFAOYSA-N	O1C(CO)C(O)C(O)C(O)C1O
LMAN1	WQZGKKKJIJFFOK-UHFFFAOYSA-N	O1C(CO)C(O)C(O)C(O)C1O
LMAN2	WQZGKKKJIJFFOK-UHFFFAOYSA-N	O1C(CO)C(O)C(O)C(O)C1O
LMAN2L	WQZGKKKJIJFFOK-UHFFFAOYSA-N	O1C(CO)C(O)C(O)C(O)C1O
LPO	WQZGKKKJIJFFOK-UHFFFAOYSA-N	O1C(CO)C(O)C(O)C(O)C1O
LRRC4C	WQZGKKKJIJFFOK-UHFFFAOYSA-N	O1C(CO)C(O)C(O)C(O)C1O
LTF	WQZGKKKJIJFFOK-UHFFFAOYSA-N	O1C(CO)C(O)C(O)C(O)C1O
LY86	WQZGKKKJIJFFOK-UHFFFAOYSA-N	O1C(CO)C(O)C(O)C(O)C1O
LY96	WQZGKKKJIJFFOK-UHFFFAOYSA-N	O1C(CO)C(O)C(O)C(O)C1O
LYZ	WQZGKKKJIJFFOK-UHFFFAOYSA-N	O1C(CO)C(O)C(O)C(O)C1O
M6PR	WQZGKKKJIJFFOK-UHFFFAOYSA-N	O1C(CO)C(O)C(O)C(O)C1O
MAN1A1	WQZGKKKJIJFFOK-UHFFFAOYSA-N	O1C(CO)C(O)C(O)C(O)C1O
MAN1A2	WQZGKKKJIJFFOK-UHFFFAOYSA-N	O1C(CO)C(O)C(O)C(O)C1O
MAN1C1	WQZGKKKJIJFFOK-UHFFFAOYSA-N	O1C(CO)C(O)C(O)C(O)C1O
MAN2A1	WQZGKKKJIJFFOK-UHFFFAOYSA-N	O1C(CO)C(O)C(O)C(O)C1O
MAN2A2	WQZGKKKJIJFFOK-UHFFFAOYSA-N	O1C(CO)C(O)C(O)C(O)C1O
MAN2B1	WQZGKKKJIJFFOK-UHFFFAOYSA-N	O1C(CO)C(O)C(O)C(O)C1O
MAN2B2	WQZGKKKJIJFFOK-UHFFFAOYSA-N	O1C(CO)C(O)C(O)C(O)C1O
MASP1	WQZGKKKJIJFFOK-UHFFFAOYSA-N	O1C(CO)C(O)C(O)C(O)C1O
MASP2	WQZGKKKJIJFFOK-UHFFFAOYSA-N	O1C(CO)C(O)C(O)C(O)C1O
MCFD2	WQZGKKKJIJFFOK-UHFFFAOYSA-N	O1C(CO)C(O)C(O)C(O)C1O
MEP1B	WQZGKKKJIJFFOK-UHFFFAOYSA-N	O1C(CO)C(O)C(O)C(O)C1O
MINPP1	WQZGKKKJIJFFOK-UHFFFAOYSA-N	O1C(CO)C(O)C(O)C(O)C1O
MPO	WQZGKKKJIJFFOK-UHFFFAOYSA-N	O1C(CO)C(O)C(O)C(O)C1O
MST1R	WQZGKKKJIJFFOK-UHFFFAOYSA-N	O1C(CO)C(O)C(O)C(O)C1O
NAGA	WQZGKKKJIJFFOK-UHFFFAOYSA-N	O1C(CO)C(O)C(O)C(O)C1O
NAGK	WQZGKKKJIJFFOK-UHFFFAOYSA-N	O1C(CO)C(O)C(O)C(O)C1O
NECTIN1	WQZGKKKJIJFFOK-UHFFFAOYSA-N	O1C(CO)C(O)C(O)C(O)C1O
NECTIN2	WQZGKKKJIJFFOK-UHFFFAOYSA-N	O1C(CO)C(O)C(O)C(O)C1O
NECTIN3	WQZGKKKJIJFFOK-UHFFFAOYSA-N	O1C(CO)C(O)C(O)C(O)C1O
NEO1	WQZGKKKJIJFFOK-UHFFFAOYSA-N	O1C(CO)C(O)C(O)C(O)C1O
NGF	WQZGKKKJIJFFOK-UHFFFAOYSA-N	O1C(CO)C(O)C(O)C(O)C1O
NGLY1	WQZGKKKJIJFFOK-UHFFFAOYSA-N	O1C(CO)C(O)C(O)C(O)C1O
NLGN1	WQZGKKKJIJFFOK-UHFFFAOYSA-N	O1C(CO)C(O)C(O)C(O)C1O
NLGN2	WQZGKKKJIJFFOK-UHFFFAOYSA-N	O1C(CO)C(O)C(O)C(O)C1O
NLGN3	WQZGKKKJIJFFOK-UHFFFAOYSA-N	O1C(CO)C(O)C(O)C(O)C1O
NLGN4X	WQZGKKKJIJFFOK-UHFFFAOYSA-N	O1C(CO)C(O)C(O)C(O)C1O
NPR3	WQZGKKKJIJFFOK-UHFFFAOYSA-N	O1C(CO)C(O)C(O)C(O)C1O
NRP1	WQZGKKKJIJFFOK-UHFFFAOYSA-N	O1C(CO)C(O)C(O)C(O)C1O
NRXN1	WQZGKKKJIJFFOK-UHFFFAOYSA-N	O1C(CO)C(O)C(O)C(O)C1O
NRXN2	WQZGKKKJIJFFOK-UHFFFAOYSA-N	O1C(CO)C(O)C(O)C(O)C1O
NTNG1	WQZGKKKJIJFFOK-UHFFFAOYSA-N	O1C(CO)C(O)C(O)C(O)C1O
NTRK1	WQZGKKKJIJFFOK-UHFFFAOYSA-N	O1C(CO)C(O)C(O)C(O)C1O
NUDT9	WQZGKKKJIJFFOK-UHFFFAOYSA-N	O1C(CO)C(O)C(O)C(O)C1O
OS9	WQZGKKKJIJFFOK-UHFFFAOYSA-N	O1C(CO)C(O)C(O)C(O)C1O
PCSK1	WQZGKKKJIJFFOK-UHFFFAOYSA-N	O1C(CO)C(O)C(O)C(O)C1O
PCSK2	WQZGKKKJIJFFOK-UHFFFAOYSA-N	O1C(CO)C(O)C(O)C(O)C1O
PCSK4	WQZGKKKJIJFFOK-UHFFFAOYSA-N	O1C(CO)C(O)C(O)C(O)C1O
PCSK5	WQZGKKKJIJFFOK-UHFFFAOYSA-N	O1C(CO)C(O)C(O)C(O)C1O
PCSK7	WQZGKKKJIJFFOK-UHFFFAOYSA-N	O1C(CO)C(O)C(O)C(O)C1O
PHF8	WQZGKKKJIJFFOK-UHFFFAOYSA-N	O1C(CO)C(O)C(O)C(O)C1O
PIP	WQZGKKKJIJFFOK-UHFFFAOYSA-N	O1C(CO)C(O)C(O)C(O)C1O
PLAU	WQZGKKKJIJFFOK-UHFFFAOYSA-N	O1C(CO)C(O)C(O)C(O)C1O
PLAUR	WQZGKKKJIJFFOK-UHFFFAOYSA-N	O1C(CO)C(O)C(O)C(O)C1O
PLBD1	WQZGKKKJIJFFOK-UHFFFAOYSA-N	O1C(CO)C(O)C(O)C(O)C1O
PLBD2	WQZGKKKJIJFFOK-UHFFFAOYSA-N	O1C(CO)C(O)C(O)C(O)C1O
PLG	WQZGKKKJIJFFOK-UHFFFAOYSA-N	O1C(CO)C(O)C(O)C(O)C1O
PLXNA2	WQZGKKKJIJFFOK-UHFFFAOYSA-N	O1C(CO)C(O)C(O)C(O)C1O
PLXNB1	WQZGKKKJIJFFOK-UHFFFAOYSA-N	O1C(CO)C(O)C(O)C(O)C1O
PNLIP	WQZGKKKJIJFFOK-UHFFFAOYSA-N	O1C(CO)C(O)C(O)C(O)C1O
PNLIPRP1	WQZGKKKJIJFFOK-UHFFFAOYSA-N	O1C(CO)C(O)C(O)C(O)C1O
PPARG	WQZGKKKJIJFFOK-UHFFFAOYSA-N	O1C(CO)C(O)C(O)C(O)C1O
PROZ	WQZGKKKJIJFFOK-UHFFFAOYSA-N	O1C(CO)C(O)C(O)C(O)C1O
PTGS2	WQZGKKKJIJFFOK-UHFFFAOYSA-N	O1C(CO)C(O)C(O)C(O)C1O
PTPRM	WQZGKKKJIJFFOK-UHFFFAOYSA-N	O1C(CO)C(O)C(O)C(O)C1O
PYGL	WQZGKKKJIJFFOK-UHFFFAOYSA-N	O1C(CO)C(O)C(O)C(O)C1O
PYGM	WQZGKKKJIJFFOK-UHFFFAOYSA-N	O1C(CO)C(O)C(O)C(O)C1O
REG1A	WQZGKKKJIJFFOK-UHFFFAOYSA-N	O1C(CO)C(O)C(O)C(O)C1O
RELN	WQZGKKKJIJFFOK-UHFFFAOYSA-N	O1C(CO)C(O)C(O)C(O)C1O
REN	WQZGKKKJIJFFOK-UHFFFAOYSA-N	O1C(CO)C(O)C(O)C(O)C1O
RGN	WQZGKKKJIJFFOK-UHFFFAOYSA-N	O1C(CO)C(O)C(O)C(O)C1O
RHO	WQZGKKKJIJFFOK-UHFFFAOYSA-N	O1C(CO)C(O)C(O)C(O)C1O
RNASE1	WQZGKKKJIJFFOK-UHFFFAOYSA-N	O1C(CO)C(O)C(O)C(O)C1O
RSPO1	WQZGKKKJIJFFOK-UHFFFAOYSA-N	O1C(CO)C(O)C(O)C(O)C1O
RTN4R	WQZGKKKJIJFFOK-UHFFFAOYSA-N	O1C(CO)C(O)C(O)C(O)C1O
SCARB2	WQZGKKKJIJFFOK-UHFFFAOYSA-N	O1C(CO)C(O)C(O)C(O)C1O
SELE	WQZGKKKJIJFFOK-UHFFFAOYSA-N	O1C(CO)C(O)C(O)C(O)C1O
SELL	WQZGKKKJIJFFOK-UHFFFAOYSA-N	O1C(CO)C(O)C(O)C(O)C1O
SELP	WQZGKKKJIJFFOK-UHFFFAOYSA-N	O1C(CO)C(O)C(O)C(O)C1O
SEMA3A	WQZGKKKJIJFFOK-UHFFFAOYSA-N	O1C(CO)C(O)C(O)C(O)C1O
SEMA4D	WQZGKKKJIJFFOK-UHFFFAOYSA-N	O1C(CO)C(O)C(O)C(O)C1O
SEMA6A	WQZGKKKJIJFFOK-UHFFFAOYSA-N	O1C(CO)C(O)C(O)C(O)C1O
SERPINA1	WQZGKKKJIJFFOK-UHFFFAOYSA-N	O1C(CO)C(O)C(O)C(O)C1O
SERPINA10	WQZGKKKJIJFFOK-UHFFFAOYSA-N	O1C(CO)C(O)C(O)C(O)C1O
SERPINA5	WQZGKKKJIJFFOK-UHFFFAOYSA-N	O1C(CO)C(O)C(O)C(O)C1O
SERPINC1	WQZGKKKJIJFFOK-UHFFFAOYSA-N	O1C(CO)C(O)C(O)C(O)C1O
SERPIND1	WQZGKKKJIJFFOK-UHFFFAOYSA-N	O1C(CO)C(O)C(O)C(O)C1O
SERPINE1	WQZGKKKJIJFFOK-UHFFFAOYSA-N	O1C(CO)C(O)C(O)C(O)C1O
SFTPA1	WQZGKKKJIJFFOK-UHFFFAOYSA-N	O1C(CO)C(O)C(O)C(O)C1O
SFTPA2	WQZGKKKJIJFFOK-UHFFFAOYSA-N	O1C(CO)C(O)C(O)C(O)C1O
SFTPD	WQZGKKKJIJFFOK-UHFFFAOYSA-N	O1C(CO)C(O)C(O)C(O)C1O
SI	WQZGKKKJIJFFOK-UHFFFAOYSA-N	O1C(CO)C(O)C(O)C(O)C1O
SIGLEC7	WQZGKKKJIJFFOK-UHFFFAOYSA-N	O1C(CO)C(O)C(O)C(O)C1O
SLC14A1	WQZGKKKJIJFFOK-UHFFFAOYSA-N	O1C(CO)C(O)C(O)C(O)C1O
SLC14A2	WQZGKKKJIJFFOK-UHFFFAOYSA-N	O1C(CO)C(O)C(O)C(O)C1O
SLC3A1	WQZGKKKJIJFFOK-UHFFFAOYSA-N	O1C(CO)C(O)C(O)C(O)C1O
SMARCA1	WQZGKKKJIJFFOK-UHFFFAOYSA-N	O1C(CO)C(O)C(O)C(O)C1O
SMARCA5	WQZGKKKJIJFFOK-UHFFFAOYSA-N	O1C(CO)C(O)C(O)C(O)C1O
SORT1	WQZGKKKJIJFFOK-UHFFFAOYSA-N	O1C(CO)C(O)C(O)C(O)C1O
ST3GAL2	WQZGKKKJIJFFOK-UHFFFAOYSA-N	O1C(CO)C(O)C(O)C(O)C1O
ST6GAL1	WQZGKKKJIJFFOK-UHFFFAOYSA-N	O1C(CO)C(O)C(O)C(O)C1O
SYT2	WQZGKKKJIJFFOK-UHFFFAOYSA-N	O1C(CO)C(O)C(O)C(O)C1O
TF	WQZGKKKJIJFFOK-UHFFFAOYSA-N	O1C(CO)C(O)C(O)C(O)C1O
TFRC	WQZGKKKJIJFFOK-UHFFFAOYSA-N	O1C(CO)C(O)C(O)C(O)C1O
TGFA	WQZGKKKJIJFFOK-UHFFFAOYSA-N	O1C(CO)C(O)C(O)C(O)C1O
TGFBR3	WQZGKKKJIJFFOK-UHFFFAOYSA-N	O1C(CO)C(O)C(O)C(O)C1O
THBS2	WQZGKKKJIJFFOK-UHFFFAOYSA-N	O1C(CO)C(O)C(O)C(O)C1O
TLR3	WQZGKKKJIJFFOK-UHFFFAOYSA-N	O1C(CO)C(O)C(O)C(O)C1O
TLR4	WQZGKKKJIJFFOK-UHFFFAOYSA-N	O1C(CO)C(O)C(O)C(O)C1O
TLR8	WQZGKKKJIJFFOK-UHFFFAOYSA-N	O1C(CO)C(O)C(O)C(O)C1O
TNFRSF6B	WQZGKKKJIJFFOK-UHFFFAOYSA-N	O1C(CO)C(O)C(O)C(O)C1O
TNFSF14	WQZGKKKJIJFFOK-UHFFFAOYSA-N	O1C(CO)C(O)C(O)C(O)C1O
TRIM21	WQZGKKKJIJFFOK-UHFFFAOYSA-N	O1C(CO)C(O)C(O)C(O)C1O
TRPV4	WQZGKKKJIJFFOK-UHFFFAOYSA-N	O1C(CO)C(O)C(O)C(O)C1O
VSIG4	WQZGKKKJIJFFOK-UHFFFAOYSA-N	O1C(CO)C(O)C(O)C(O)C1O
VTCN1	WQZGKKKJIJFFOK-UHFFFAOYSA-N	O1C(CO)C(O)C(O)C(O)C1O
VTN	WQZGKKKJIJFFOK-UHFFFAOYSA-N	O1C(CO)C(O)C(O)C(O)C1O
ZG16	WQZGKKKJIJFFOK-UHFFFAOYSA-N	O1C(CO)C(O)C(O)C(O)C1O
ZP3	WQZGKKKJIJFFOK-UHFFFAOYSA-N	O1C(CO)C(O)C(O)C(O)C1O
B4GALT7	SRBFZHDQGSBBOR-UHFFFAOYSA-N	O1CC(O)C(O)C(O)C1O
GLA	SRBFZHDQGSBBOR-UHFFFAOYSA-N	O1CC(O)C(O)C(O)C1O
LTF	SRBFZHDQGSBBOR-UHFFFAOYSA-N	O1CC(O)C(O)C(O)C1O
SERPINE1	SRBFZHDQGSBBOR-UHFFFAOYSA-N	O1CC(O)C(O)C(O)C1O
TF	SRBFZHDQGSBBOR-UHFFFAOYSA-N	O1CC(O)C(O)C(O)C1O
ARG1	ODKSFYDXXFIFQN-UHFFFAOYSA-N	OC(=O)C(N)CCCN=C(N)N
ARG2	ODKSFYDXXFIFQN-UHFFFAOYSA-N	OC(=O)C(N)CCCN=C(N)N
AVIL	ODKSFYDXXFIFQN-UHFFFAOYSA-N	OC(=O)C(N)CCCN=C(N)N
BICD1	ODKSFYDXXFIFQN-UHFFFAOYSA-N	OC(=O)C(N)CCCN=C(N)N
BICD2	ODKSFYDXXFIFQN-UHFFFAOYSA-N	OC(=O)C(N)CCCN=C(N)N
C5	ODKSFYDXXFIFQN-UHFFFAOYSA-N	OC(=O)C(N)CCCN=C(N)N
CELA1	ODKSFYDXXFIFQN-UHFFFAOYSA-N	OC(=O)C(N)CCCN=C(N)N
CPB2	ODKSFYDXXFIFQN-UHFFFAOYSA-N	OC(=O)C(N)CCCN=C(N)N
CTSL	ODKSFYDXXFIFQN-UHFFFAOYSA-N	OC(=O)C(N)CCCN=C(N)N
ENPEP	ODKSFYDXXFIFQN-UHFFFAOYSA-N	OC(=O)C(N)CCCN=C(N)N
F2	ODKSFYDXXFIFQN-UHFFFAOYSA-N	OC(=O)C(N)CCCN=C(N)N
GATM	ODKSFYDXXFIFQN-UHFFFAOYSA-N	OC(=O)C(N)CCCN=C(N)N
LYZ	ODKSFYDXXFIFQN-UHFFFAOYSA-N	OC(=O)C(N)CCCN=C(N)N
NAGS	ODKSFYDXXFIFQN-UHFFFAOYSA-N	OC(=O)C(N)CCCN=C(N)N
NOS1	ODKSFYDXXFIFQN-UHFFFAOYSA-N	OC(=O)C(N)CCCN=C(N)N
NOS2	ODKSFYDXXFIFQN-UHFFFAOYSA-N	OC(=O)C(N)CCCN=C(N)N
NOS3	ODKSFYDXXFIFQN-UHFFFAOYSA-N	OC(=O)C(N)CCCN=C(N)N
PRKACA	ODKSFYDXXFIFQN-UHFFFAOYSA-N	OC(=O)C(N)CCCN=C(N)N
RARS	ODKSFYDXXFIFQN-UHFFFAOYSA-N	OC(=O)C(N)CCCN=C(N)N
TCEB1	ODKSFYDXXFIFQN-UHFFFAOYSA-N	OC(=O)C(N)CCCN=C(N)N
TCEB2	ODKSFYDXXFIFQN-UHFFFAOYSA-N	OC(=O)C(N)CCCN=C(N)N
VHL	ODKSFYDXXFIFQN-UHFFFAOYSA-N	OC(=O)C(N)CCCN=C(N)N
VIL1	ODKSFYDXXFIFQN-UHFFFAOYSA-N	OC(=O)C(N)CCCN=C(N)N
AVIL	DCXYFEDJOCDNAF-UHFFFAOYSA-N	OC(=O)C(N)CC(=O)N
IFNB1	DCXYFEDJOCDNAF-UHFFFAOYSA-N	OC(=O)C(N)CC(=O)N
VIL1	DCXYFEDJOCDNAF-UHFFFAOYSA-N	OC(=O)C(N)CC(=O)N
BUB1	ZKHQWZAMYRWXGA-UHFFFAOYSA-N	P(OCC1OC(n2c3ncnc(N)c3nc2)C(O)C1O)(OP(OP(O)(O)=O)(O)=O)(O)=O
ITPKB	ZKHQWZAMYRWXGA-UHFFFAOYSA-N	P(OCC1OC(n2c3ncnc(N)c3nc2)C(O)C1O)(OP(OP(O)(O)=O)(O)=O)(O)=O
JAK2	ZKHQWZAMYRWXGA-UHFFFAOYSA-N	P(OCC1OC(n2c3ncnc(N)c3nc2)C(O)C1O)(OP(OP(O)(O)=O)(O)=O)(O)=O
MET	ZKHQWZAMYRWXGA-UHFFFAOYSA-N	P(OCC1OC(n2c3ncnc(N)c3nc2)C(O)C1O)(OP(OP(O)(O)=O)(O)=O)(O)=O
PFKP	ZKHQWZAMYRWXGA-UHFFFAOYSA-N	P(OCC1OC(n2c3ncnc(N)c3nc2)C(O)C1O)(OP(OP(O)(O)=O)(O)=O)(O)=O
PTK2	ZKHQWZAMYRWXGA-UHFFFAOYSA-N	P(OCC1OC(n2c3ncnc(N)c3nc2)C(O)C1O)(OP(OP(O)(O)=O)(O)=O)(O)=O
TRAF7	ZKHQWZAMYRWXGA-UHFFFAOYSA-N	P(OCC1OC(n2c3ncnc(N)c3nc2)C(O)C1O)(OP(OP(O)(O)=O)(O)=O)(O)=O
TTK	ZKHQWZAMYRWXGA-UHFFFAOYSA-N	P(OCC1OC(n2c3ncnc(N)c3nc2)C(O)C1O)(OP(OP(O)(O)=O)(O)=O)(O)=O
ABCB6	ZKHQWZAMYRWXGA-UHFFFAOYSA-N	P(OCC1OC(n2c3ncnc(N)c3nc2)C(O)C1O)(OP(OP(O)(O)=O)(O)=O)(O)=O
ABCC1	ZKHQWZAMYRWXGA-UHFFFAOYSA-N	P(OCC1OC(n2c3ncnc(N)c3nc2)C(O)C1O)(OP(OP(O)(O)=O)(O)=O)(O)=O
ABCE1	ZKHQWZAMYRWXGA-UHFFFAOYSA-N	P(OCC1OC(n2c3ncnc(N)c3nc2)C(O)C1O)(OP(OP(O)(O)=O)(O)=O)(O)=O
ACSM2A	ZKHQWZAMYRWXGA-UHFFFAOYSA-N	P(OCC1OC(n2c3ncnc(N)c3nc2)C(O)C1O)(OP(OP(O)(O)=O)(O)=O)(O)=O
ACTA1	ZKHQWZAMYRWXGA-UHFFFAOYSA-N	P(OCC1OC(n2c3ncnc(N)c3nc2)C(O)C1O)(OP(OP(O)(O)=O)(O)=O)(O)=O
ACTA2	ZKHQWZAMYRWXGA-UHFFFAOYSA-N	P(OCC1OC(n2c3ncnc(N)c3nc2)C(O)C1O)(OP(OP(O)(O)=O)(O)=O)(O)=O
ACTC1	ZKHQWZAMYRWXGA-UHFFFAOYSA-N	P(OCC1OC(n2c3ncnc(N)c3nc2)C(O)C1O)(OP(OP(O)(O)=O)(O)=O)(O)=O
ACTL6A	ZKHQWZAMYRWXGA-UHFFFAOYSA-N	P(OCC1OC(n2c3ncnc(N)c3nc2)C(O)C1O)(OP(OP(O)(O)=O)(O)=O)(O)=O
ACTL6B	ZKHQWZAMYRWXGA-UHFFFAOYSA-N	P(OCC1OC(n2c3ncnc(N)c3nc2)C(O)C1O)(OP(OP(O)(O)=O)(O)=O)(O)=O
ACTR2	ZKHQWZAMYRWXGA-UHFFFAOYSA-N	P(OCC1OC(n2c3ncnc(N)c3nc2)C(O)C1O)(OP(OP(O)(O)=O)(O)=O)(O)=O
ACTR3	ZKHQWZAMYRWXGA-UHFFFAOYSA-N	P(OCC1OC(n2c3ncnc(N)c3nc2)C(O)C1O)(OP(OP(O)(O)=O)(O)=O)(O)=O
ACTR3B	ZKHQWZAMYRWXGA-UHFFFAOYSA-N	P(OCC1OC(n2c3ncnc(N)c3nc2)C(O)C1O)(OP(OP(O)(O)=O)(O)=O)(O)=O
ACTR8	ZKHQWZAMYRWXGA-UHFFFAOYSA-N	P(OCC1OC(n2c3ncnc(N)c3nc2)C(O)C1O)(OP(OP(O)(O)=O)(O)=O)(O)=O
ADCY10	ZKHQWZAMYRWXGA-UHFFFAOYSA-N	P(OCC1OC(n2c3ncnc(N)c3nc2)C(O)C1O)(OP(OP(O)(O)=O)(O)=O)(O)=O
ADCY2	ZKHQWZAMYRWXGA-UHFFFAOYSA-N	P(OCC1OC(n2c3ncnc(N)c3nc2)C(O)C1O)(OP(OP(O)(O)=O)(O)=O)(O)=O
ADCY4	ZKHQWZAMYRWXGA-UHFFFAOYSA-N	P(OCC1OC(n2c3ncnc(N)c3nc2)C(O)C1O)(OP(OP(O)(O)=O)(O)=O)(O)=O
ADCY5	ZKHQWZAMYRWXGA-UHFFFAOYSA-N	P(OCC1OC(n2c3ncnc(N)c3nc2)C(O)C1O)(OP(OP(O)(O)=O)(O)=O)(O)=O
ADCY6	ZKHQWZAMYRWXGA-UHFFFAOYSA-N	P(OCC1OC(n2c3ncnc(N)c3nc2)C(O)C1O)(OP(OP(O)(O)=O)(O)=O)(O)=O
ADCY7	ZKHQWZAMYRWXGA-UHFFFAOYSA-N	P(OCC1OC(n2c3ncnc(N)c3nc2)C(O)C1O)(OP(OP(O)(O)=O)(O)=O)(O)=O
AGO2	ZKHQWZAMYRWXGA-UHFFFAOYSA-N	P(OCC1OC(n2c3ncnc(N)c3nc2)C(O)C1O)(OP(OP(O)(O)=O)(O)=O)(O)=O
APAF1	ZKHQWZAMYRWXGA-UHFFFAOYSA-N	P(OCC1OC(n2c3ncnc(N)c3nc2)C(O)C1O)(OP(OP(O)(O)=O)(O)=O)(O)=O
ARPC1A	ZKHQWZAMYRWXGA-UHFFFAOYSA-N	P(OCC1OC(n2c3ncnc(N)c3nc2)C(O)C1O)(OP(OP(O)(O)=O)(O)=O)(O)=O
ARPC1B	ZKHQWZAMYRWXGA-UHFFFAOYSA-N	P(OCC1OC(n2c3ncnc(N)c3nc2)C(O)C1O)(OP(OP(O)(O)=O)(O)=O)(O)=O
ARPC2	ZKHQWZAMYRWXGA-UHFFFAOYSA-N	P(OCC1OC(n2c3ncnc(N)c3nc2)C(O)C1O)(OP(OP(O)(O)=O)(O)=O)(O)=O
ARPC3	ZKHQWZAMYRWXGA-UHFFFAOYSA-N	P(OCC1OC(n2c3ncnc(N)c3nc2)C(O)C1O)(OP(OP(O)(O)=O)(O)=O)(O)=O
ARPC4	ZKHQWZAMYRWXGA-UHFFFAOYSA-N	P(OCC1OC(n2c3ncnc(N)c3nc2)C(O)C1O)(OP(OP(O)(O)=O)(O)=O)(O)=O
ARPC5	ZKHQWZAMYRWXGA-UHFFFAOYSA-N	P(OCC1OC(n2c3ncnc(N)c3nc2)C(O)C1O)(OP(OP(O)(O)=O)(O)=O)(O)=O
ARPC5L	ZKHQWZAMYRWXGA-UHFFFAOYSA-N	P(OCC1OC(n2c3ncnc(N)c3nc2)C(O)C1O)(OP(OP(O)(O)=O)(O)=O)(O)=O
ASNA1	ZKHQWZAMYRWXGA-UHFFFAOYSA-N	P(OCC1OC(n2c3ncnc(N)c3nc2)C(O)C1O)(OP(OP(O)(O)=O)(O)=O)(O)=O
ATG7	ZKHQWZAMYRWXGA-UHFFFAOYSA-N	P(OCC1OC(n2c3ncnc(N)c3nc2)C(O)C1O)(OP(OP(O)(O)=O)(O)=O)(O)=O
ATP2A1	ZKHQWZAMYRWXGA-UHFFFAOYSA-N	P(OCC1OC(n2c3ncnc(N)c3nc2)C(O)C1O)(OP(OP(O)(O)=O)(O)=O)(O)=O
ATP2A2	ZKHQWZAMYRWXGA-UHFFFAOYSA-N	P(OCC1OC(n2c3ncnc(N)c3nc2)C(O)C1O)(OP(OP(O)(O)=O)(O)=O)(O)=O
ATP2A3	ZKHQWZAMYRWXGA-UHFFFAOYSA-N	P(OCC1OC(n2c3ncnc(N)c3nc2)C(O)C1O)(OP(OP(O)(O)=O)(O)=O)(O)=O
ATP5A1	ZKHQWZAMYRWXGA-UHFFFAOYSA-N	P(OCC1OC(n2c3ncnc(N)c3nc2)C(O)C1O)(OP(OP(O)(O)=O)(O)=O)(O)=O
ATP5B	ZKHQWZAMYRWXGA-UHFFFAOYSA-N	P(OCC1OC(n2c3ncnc(N)c3nc2)C(O)C1O)(OP(OP(O)(O)=O)(O)=O)(O)=O
ATP5C1	ZKHQWZAMYRWXGA-UHFFFAOYSA-N	P(OCC1OC(n2c3ncnc(N)c3nc2)C(O)C1O)(OP(OP(O)(O)=O)(O)=O)(O)=O
ATP5D	ZKHQWZAMYRWXGA-UHFFFAOYSA-N	P(OCC1OC(n2c3ncnc(N)c3nc2)C(O)C1O)(OP(OP(O)(O)=O)(O)=O)(O)=O
ATP5E	ZKHQWZAMYRWXGA-UHFFFAOYSA-N	P(OCC1OC(n2c3ncnc(N)c3nc2)C(O)C1O)(OP(OP(O)(O)=O)(O)=O)(O)=O
ATP5F1	ZKHQWZAMYRWXGA-UHFFFAOYSA-N	P(OCC1OC(n2c3ncnc(N)c3nc2)C(O)C1O)(OP(OP(O)(O)=O)(O)=O)(O)=O
ATP5H	ZKHQWZAMYRWXGA-UHFFFAOYSA-N	P(OCC1OC(n2c3ncnc(N)c3nc2)C(O)C1O)(OP(OP(O)(O)=O)(O)=O)(O)=O
ATP5J	ZKHQWZAMYRWXGA-UHFFFAOYSA-N	P(OCC1OC(n2c3ncnc(N)c3nc2)C(O)C1O)(OP(OP(O)(O)=O)(O)=O)(O)=O
ATP5O	ZKHQWZAMYRWXGA-UHFFFAOYSA-N	P(OCC1OC(n2c3ncnc(N)c3nc2)C(O)C1O)(OP(OP(O)(O)=O)(O)=O)(O)=O
ATPIF1	ZKHQWZAMYRWXGA-UHFFFAOYSA-N	P(OCC1OC(n2c3ncnc(N)c3nc2)C(O)C1O)(OP(OP(O)(O)=O)(O)=O)(O)=O
AURKA	ZKHQWZAMYRWXGA-UHFFFAOYSA-N	P(OCC1OC(n2c3ncnc(N)c3nc2)C(O)C1O)(OP(OP(O)(O)=O)(O)=O)(O)=O
CAB39	ZKHQWZAMYRWXGA-UHFFFAOYSA-N	P(OCC1OC(n2c3ncnc(N)c3nc2)C(O)C1O)(OP(OP(O)(O)=O)(O)=O)(O)=O
CAMK1	ZKHQWZAMYRWXGA-UHFFFAOYSA-N	P(OCC1OC(n2c3ncnc(N)c3nc2)C(O)C1O)(OP(OP(O)(O)=O)(O)=O)(O)=O
CCNA2	ZKHQWZAMYRWXGA-UHFFFAOYSA-N	P(OCC1OC(n2c3ncnc(N)c3nc2)C(O)C1O)(OP(OP(O)(O)=O)(O)=O)(O)=O
CCNT1	ZKHQWZAMYRWXGA-UHFFFAOYSA-N	P(OCC1OC(n2c3ncnc(N)c3nc2)C(O)C1O)(OP(OP(O)(O)=O)(O)=O)(O)=O
CDK2	ZKHQWZAMYRWXGA-UHFFFAOYSA-N	P(OCC1OC(n2c3ncnc(N)c3nc2)C(O)C1O)(OP(OP(O)(O)=O)(O)=O)(O)=O
CDK7	ZKHQWZAMYRWXGA-UHFFFAOYSA-N	P(OCC1OC(n2c3ncnc(N)c3nc2)C(O)C1O)(OP(OP(O)(O)=O)(O)=O)(O)=O
CDK9	ZKHQWZAMYRWXGA-UHFFFAOYSA-N	P(OCC1OC(n2c3ncnc(N)c3nc2)C(O)C1O)(OP(OP(O)(O)=O)(O)=O)(O)=O
CDKN3	ZKHQWZAMYRWXGA-UHFFFAOYSA-N	P(OCC1OC(n2c3ncnc(N)c3nc2)C(O)C1O)(OP(OP(O)(O)=O)(O)=O)(O)=O
CFTR	ZKHQWZAMYRWXGA-UHFFFAOYSA-N	P(OCC1OC(n2c3ncnc(N)c3nc2)C(O)C1O)(OP(OP(O)(O)=O)(O)=O)(O)=O
CLCN5	ZKHQWZAMYRWXGA-UHFFFAOYSA-N	P(OCC1OC(n2c3ncnc(N)c3nc2)C(O)C1O)(OP(OP(O)(O)=O)(O)=O)(O)=O
CLP1	ZKHQWZAMYRWXGA-UHFFFAOYSA-N	P(OCC1OC(n2c3ncnc(N)c3nc2)C(O)C1O)(OP(OP(O)(O)=O)(O)=O)(O)=O
CSNK2A1	ZKHQWZAMYRWXGA-UHFFFAOYSA-N	P(OCC1OC(n2c3ncnc(N)c3nc2)C(O)C1O)(OP(OP(O)(O)=O)(O)=O)(O)=O
CSNK2A2	ZKHQWZAMYRWXGA-UHFFFAOYSA-N	P(OCC1OC(n2c3ncnc(N)c3nc2)C(O)C1O)(OP(OP(O)(O)=O)(O)=O)(O)=O
CYCS	ZKHQWZAMYRWXGA-UHFFFAOYSA-N	P(OCC1OC(n2c3ncnc(N)c3nc2)C(O)C1O)(OP(OP(O)(O)=O)(O)=O)(O)=O
DAPK2	ZKHQWZAMYRWXGA-UHFFFAOYSA-N	P(OCC1OC(n2c3ncnc(N)c3nc2)C(O)C1O)(OP(OP(O)(O)=O)(O)=O)(O)=O
DAPK3	ZKHQWZAMYRWXGA-UHFFFAOYSA-N	P(OCC1OC(n2c3ncnc(N)c3nc2)C(O)C1O)(OP(OP(O)(O)=O)(O)=O)(O)=O
DARS	ZKHQWZAMYRWXGA-UHFFFAOYSA-N	P(OCC1OC(n2c3ncnc(N)c3nc2)C(O)C1O)(OP(OP(O)(O)=O)(O)=O)(O)=O
DCP2	ZKHQWZAMYRWXGA-UHFFFAOYSA-N	P(OCC1OC(n2c3ncnc(N)c3nc2)C(O)C1O)(OP(OP(O)(O)=O)(O)=O)(O)=O
DDX58	ZKHQWZAMYRWXGA-UHFFFAOYSA-N	P(OCC1OC(n2c3ncnc(N)c3nc2)C(O)C1O)(OP(OP(O)(O)=O)(O)=O)(O)=O
DHDH	ZKHQWZAMYRWXGA-UHFFFAOYSA-N	P(OCC1OC(n2c3ncnc(N)c3nc2)C(O)C1O)(OP(OP(O)(O)=O)(O)=O)(O)=O
DLAT	ZKHQWZAMYRWXGA-UHFFFAOYSA-N	P(OCC1OC(n2c3ncnc(N)c3nc2)C(O)C1O)(OP(OP(O)(O)=O)(O)=O)(O)=O
DNASE1	ZKHQWZAMYRWXGA-UHFFFAOYSA-N	P(OCC1OC(n2c3ncnc(N)c3nc2)C(O)C1O)(OP(OP(O)(O)=O)(O)=O)(O)=O
DNASE1L2	ZKHQWZAMYRWXGA-UHFFFAOYSA-N	P(OCC1OC(n2c3ncnc(N)c3nc2)C(O)C1O)(OP(OP(O)(O)=O)(O)=O)(O)=O
DTYMK	ZKHQWZAMYRWXGA-UHFFFAOYSA-N	P(OCC1OC(n2c3ncnc(N)c3nc2)C(O)C1O)(OP(OP(O)(O)=O)(O)=O)(O)=O
EIF2AK4	ZKHQWZAMYRWXGA-UHFFFAOYSA-N	P(OCC1OC(n2c3ncnc(N)c3nc2)C(O)C1O)(OP(OP(O)(O)=O)(O)=O)(O)=O
EPRS	ZKHQWZAMYRWXGA-UHFFFAOYSA-N	P(OCC1OC(n2c3ncnc(N)c3nc2)C(O)C1O)(OP(OP(O)(O)=O)(O)=O)(O)=O
ETF1	ZKHQWZAMYRWXGA-UHFFFAOYSA-N	P(OCC1OC(n2c3ncnc(N)c3nc2)C(O)C1O)(OP(OP(O)(O)=O)(O)=O)(O)=O
FAU	ZKHQWZAMYRWXGA-UHFFFAOYSA-N	P(OCC1OC(n2c3ncnc(N)c3nc2)C(O)C1O)(OP(OP(O)(O)=O)(O)=O)(O)=O
FBXW7	ZKHQWZAMYRWXGA-UHFFFAOYSA-N	P(OCC1OC(n2c3ncnc(N)c3nc2)C(O)C1O)(OP(OP(O)(O)=O)(O)=O)(O)=O
FLAD1	ZKHQWZAMYRWXGA-UHFFFAOYSA-N	P(OCC1OC(n2c3ncnc(N)c3nc2)C(O)C1O)(OP(OP(O)(O)=O)(O)=O)(O)=O
FMNL1	ZKHQWZAMYRWXGA-UHFFFAOYSA-N	P(OCC1OC(n2c3ncnc(N)c3nc2)C(O)C1O)(OP(OP(O)(O)=O)(O)=O)(O)=O
FMNL2	ZKHQWZAMYRWXGA-UHFFFAOYSA-N	P(OCC1OC(n2c3ncnc(N)c3nc2)C(O)C1O)(OP(OP(O)(O)=O)(O)=O)(O)=O
FMNL3	ZKHQWZAMYRWXGA-UHFFFAOYSA-N	P(OCC1OC(n2c3ncnc(N)c3nc2)C(O)C1O)(OP(OP(O)(O)=O)(O)=O)(O)=O
GALK2	ZKHQWZAMYRWXGA-UHFFFAOYSA-N	P(OCC1OC(n2c3ncnc(N)c3nc2)C(O)C1O)(OP(OP(O)(O)=O)(O)=O)(O)=O
GARS	ZKHQWZAMYRWXGA-UHFFFAOYSA-N	P(OCC1OC(n2c3ncnc(N)c3nc2)C(O)C1O)(OP(OP(O)(O)=O)(O)=O)(O)=O
GART	ZKHQWZAMYRWXGA-UHFFFAOYSA-N	P(OCC1OC(n2c3ncnc(N)c3nc2)C(O)C1O)(OP(OP(O)(O)=O)(O)=O)(O)=O
GC	ZKHQWZAMYRWXGA-UHFFFAOYSA-N	P(OCC1OC(n2c3ncnc(N)c3nc2)C(O)C1O)(OP(OP(O)(O)=O)(O)=O)(O)=O
GET4	ZKHQWZAMYRWXGA-UHFFFAOYSA-N	P(OCC1OC(n2c3ncnc(N)c3nc2)C(O)C1O)(OP(OP(O)(O)=O)(O)=O)(O)=O
GMFB	ZKHQWZAMYRWXGA-UHFFFAOYSA-N	P(OCC1OC(n2c3ncnc(N)c3nc2)C(O)C1O)(OP(OP(O)(O)=O)(O)=O)(O)=O
GMFG	ZKHQWZAMYRWXGA-UHFFFAOYSA-N	P(OCC1OC(n2c3ncnc(N)c3nc2)C(O)C1O)(OP(OP(O)(O)=O)(O)=O)(O)=O
GNAL	ZKHQWZAMYRWXGA-UHFFFAOYSA-N	P(OCC1OC(n2c3ncnc(N)c3nc2)C(O)C1O)(OP(OP(O)(O)=O)(O)=O)(O)=O
GNAS	ZKHQWZAMYRWXGA-UHFFFAOYSA-N	P(OCC1OC(n2c3ncnc(N)c3nc2)C(O)C1O)(OP(OP(O)(O)=O)(O)=O)(O)=O
GRK1	ZKHQWZAMYRWXGA-UHFFFAOYSA-N	P(OCC1OC(n2c3ncnc(N)c3nc2)C(O)C1O)(OP(OP(O)(O)=O)(O)=O)(O)=O
GSN	ZKHQWZAMYRWXGA-UHFFFAOYSA-N	P(OCC1OC(n2c3ncnc(N)c3nc2)C(O)C1O)(OP(OP(O)(O)=O)(O)=O)(O)=O
GSPT1	ZKHQWZAMYRWXGA-UHFFFAOYSA-N	P(OCC1OC(n2c3ncnc(N)c3nc2)C(O)C1O)(OP(OP(O)(O)=O)(O)=O)(O)=O
HSP90AA1	ZKHQWZAMYRWXGA-UHFFFAOYSA-N	P(OCC1OC(n2c3ncnc(N)c3nc2)C(O)C1O)(OP(OP(O)(O)=O)(O)=O)(O)=O
HSPA1B	ZKHQWZAMYRWXGA-UHFFFAOYSA-N	P(OCC1OC(n2c3ncnc(N)c3nc2)C(O)C1O)(OP(OP(O)(O)=O)(O)=O)(O)=O
HSPA5	ZKHQWZAMYRWXGA-UHFFFAOYSA-N	P(OCC1OC(n2c3ncnc(N)c3nc2)C(O)C1O)(OP(OP(O)(O)=O)(O)=O)(O)=O
HSPA8	ZKHQWZAMYRWXGA-UHFFFAOYSA-N	P(OCC1OC(n2c3ncnc(N)c3nc2)C(O)C1O)(OP(OP(O)(O)=O)(O)=O)(O)=O
IDE	ZKHQWZAMYRWXGA-UHFFFAOYSA-N	P(OCC1OC(n2c3ncnc(N)c3nc2)C(O)C1O)(OP(OP(O)(O)=O)(O)=O)(O)=O
IFIT5	ZKHQWZAMYRWXGA-UHFFFAOYSA-N	P(OCC1OC(n2c3ncnc(N)c3nc2)C(O)C1O)(OP(OP(O)(O)=O)(O)=O)(O)=O
ILF2	ZKHQWZAMYRWXGA-UHFFFAOYSA-N	P(OCC1OC(n2c3ncnc(N)c3nc2)C(O)C1O)(OP(OP(O)(O)=O)(O)=O)(O)=O
ILF3	ZKHQWZAMYRWXGA-UHFFFAOYSA-N	P(OCC1OC(n2c3ncnc(N)c3nc2)C(O)C1O)(OP(OP(O)(O)=O)(O)=O)(O)=O
ILK	ZKHQWZAMYRWXGA-UHFFFAOYSA-N	P(OCC1OC(n2c3ncnc(N)c3nc2)C(O)C1O)(OP(OP(O)(O)=O)(O)=O)(O)=O
IMPDH2	ZKHQWZAMYRWXGA-UHFFFAOYSA-N	P(OCC1OC(n2c3ncnc(N)c3nc2)C(O)C1O)(OP(OP(O)(O)=O)(O)=O)(O)=O
INSR	ZKHQWZAMYRWXGA-UHFFFAOYSA-N	P(OCC1OC(n2c3ncnc(N)c3nc2)C(O)C1O)(OP(OP(O)(O)=O)(O)=O)(O)=O
ITPKA	ZKHQWZAMYRWXGA-UHFFFAOYSA-N	P(OCC1OC(n2c3ncnc(N)c3nc2)C(O)C1O)(OP(OP(O)(O)=O)(O)=O)(O)=O
ITPKC	ZKHQWZAMYRWXGA-UHFFFAOYSA-N	P(OCC1OC(n2c3ncnc(N)c3nc2)C(O)C1O)(OP(OP(O)(O)=O)(O)=O)(O)=O
KARS	ZKHQWZAMYRWXGA-UHFFFAOYSA-N	P(OCC1OC(n2c3ncnc(N)c3nc2)C(O)C1O)(OP(OP(O)(O)=O)(O)=O)(O)=O
KSR2	ZKHQWZAMYRWXGA-UHFFFAOYSA-N	P(OCC1OC(n2c3ncnc(N)c3nc2)C(O)C1O)(OP(OP(O)(O)=O)(O)=O)(O)=O
LIG4	ZKHQWZAMYRWXGA-UHFFFAOYSA-N	P(OCC1OC(n2c3ncnc(N)c3nc2)C(O)C1O)(OP(OP(O)(O)=O)(O)=O)(O)=O
MAP2K1	ZKHQWZAMYRWXGA-UHFFFAOYSA-N	P(OCC1OC(n2c3ncnc(N)c3nc2)C(O)C1O)(OP(OP(O)(O)=O)(O)=O)(O)=O
MAP2K2	ZKHQWZAMYRWXGA-UHFFFAOYSA-N	P(OCC1OC(n2c3ncnc(N)c3nc2)C(O)C1O)(OP(OP(O)(O)=O)(O)=O)(O)=O
MAPK1	ZKHQWZAMYRWXGA-UHFFFAOYSA-N	P(OCC1OC(n2c3ncnc(N)c3nc2)C(O)C1O)(OP(OP(O)(O)=O)(O)=O)(O)=O
MAPK3	ZKHQWZAMYRWXGA-UHFFFAOYSA-N	P(OCC1OC(n2c3ncnc(N)c3nc2)C(O)C1O)(OP(OP(O)(O)=O)(O)=O)(O)=O
MB21D1	ZKHQWZAMYRWXGA-UHFFFAOYSA-N	P(OCC1OC(n2c3ncnc(N)c3nc2)C(O)C1O)(OP(OP(O)(O)=O)(O)=O)(O)=O
ME2	ZKHQWZAMYRWXGA-UHFFFAOYSA-N	P(OCC1OC(n2c3ncnc(N)c3nc2)C(O)C1O)(OP(OP(O)(O)=O)(O)=O)(O)=O
MKL1	ZKHQWZAMYRWXGA-UHFFFAOYSA-N	P(OCC1OC(n2c3ncnc(N)c3nc2)C(O)C1O)(OP(OP(O)(O)=O)(O)=O)(O)=O
MKL2	ZKHQWZAMYRWXGA-UHFFFAOYSA-N	P(OCC1OC(n2c3ncnc(N)c3nc2)C(O)C1O)(OP(OP(O)(O)=O)(O)=O)(O)=O
MLH1	ZKHQWZAMYRWXGA-UHFFFAOYSA-N	P(OCC1OC(n2c3ncnc(N)c3nc2)C(O)C1O)(OP(OP(O)(O)=O)(O)=O)(O)=O
MMAB	ZKHQWZAMYRWXGA-UHFFFAOYSA-N	P(OCC1OC(n2c3ncnc(N)c3nc2)C(O)C1O)(OP(OP(O)(O)=O)(O)=O)(O)=O
MVK	ZKHQWZAMYRWXGA-UHFFFAOYSA-N	P(OCC1OC(n2c3ncnc(N)c3nc2)C(O)C1O)(OP(OP(O)(O)=O)(O)=O)(O)=O
NADSYN1	ZKHQWZAMYRWXGA-UHFFFAOYSA-N	P(OCC1OC(n2c3ncnc(N)c3nc2)C(O)C1O)(OP(OP(O)(O)=O)(O)=O)(O)=O
NAE1	ZKHQWZAMYRWXGA-UHFFFAOYSA-N	P(OCC1OC(n2c3ncnc(N)c3nc2)C(O)C1O)(OP(OP(O)(O)=O)(O)=O)(O)=O
NAGS	ZKHQWZAMYRWXGA-UHFFFAOYSA-N	P(OCC1OC(n2c3ncnc(N)c3nc2)C(O)C1O)(OP(OP(O)(O)=O)(O)=O)(O)=O
NEDD8	ZKHQWZAMYRWXGA-UHFFFAOYSA-N	P(OCC1OC(n2c3ncnc(N)c3nc2)C(O)C1O)(OP(OP(O)(O)=O)(O)=O)(O)=O
NT5C2	ZKHQWZAMYRWXGA-UHFFFAOYSA-N	P(OCC1OC(n2c3ncnc(N)c3nc2)C(O)C1O)(OP(OP(O)(O)=O)(O)=O)(O)=O
P2RX1	ZKHQWZAMYRWXGA-UHFFFAOYSA-N	P(OCC1OC(n2c3ncnc(N)c3nc2)C(O)C1O)(OP(OP(O)(O)=O)(O)=O)(O)=O
P2RX3	ZKHQWZAMYRWXGA-UHFFFAOYSA-N	P(OCC1OC(n2c3ncnc(N)c3nc2)C(O)C1O)(OP(OP(O)(O)=O)(O)=O)(O)=O
P2RX4	ZKHQWZAMYRWXGA-UHFFFAOYSA-N	P(OCC1OC(n2c3ncnc(N)c3nc2)C(O)C1O)(OP(OP(O)(O)=O)(O)=O)(O)=O
P2RX5	ZKHQWZAMYRWXGA-UHFFFAOYSA-N	P(OCC1OC(n2c3ncnc(N)c3nc2)C(O)C1O)(OP(OP(O)(O)=O)(O)=O)(O)=O
P2RX6	ZKHQWZAMYRWXGA-UHFFFAOYSA-N	P(OCC1OC(n2c3ncnc(N)c3nc2)C(O)C1O)(OP(OP(O)(O)=O)(O)=O)(O)=O
P2RY1	ZKHQWZAMYRWXGA-UHFFFAOYSA-N	P(OCC1OC(n2c3ncnc(N)c3nc2)C(O)C1O)(OP(OP(O)(O)=O)(O)=O)(O)=O
PAICS	ZKHQWZAMYRWXGA-UHFFFAOYSA-N	P(OCC1OC(n2c3ncnc(N)c3nc2)C(O)C1O)(OP(OP(O)(O)=O)(O)=O)(O)=O
PAK3	ZKHQWZAMYRWXGA-UHFFFAOYSA-N	P(OCC1OC(n2c3ncnc(N)c3nc2)C(O)C1O)(OP(OP(O)(O)=O)(O)=O)(O)=O
PDK2	ZKHQWZAMYRWXGA-UHFFFAOYSA-N	P(OCC1OC(n2c3ncnc(N)c3nc2)C(O)C1O)(OP(OP(O)(O)=O)(O)=O)(O)=O
PDK3	ZKHQWZAMYRWXGA-UHFFFAOYSA-N	P(OCC1OC(n2c3ncnc(N)c3nc2)C(O)C1O)(OP(OP(O)(O)=O)(O)=O)(O)=O
PDPK1	ZKHQWZAMYRWXGA-UHFFFAOYSA-N	P(OCC1OC(n2c3ncnc(N)c3nc2)C(O)C1O)(OP(OP(O)(O)=O)(O)=O)(O)=O
PDXK	ZKHQWZAMYRWXGA-UHFFFAOYSA-N	P(OCC1OC(n2c3ncnc(N)c3nc2)C(O)C1O)(OP(OP(O)(O)=O)(O)=O)(O)=O
PELO	ZKHQWZAMYRWXGA-UHFFFAOYSA-N	P(OCC1OC(n2c3ncnc(N)c3nc2)C(O)C1O)(OP(OP(O)(O)=O)(O)=O)(O)=O
PFKL	ZKHQWZAMYRWXGA-UHFFFAOYSA-N	P(OCC1OC(n2c3ncnc(N)c3nc2)C(O)C1O)(OP(OP(O)(O)=O)(O)=O)(O)=O
PFKM	ZKHQWZAMYRWXGA-UHFFFAOYSA-N	P(OCC1OC(n2c3ncnc(N)c3nc2)C(O)C1O)(OP(OP(O)(O)=O)(O)=O)(O)=O
PFN1	ZKHQWZAMYRWXGA-UHFFFAOYSA-N	P(OCC1OC(n2c3ncnc(N)c3nc2)C(O)C1O)(OP(OP(O)(O)=O)(O)=O)(O)=O
PGK1	ZKHQWZAMYRWXGA-UHFFFAOYSA-N	P(OCC1OC(n2c3ncnc(N)c3nc2)C(O)C1O)(OP(OP(O)(O)=O)(O)=O)(O)=O
PHACTR1	ZKHQWZAMYRWXGA-UHFFFAOYSA-N	P(OCC1OC(n2c3ncnc(N)c3nc2)C(O)C1O)(OP(OP(O)(O)=O)(O)=O)(O)=O
PHACTR2	ZKHQWZAMYRWXGA-UHFFFAOYSA-N	P(OCC1OC(n2c3ncnc(N)c3nc2)C(O)C1O)(OP(OP(O)(O)=O)(O)=O)(O)=O
PHKG1	ZKHQWZAMYRWXGA-UHFFFAOYSA-N	P(OCC1OC(n2c3ncnc(N)c3nc2)C(O)C1O)(OP(OP(O)(O)=O)(O)=O)(O)=O
PHKG2	ZKHQWZAMYRWXGA-UHFFFAOYSA-N	P(OCC1OC(n2c3ncnc(N)c3nc2)C(O)C1O)(OP(OP(O)(O)=O)(O)=O)(O)=O
PKM	ZKHQWZAMYRWXGA-UHFFFAOYSA-N	P(OCC1OC(n2c3ncnc(N)c3nc2)C(O)C1O)(OP(OP(O)(O)=O)(O)=O)(O)=O
POLB	ZKHQWZAMYRWXGA-UHFFFAOYSA-N	P(OCC1OC(n2c3ncnc(N)c3nc2)C(O)C1O)(OP(OP(O)(O)=O)(O)=O)(O)=O
POLI	ZKHQWZAMYRWXGA-UHFFFAOYSA-N	P(OCC1OC(n2c3ncnc(N)c3nc2)C(O)C1O)(OP(OP(O)(O)=O)(O)=O)(O)=O
POLK	ZKHQWZAMYRWXGA-UHFFFAOYSA-N	P(OCC1OC(n2c3ncnc(N)c3nc2)C(O)C1O)(OP(OP(O)(O)=O)(O)=O)(O)=O
POLR2B	ZKHQWZAMYRWXGA-UHFFFAOYSA-N	P(OCC1OC(n2c3ncnc(N)c3nc2)C(O)C1O)(OP(OP(O)(O)=O)(O)=O)(O)=O
POLR2C	ZKHQWZAMYRWXGA-UHFFFAOYSA-N	P(OCC1OC(n2c3ncnc(N)c3nc2)C(O)C1O)(OP(OP(O)(O)=O)(O)=O)(O)=O
POLR2F	ZKHQWZAMYRWXGA-UHFFFAOYSA-N	P(OCC1OC(n2c3ncnc(N)c3nc2)C(O)C1O)(OP(OP(O)(O)=O)(O)=O)(O)=O
POLR2I	ZKHQWZAMYRWXGA-UHFFFAOYSA-N	P(OCC1OC(n2c3ncnc(N)c3nc2)C(O)C1O)(OP(OP(O)(O)=O)(O)=O)(O)=O
POLR2J	ZKHQWZAMYRWXGA-UHFFFAOYSA-N	P(OCC1OC(n2c3ncnc(N)c3nc2)C(O)C1O)(OP(OP(O)(O)=O)(O)=O)(O)=O
POLR2K	ZKHQWZAMYRWXGA-UHFFFAOYSA-N	P(OCC1OC(n2c3ncnc(N)c3nc2)C(O)C1O)(OP(OP(O)(O)=O)(O)=O)(O)=O
POLR2L	ZKHQWZAMYRWXGA-UHFFFAOYSA-N	P(OCC1OC(n2c3ncnc(N)c3nc2)C(O)C1O)(OP(OP(O)(O)=O)(O)=O)(O)=O
POLR3A	ZKHQWZAMYRWXGA-UHFFFAOYSA-N	P(OCC1OC(n2c3ncnc(N)c3nc2)C(O)C1O)(OP(OP(O)(O)=O)(O)=O)(O)=O
PPIP5K2	ZKHQWZAMYRWXGA-UHFFFAOYSA-N	P(OCC1OC(n2c3ncnc(N)c3nc2)C(O)C1O)(OP(OP(O)(O)=O)(O)=O)(O)=O
PRDX1	ZKHQWZAMYRWXGA-UHFFFAOYSA-N	P(OCC1OC(n2c3ncnc(N)c3nc2)C(O)C1O)(OP(OP(O)(O)=O)(O)=O)(O)=O
PRKAA1	ZKHQWZAMYRWXGA-UHFFFAOYSA-N	P(OCC1OC(n2c3ncnc(N)c3nc2)C(O)C1O)(OP(OP(O)(O)=O)(O)=O)(O)=O
PRKAB1	ZKHQWZAMYRWXGA-UHFFFAOYSA-N	P(OCC1OC(n2c3ncnc(N)c3nc2)C(O)C1O)(OP(OP(O)(O)=O)(O)=O)(O)=O
PRKAB2	ZKHQWZAMYRWXGA-UHFFFAOYSA-N	P(OCC1OC(n2c3ncnc(N)c3nc2)C(O)C1O)(OP(OP(O)(O)=O)(O)=O)(O)=O
PRKACA	ZKHQWZAMYRWXGA-UHFFFAOYSA-N	P(OCC1OC(n2c3ncnc(N)c3nc2)C(O)C1O)(OP(OP(O)(O)=O)(O)=O)(O)=O
PRKACB	ZKHQWZAMYRWXGA-UHFFFAOYSA-N	P(OCC1OC(n2c3ncnc(N)c3nc2)C(O)C1O)(OP(OP(O)(O)=O)(O)=O)(O)=O
PRKAG1	ZKHQWZAMYRWXGA-UHFFFAOYSA-N	P(OCC1OC(n2c3ncnc(N)c3nc2)C(O)C1O)(OP(OP(O)(O)=O)(O)=O)(O)=O
PRKAG2	ZKHQWZAMYRWXGA-UHFFFAOYSA-N	P(OCC1OC(n2c3ncnc(N)c3nc2)C(O)C1O)(OP(OP(O)(O)=O)(O)=O)(O)=O
PRKAR1B	ZKHQWZAMYRWXGA-UHFFFAOYSA-N	P(OCC1OC(n2c3ncnc(N)c3nc2)C(O)C1O)(OP(OP(O)(O)=O)(O)=O)(O)=O
PRKCI	ZKHQWZAMYRWXGA-UHFFFAOYSA-N	P(OCC1OC(n2c3ncnc(N)c3nc2)C(O)C1O)(OP(OP(O)(O)=O)(O)=O)(O)=O
PRUNE	ZKHQWZAMYRWXGA-UHFFFAOYSA-N	P(OCC1OC(n2c3ncnc(N)c3nc2)C(O)C1O)(OP(OP(O)(O)=O)(O)=O)(O)=O
PSMD9	ZKHQWZAMYRWXGA-UHFFFAOYSA-N	P(OCC1OC(n2c3ncnc(N)c3nc2)C(O)C1O)(OP(OP(O)(O)=O)(O)=O)(O)=O
RNASE1	ZKHQWZAMYRWXGA-UHFFFAOYSA-N	P(OCC1OC(n2c3ncnc(N)c3nc2)C(O)C1O)(OP(OP(O)(O)=O)(O)=O)(O)=O
RNASE2	ZKHQWZAMYRWXGA-UHFFFAOYSA-N	P(OCC1OC(n2c3ncnc(N)c3nc2)C(O)C1O)(OP(OP(O)(O)=O)(O)=O)(O)=O
RNF146	ZKHQWZAMYRWXGA-UHFFFAOYSA-N	P(OCC1OC(n2c3ncnc(N)c3nc2)C(O)C1O)(OP(OP(O)(O)=O)(O)=O)(O)=O
RPL12	ZKHQWZAMYRWXGA-UHFFFAOYSA-N	P(OCC1OC(n2c3ncnc(N)c3nc2)C(O)C1O)(OP(OP(O)(O)=O)(O)=O)(O)=O
RPL23	ZKHQWZAMYRWXGA-UHFFFAOYSA-N	P(OCC1OC(n2c3ncnc(N)c3nc2)C(O)C1O)(OP(OP(O)(O)=O)(O)=O)(O)=O
RPL9	ZKHQWZAMYRWXGA-UHFFFAOYSA-N	P(OCC1OC(n2c3ncnc(N)c3nc2)C(O)C1O)(OP(OP(O)(O)=O)(O)=O)(O)=O
RPLP0	ZKHQWZAMYRWXGA-UHFFFAOYSA-N	P(OCC1OC(n2c3ncnc(N)c3nc2)C(O)C1O)(OP(OP(O)(O)=O)(O)=O)(O)=O
RPS24	ZKHQWZAMYRWXGA-UHFFFAOYSA-N	P(OCC1OC(n2c3ncnc(N)c3nc2)C(O)C1O)(OP(OP(O)(O)=O)(O)=O)(O)=O
RPS6	ZKHQWZAMYRWXGA-UHFFFAOYSA-N	P(OCC1OC(n2c3ncnc(N)c3nc2)C(O)C1O)(OP(OP(O)(O)=O)(O)=O)(O)=O
RRM1	ZKHQWZAMYRWXGA-UHFFFAOYSA-N	P(OCC1OC(n2c3ncnc(N)c3nc2)C(O)C1O)(OP(OP(O)(O)=O)(O)=O)(O)=O
RUVBL1	ZKHQWZAMYRWXGA-UHFFFAOYSA-N	P(OCC1OC(n2c3ncnc(N)c3nc2)C(O)C1O)(OP(OP(O)(O)=O)(O)=O)(O)=O
RUVBL2	ZKHQWZAMYRWXGA-UHFFFAOYSA-N	P(OCC1OC(n2c3ncnc(N)c3nc2)C(O)C1O)(OP(OP(O)(O)=O)(O)=O)(O)=O
SAE1	ZKHQWZAMYRWXGA-UHFFFAOYSA-N	P(OCC1OC(n2c3ncnc(N)c3nc2)C(O)C1O)(OP(OP(O)(O)=O)(O)=O)(O)=O
SCIN	ZKHQWZAMYRWXGA-UHFFFAOYSA-N	P(OCC1OC(n2c3ncnc(N)c3nc2)C(O)C1O)(OP(OP(O)(O)=O)(O)=O)(O)=O
SNRNP200	ZKHQWZAMYRWXGA-UHFFFAOYSA-N	P(OCC1OC(n2c3ncnc(N)c3nc2)C(O)C1O)(OP(OP(O)(O)=O)(O)=O)(O)=O
SPIRE1	ZKHQWZAMYRWXGA-UHFFFAOYSA-N	P(OCC1OC(n2c3ncnc(N)c3nc2)C(O)C1O)(OP(OP(O)(O)=O)(O)=O)(O)=O
SPIRE2	ZKHQWZAMYRWXGA-UHFFFAOYSA-N	P(OCC1OC(n2c3ncnc(N)c3nc2)C(O)C1O)(OP(OP(O)(O)=O)(O)=O)(O)=O
SRXN1	ZKHQWZAMYRWXGA-UHFFFAOYSA-N	P(OCC1OC(n2c3ncnc(N)c3nc2)C(O)C1O)(OP(OP(O)(O)=O)(O)=O)(O)=O
STK24	ZKHQWZAMYRWXGA-UHFFFAOYSA-N	P(OCC1OC(n2c3ncnc(N)c3nc2)C(O)C1O)(OP(OP(O)(O)=O)(O)=O)(O)=O
STRADA	ZKHQWZAMYRWXGA-UHFFFAOYSA-N	P(OCC1OC(n2c3ncnc(N)c3nc2)C(O)C1O)(OP(OP(O)(O)=O)(O)=O)(O)=O
SUMO1	ZKHQWZAMYRWXGA-UHFFFAOYSA-N	P(OCC1OC(n2c3ncnc(N)c3nc2)C(O)C1O)(OP(OP(O)(O)=O)(O)=O)(O)=O
SYN1	ZKHQWZAMYRWXGA-UHFFFAOYSA-N	P(OCC1OC(n2c3ncnc(N)c3nc2)C(O)C1O)(OP(OP(O)(O)=O)(O)=O)(O)=O
TAF3	ZKHQWZAMYRWXGA-UHFFFAOYSA-N	P(OCC1OC(n2c3ncnc(N)c3nc2)C(O)C1O)(OP(OP(O)(O)=O)(O)=O)(O)=O
TAOK1	ZKHQWZAMYRWXGA-UHFFFAOYSA-N	P(OCC1OC(n2c3ncnc(N)c3nc2)C(O)C1O)(OP(OP(O)(O)=O)(O)=O)(O)=O
TAOK2	ZKHQWZAMYRWXGA-UHFFFAOYSA-N	P(OCC1OC(n2c3ncnc(N)c3nc2)C(O)C1O)(OP(OP(O)(O)=O)(O)=O)(O)=O
TGM2	ZKHQWZAMYRWXGA-UHFFFAOYSA-N	P(OCC1OC(n2c3ncnc(N)c3nc2)C(O)C1O)(OP(OP(O)(O)=O)(O)=O)(O)=O
TMOD1	ZKHQWZAMYRWXGA-UHFFFAOYSA-N	P(OCC1OC(n2c3ncnc(N)c3nc2)C(O)C1O)(OP(OP(O)(O)=O)(O)=O)(O)=O
TRPV1	ZKHQWZAMYRWXGA-UHFFFAOYSA-N	P(OCC1OC(n2c3ncnc(N)c3nc2)C(O)C1O)(OP(OP(O)(O)=O)(O)=O)(O)=O
TRPV4	ZKHQWZAMYRWXGA-UHFFFAOYSA-N	P(OCC1OC(n2c3ncnc(N)c3nc2)C(O)C1O)(OP(OP(O)(O)=O)(O)=O)(O)=O
TTBK1	ZKHQWZAMYRWXGA-UHFFFAOYSA-N	P(OCC1OC(n2c3ncnc(N)c3nc2)C(O)C1O)(OP(OP(O)(O)=O)(O)=O)(O)=O
TWF1	ZKHQWZAMYRWXGA-UHFFFAOYSA-N	P(OCC1OC(n2c3ncnc(N)c3nc2)C(O)C1O)(OP(OP(O)(O)=O)(O)=O)(O)=O
TWF2	ZKHQWZAMYRWXGA-UHFFFAOYSA-N	P(OCC1OC(n2c3ncnc(N)c3nc2)C(O)C1O)(OP(OP(O)(O)=O)(O)=O)(O)=O
UBA2	ZKHQWZAMYRWXGA-UHFFFAOYSA-N	P(OCC1OC(n2c3ncnc(N)c3nc2)C(O)C1O)(OP(OP(O)(O)=O)(O)=O)(O)=O
UBA3	ZKHQWZAMYRWXGA-UHFFFAOYSA-N	P(OCC1OC(n2c3ncnc(N)c3nc2)C(O)C1O)(OP(OP(O)(O)=O)(O)=O)(O)=O
UBA5	ZKHQWZAMYRWXGA-UHFFFAOYSA-N	P(OCC1OC(n2c3ncnc(N)c3nc2)C(O)C1O)(OP(OP(O)(O)=O)(O)=O)(O)=O
UBE2M	ZKHQWZAMYRWXGA-UHFFFAOYSA-N	P(OCC1OC(n2c3ncnc(N)c3nc2)C(O)C1O)(OP(OP(O)(O)=O)(O)=O)(O)=O
VDAC1	ZKHQWZAMYRWXGA-UHFFFAOYSA-N	P(OCC1OC(n2c3ncnc(N)c3nc2)C(O)C1O)(OP(OP(O)(O)=O)(O)=O)(O)=O
VPS4A	ZKHQWZAMYRWXGA-UHFFFAOYSA-N	P(OCC1OC(n2c3ncnc(N)c3nc2)C(O)C1O)(OP(OP(O)(O)=O)(O)=O)(O)=O
VPS4B	ZKHQWZAMYRWXGA-UHFFFAOYSA-N	P(OCC1OC(n2c3ncnc(N)c3nc2)C(O)C1O)(OP(OP(O)(O)=O)(O)=O)(O)=O
WARS	ZKHQWZAMYRWXGA-UHFFFAOYSA-N	P(OCC1OC(n2c3ncnc(N)c3nc2)C(O)C1O)(OP(OP(O)(O)=O)(O)=O)(O)=O
WASL	ZKHQWZAMYRWXGA-UHFFFAOYSA-N	P(OCC1OC(n2c3ncnc(N)c3nc2)C(O)C1O)(OP(OP(O)(O)=O)(O)=O)(O)=O
ALDH1A1	HUMNYLRZRPPJDN-UHFFFAOYSA-N	O=Cc1ccccc1
CYP2A6	HUMNYLRZRPPJDN-UHFFFAOYSA-N	O=Cc1ccccc1
LYZ	WVDDGKGOMKODPV-UHFFFAOYSA-N	OCc1ccccc1
TSHR	WVDDGKGOMKODPV-UHFFFAOYSA-N	OCc1ccccc1
AQP1	KWIUHFFTVRNATP-UHFFFAOYSA-N	[O-]C(=O)C[N+](C)(C)C
GH1	KWIUHFFTVRNATP-UHFFFAOYSA-N	[O-]C(=O)C[N+](C)(C)C
HSPA8	KWIUHFFTVRNATP-UHFFFAOYSA-N	[O-]C(=O)C[N+](C)(C)C
IGFBP1	KWIUHFFTVRNATP-UHFFFAOYSA-N	[O-]C(=O)C[N+](C)(C)C
INMT	KWIUHFFTVRNATP-UHFFFAOYSA-N	[O-]C(=O)C[N+](C)(C)C
LIPE	KWIUHFFTVRNATP-UHFFFAOYSA-N	[O-]C(=O)C[N+](C)(C)C
PTGS2	KWIUHFFTVRNATP-UHFFFAOYSA-N	[O-]C(=O)C[N+](C)(C)C
TNF	KWIUHFFTVRNATP-UHFFFAOYSA-N	[O-]C(=O)C[N+](C)(C)C
TSHR	KWIUHFFTVRNATP-UHFFFAOYSA-N	[O-]C(=O)C[N+](C)(C)C
TP53	YBJHBAHKTGYVGT-UHFFFAOYSA-N	OC(=O)CCCCC1SCC2C1NC(=O)N2
ACACB	YBJHBAHKTGYVGT-UHFFFAOYSA-N	OC(=O)CCCCC1SCC2C1NC(=O)N2
CYP1B1	YBJHBAHKTGYVGT-UHFFFAOYSA-N	OC(=O)CCCCC1SCC2C1NC(=O)N2
GCK	YBJHBAHKTGYVGT-UHFFFAOYSA-N	OC(=O)CCCCC1SCC2C1NC(=O)N2
GUCY2F	YBJHBAHKTGYVGT-UHFFFAOYSA-N	OC(=O)CCCCC1SCC2C1NC(=O)N2
INS	YBJHBAHKTGYVGT-UHFFFAOYSA-N	OC(=O)CCCCC1SCC2C1NC(=O)N2
INSR	YBJHBAHKTGYVGT-UHFFFAOYSA-N	OC(=O)CCCCC1SCC2C1NC(=O)N2
KIF20B	YBJHBAHKTGYVGT-UHFFFAOYSA-N	OC(=O)CCCCC1SCC2C1NC(=O)N2
L3MBTL1	YBJHBAHKTGYVGT-UHFFFAOYSA-N	OC(=O)CCCCC1SCC2C1NC(=O)N2
LMNA	YBJHBAHKTGYVGT-UHFFFAOYSA-N	OC(=O)CCCCC1SCC2C1NC(=O)N2
MAPK1	YBJHBAHKTGYVGT-UHFFFAOYSA-N	OC(=O)CCCCC1SCC2C1NC(=O)N2
PCK1	YBJHBAHKTGYVGT-UHFFFAOYSA-N	OC(=O)CCCCC1SCC2C1NC(=O)N2
PNLIP	YBJHBAHKTGYVGT-UHFFFAOYSA-N	OC(=O)CCCCC1SCC2C1NC(=O)N2
RPRD1B	YBJHBAHKTGYVGT-UHFFFAOYSA-N	OC(=O)CCCCC1SCC2C1NC(=O)N2
SCAF8	YBJHBAHKTGYVGT-UHFFFAOYSA-N	OC(=O)CCCCC1SCC2C1NC(=O)N2
TDP1	YBJHBAHKTGYVGT-UHFFFAOYSA-N	OC(=O)CCCCC1SCC2C1NC(=O)N2
TRIM24	YBJHBAHKTGYVGT-UHFFFAOYSA-N	OC(=O)CCCCC1SCC2C1NC(=O)N2
ALDH1A1	ZTQSAGDEMFDKMZ-UHFFFAOYSA-N	CCCC=O
AGXT	LRHPLDYGYMQRHN-UHFFFAOYSA-N	OCCCC
CELA1	LRHPLDYGYMQRHN-UHFFFAOYSA-N	OCCCC
PPARD	LRHPLDYGYMQRHN-UHFFFAOYSA-N	OCCCC
ADCY10	IVOMOUWHDPKRLL-UHFFFAOYSA-N	P1(OC2C(OC(n3c4ncnc(N)c4nc3)C2O)CO1)(O)=O
CALM1	IVOMOUWHDPKRLL-UHFFFAOYSA-N	P1(OC2C(OC(n3c4ncnc(N)c4nc3)C2O)CO1)(O)=O
HCN1	IVOMOUWHDPKRLL-UHFFFAOYSA-N	P1(OC2C(OC(n3c4ncnc(N)c4nc3)C2O)CO1)(O)=O
HCN2	IVOMOUWHDPKRLL-UHFFFAOYSA-N	P1(OC2C(OC(n3c4ncnc(N)c4nc3)C2O)CO1)(O)=O
HCN4	IVOMOUWHDPKRLL-UHFFFAOYSA-N	P1(OC2C(OC(n3c4ncnc(N)c4nc3)C2O)CO1)(O)=O
PDE10A	IVOMOUWHDPKRLL-UHFFFAOYSA-N	P1(OC2C(OC(n3c4ncnc(N)c4nc3)C2O)CO1)(O)=O
PDE4D	IVOMOUWHDPKRLL-UHFFFAOYSA-N	P1(OC2C(OC(n3c4ncnc(N)c4nc3)C2O)CO1)(O)=O
PRKAR1A	IVOMOUWHDPKRLL-UHFFFAOYSA-N	P1(OC2C(OC(n3c4ncnc(N)c4nc3)C2O)CO1)(O)=O
PRKAR1B	IVOMOUWHDPKRLL-UHFFFAOYSA-N	P1(OC2C(OC(n3c4ncnc(N)c4nc3)C2O)CO1)(O)=O
PRKG1	IVOMOUWHDPKRLL-UHFFFAOYSA-N	P1(OC2C(OC(n3c4ncnc(N)c4nc3)C2O)CO1)(O)=O
CCND1	YCIMNLLNPGFGHC-UHFFFAOYSA-N	Oc1ccccc1O
CDK4	YCIMNLLNPGFGHC-UHFFFAOYSA-N	Oc1ccccc1O
MYB	YCIMNLLNPGFGHC-UHFFFAOYSA-N	Oc1ccccc1O
CA12	YCIMNLLNPGFGHC-UHFFFAOYSA-N	Oc1ccccc1O
CA2	YCIMNLLNPGFGHC-UHFFFAOYSA-N	Oc1ccccc1O
CA5B	YCIMNLLNPGFGHC-UHFFFAOYSA-N	Oc1ccccc1O
CDK2	YCIMNLLNPGFGHC-UHFFFAOYSA-N	Oc1ccccc1O
COMT	YCIMNLLNPGFGHC-UHFFFAOYSA-N	Oc1ccccc1O
CYP3A4	YCIMNLLNPGFGHC-UHFFFAOYSA-N	Oc1ccccc1O
ELK1	YCIMNLLNPGFGHC-UHFFFAOYSA-N	Oc1ccccc1O
EPX	YCIMNLLNPGFGHC-UHFFFAOYSA-N	Oc1ccccc1O
HSD17B10	YCIMNLLNPGFGHC-UHFFFAOYSA-N	Oc1ccccc1O
LCN2	YCIMNLLNPGFGHC-UHFFFAOYSA-N	Oc1ccccc1O
LPO	YCIMNLLNPGFGHC-UHFFFAOYSA-N	Oc1ccccc1O
MAPK1	YCIMNLLNPGFGHC-UHFFFAOYSA-N	Oc1ccccc1O
MAPT	YCIMNLLNPGFGHC-UHFFFAOYSA-N	Oc1ccccc1O
MPO	YCIMNLLNPGFGHC-UHFFFAOYSA-N	Oc1ccccc1O
MTOR	YCIMNLLNPGFGHC-UHFFFAOYSA-N	Oc1ccccc1O
MYC	YCIMNLLNPGFGHC-UHFFFAOYSA-N	Oc1ccccc1O
NFKB1	YCIMNLLNPGFGHC-UHFFFAOYSA-N	Oc1ccccc1O
PLA2G1B	YCIMNLLNPGFGHC-UHFFFAOYSA-N	Oc1ccccc1O
PRDX5	YCIMNLLNPGFGHC-UHFFFAOYSA-N	Oc1ccccc1O
THPO	YCIMNLLNPGFGHC-UHFFFAOYSA-N	Oc1ccccc1O
FANCL	GUBGYTABKSRVRQ-UHFFFAOYSA-N	O1C(CO)C(O)C(O)C(O)C1OC1C(O)C(O)C(OC1CO)O
ATP2A1	GUBGYTABKSRVRQ-UHFFFAOYSA-N	O1C(CO)C(O)C(O)C(O)C1OC1C(O)C(O)C(OC1CO)O
ATP2A2	GUBGYTABKSRVRQ-UHFFFAOYSA-N	O1C(CO)C(O)C(O)C(O)C1OC1C(O)C(O)C(OC1CO)O
ATP2A3	GUBGYTABKSRVRQ-UHFFFAOYSA-N	O1C(CO)C(O)C(O)C(O)C1OC1C(O)C(O)C(OC1CO)O
AVPR1A	GUBGYTABKSRVRQ-UHFFFAOYSA-N	O1C(CO)C(O)C(O)C(O)C1OC1C(O)C(O)C(OC1CO)O
CD207	GUBGYTABKSRVRQ-UHFFFAOYSA-N	O1C(CO)C(O)C(O)C(O)C1OC1C(O)C(O)C(OC1CO)O
CRHR2	GUBGYTABKSRVRQ-UHFFFAOYSA-N	O1C(CO)C(O)C(O)C(O)C1OC1C(O)C(O)C(OC1CO)O
EYA2	GUBGYTABKSRVRQ-UHFFFAOYSA-N	O1C(CO)C(O)C(O)C(O)C1OC1C(O)C(O)C(OC1CO)O
GLT6D1	GUBGYTABKSRVRQ-UHFFFAOYSA-N	O1C(CO)C(O)C(O)C(O)C1OC1C(O)C(O)C(OC1CO)O
GLTP	GUBGYTABKSRVRQ-UHFFFAOYSA-N	O1C(CO)C(O)C(O)C(O)C1OC1C(O)C(O)C(OC1CO)O
LGALS1	GUBGYTABKSRVRQ-UHFFFAOYSA-N	O1C(CO)C(O)C(O)C(O)C1OC1C(O)C(O)C(OC1CO)O
LGALS2	GUBGYTABKSRVRQ-UHFFFAOYSA-N	O1C(CO)C(O)C(O)C(O)C1OC1C(O)C(O)C(OC1CO)O
LGALS3	GUBGYTABKSRVRQ-UHFFFAOYSA-N	O1C(CO)C(O)C(O)C(O)C1OC1C(O)C(O)C(OC1CO)O
LGALS4	GUBGYTABKSRVRQ-UHFFFAOYSA-N	O1C(CO)C(O)C(O)C(O)C1OC1C(O)C(O)C(OC1CO)O
LGALS8	GUBGYTABKSRVRQ-UHFFFAOYSA-N	O1C(CO)C(O)C(O)C(O)C1OC1C(O)C(O)C(OC1CO)O
LGALS9	GUBGYTABKSRVRQ-UHFFFAOYSA-N	O1C(CO)C(O)C(O)C(O)C1OC1C(O)C(O)C(OC1CO)O
LTF	GUBGYTABKSRVRQ-UHFFFAOYSA-N	O1C(CO)C(O)C(O)C(O)C1OC1C(O)C(O)C(OC1CO)O
PLN	GUBGYTABKSRVRQ-UHFFFAOYSA-N	O1C(CO)C(O)C(O)C(O)C1OC1C(O)C(O)C(OC1CO)O
TF	GUBGYTABKSRVRQ-UHFFFAOYSA-N	O1C(CO)C(O)C(O)C(O)C1OC1C(O)C(O)C(OC1CO)O
HCN2	ZOOGRGPOEVQQDX-UHFFFAOYSA-N	P1(OC2C(OC(n3c4NC(=NC(=O)c4nc3)N)C2O)CO1)(O)=O
HCN4	ZOOGRGPOEVQQDX-UHFFFAOYSA-N	P1(OC2C(OC(n3c4NC(=NC(=O)c4nc3)N)C2O)CO1)(O)=O
NME1	ZOOGRGPOEVQQDX-UHFFFAOYSA-N	P1(OC2C(OC(n3c4NC(=NC(=O)c4nc3)N)C2O)CO1)(O)=O
NME2	ZOOGRGPOEVQQDX-UHFFFAOYSA-N	P1(OC2C(OC(n3c4NC(=NC(=O)c4nc3)N)C2O)CO1)(O)=O
PDE10A	ZOOGRGPOEVQQDX-UHFFFAOYSA-N	P1(OC2C(OC(n3c4NC(=NC(=O)c4nc3)N)C2O)CO1)(O)=O
PDE2A	ZOOGRGPOEVQQDX-UHFFFAOYSA-N	P1(OC2C(OC(n3c4NC(=NC(=O)c4nc3)N)C2O)CO1)(O)=O
PDE6A	ZOOGRGPOEVQQDX-UHFFFAOYSA-N	P1(OC2C(OC(n3c4NC(=NC(=O)c4nc3)N)C2O)CO1)(O)=O
PDE6B	ZOOGRGPOEVQQDX-UHFFFAOYSA-N	P1(OC2C(OC(n3c4NC(=NC(=O)c4nc3)N)C2O)CO1)(O)=O
PDE6C	ZOOGRGPOEVQQDX-UHFFFAOYSA-N	P1(OC2C(OC(n3c4NC(=NC(=O)c4nc3)N)C2O)CO1)(O)=O
PDE9A	ZOOGRGPOEVQQDX-UHFFFAOYSA-N	P1(OC2C(OC(n3c4NC(=NC(=O)c4nc3)N)C2O)CO1)(O)=O
PRKAR1A	ZOOGRGPOEVQQDX-UHFFFAOYSA-N	P1(OC2C(OC(n3c4NC(=NC(=O)c4nc3)N)C2O)CO1)(O)=O
PRKAR1B	ZOOGRGPOEVQQDX-UHFFFAOYSA-N	P1(OC2C(OC(n3c4NC(=NC(=O)c4nc3)N)C2O)CO1)(O)=O
PRKG1	ZOOGRGPOEVQQDX-UHFFFAOYSA-N	P1(OC2C(OC(n3c4NC(=NC(=O)c4nc3)N)C2O)CO1)(O)=O
ACHE	OEYIOHPDSNJKLS-UHFFFAOYSA-N	OCC[N+](C)(C)C
BCHE	OEYIOHPDSNJKLS-UHFFFAOYSA-N	OCC[N+](C)(C)C
CHAT	OEYIOHPDSNJKLS-UHFFFAOYSA-N	OCC[N+](C)(C)C
CHRNA4	OEYIOHPDSNJKLS-UHFFFAOYSA-N	OCC[N+](C)(C)C
LYZ	OEYIOHPDSNJKLS-UHFFFAOYSA-N	OCC[N+](C)(C)C
FANCL	KRKNYBCHXYNGOX-UHFFFAOYSA-N	OC(=O)C(CC(=O)O)(CC(=O)O)O
FGFR2	KRKNYBCHXYNGOX-UHFFFAOYSA-N	OC(=O)C(CC(=O)O)(CC(=O)O)O
KRAS	KRKNYBCHXYNGOX-UHFFFAOYSA-N	OC(=O)C(CC(=O)O)(CC(=O)O)O
S100A9	KRKNYBCHXYNGOX-UHFFFAOYSA-N	OC(=O)C(CC(=O)O)(CC(=O)O)O
TP53	KRKNYBCHXYNGOX-UHFFFAOYSA-N	OC(=O)C(CC(=O)O)(CC(=O)O)O
ACLY	KRKNYBCHXYNGOX-UHFFFAOYSA-N	OC(=O)C(CC(=O)O)(CC(=O)O)O
ACO2	KRKNYBCHXYNGOX-UHFFFAOYSA-N	OC(=O)C(CC(=O)O)(CC(=O)O)O
ACVR1	KRKNYBCHXYNGOX-UHFFFAOYSA-N	OC(=O)C(CC(=O)O)(CC(=O)O)O
ADAM17	KRKNYBCHXYNGOX-UHFFFAOYSA-N	OC(=O)C(CC(=O)O)(CC(=O)O)O
AKR1A1	KRKNYBCHXYNGOX-UHFFFAOYSA-N	OC(=O)C(CC(=O)O)(CC(=O)O)O
AKR1B1	KRKNYBCHXYNGOX-UHFFFAOYSA-N	OC(=O)C(CC(=O)O)(CC(=O)O)O
AKR1C2	KRKNYBCHXYNGOX-UHFFFAOYSA-N	OC(=O)C(CC(=O)O)(CC(=O)O)O
AKR7A2	KRKNYBCHXYNGOX-UHFFFAOYSA-N	OC(=O)C(CC(=O)O)(CC(=O)O)O
AKR7A3	KRKNYBCHXYNGOX-UHFFFAOYSA-N	OC(=O)C(CC(=O)O)(CC(=O)O)O
ALB	KRKNYBCHXYNGOX-UHFFFAOYSA-N	OC(=O)C(CC(=O)O)(CC(=O)O)O
ALKBH5	KRKNYBCHXYNGOX-UHFFFAOYSA-N	OC(=O)C(CC(=O)O)(CC(=O)O)O
ANG	KRKNYBCHXYNGOX-UHFFFAOYSA-N	OC(=O)C(CC(=O)O)(CC(=O)O)O
APOM	KRKNYBCHXYNGOX-UHFFFAOYSA-N	OC(=O)C(CC(=O)O)(CC(=O)O)O
APRT	KRKNYBCHXYNGOX-UHFFFAOYSA-N	OC(=O)C(CC(=O)O)(CC(=O)O)O
ARF1	KRKNYBCHXYNGOX-UHFFFAOYSA-N	OC(=O)C(CC(=O)O)(CC(=O)O)O
ARF6	KRKNYBCHXYNGOX-UHFFFAOYSA-N	OC(=O)C(CC(=O)O)(CC(=O)O)O
ARHGDIA	KRKNYBCHXYNGOX-UHFFFAOYSA-N	OC(=O)C(CC(=O)O)(CC(=O)O)O
ASPN	KRKNYBCHXYNGOX-UHFFFAOYSA-N	OC(=O)C(CC(=O)O)(CC(=O)O)O
ATG7	KRKNYBCHXYNGOX-UHFFFAOYSA-N	OC(=O)C(CC(=O)O)(CC(=O)O)O
B2M	KRKNYBCHXYNGOX-UHFFFAOYSA-N	OC(=O)C(CC(=O)O)(CC(=O)O)O
BCL2A1	KRKNYBCHXYNGOX-UHFFFAOYSA-N	OC(=O)C(CC(=O)O)(CC(=O)O)O
BGN	KRKNYBCHXYNGOX-UHFFFAOYSA-N	OC(=O)C(CC(=O)O)(CC(=O)O)O
BHMT	KRKNYBCHXYNGOX-UHFFFAOYSA-N	OC(=O)C(CC(=O)O)(CC(=O)O)O
C8G	KRKNYBCHXYNGOX-UHFFFAOYSA-N	OC(=O)C(CC(=O)O)(CC(=O)O)O
CA13	KRKNYBCHXYNGOX-UHFFFAOYSA-N	OC(=O)C(CC(=O)O)(CC(=O)O)O
CAB39	KRKNYBCHXYNGOX-UHFFFAOYSA-N	OC(=O)C(CC(=O)O)(CC(=O)O)O
CD1D	KRKNYBCHXYNGOX-UHFFFAOYSA-N	OC(=O)C(CC(=O)O)(CC(=O)O)O
CD79B	KRKNYBCHXYNGOX-UHFFFAOYSA-N	OC(=O)C(CC(=O)O)(CC(=O)O)O
CECR5	KRKNYBCHXYNGOX-UHFFFAOYSA-N	OC(=O)C(CC(=O)O)(CC(=O)O)O
CELA1	KRKNYBCHXYNGOX-UHFFFAOYSA-N	OC(=O)C(CC(=O)O)(CC(=O)O)O
CKS1B	KRKNYBCHXYNGOX-UHFFFAOYSA-N	OC(=O)C(CC(=O)O)(CC(=O)O)O
CKS2	KRKNYBCHXYNGOX-UHFFFAOYSA-N	OC(=O)C(CC(=O)O)(CC(=O)O)O
CLEC4E	KRKNYBCHXYNGOX-UHFFFAOYSA-N	OC(=O)C(CC(=O)O)(CC(=O)O)O
CMA1	KRKNYBCHXYNGOX-UHFFFAOYSA-N	OC(=O)C(CC(=O)O)(CC(=O)O)O
CNP	KRKNYBCHXYNGOX-UHFFFAOYSA-N	OC(=O)C(CC(=O)O)(CC(=O)O)O
CPA1	KRKNYBCHXYNGOX-UHFFFAOYSA-N	OC(=O)C(CC(=O)O)(CC(=O)O)O
CPB1	KRKNYBCHXYNGOX-UHFFFAOYSA-N	OC(=O)C(CC(=O)O)(CC(=O)O)O
CPOX	KRKNYBCHXYNGOX-UHFFFAOYSA-N	OC(=O)C(CC(=O)O)(CC(=O)O)O
CS	KRKNYBCHXYNGOX-UHFFFAOYSA-N	OC(=O)C(CC(=O)O)(CC(=O)O)O
CTDSP1	KRKNYBCHXYNGOX-UHFFFAOYSA-N	OC(=O)C(CC(=O)O)(CC(=O)O)O
CTSL	KRKNYBCHXYNGOX-UHFFFAOYSA-N	OC(=O)C(CC(=O)O)(CC(=O)O)O
CYTH3	KRKNYBCHXYNGOX-UHFFFAOYSA-N	OC(=O)C(CC(=O)O)(CC(=O)O)O
DDAH1	KRKNYBCHXYNGOX-UHFFFAOYSA-N	OC(=O)C(CC(=O)O)(CC(=O)O)O
DDX39B	KRKNYBCHXYNGOX-UHFFFAOYSA-N	OC(=O)C(CC(=O)O)(CC(=O)O)O
DNAJC10	KRKNYBCHXYNGOX-UHFFFAOYSA-N	OC(=O)C(CC(=O)O)(CC(=O)O)O
DNAJC15	KRKNYBCHXYNGOX-UHFFFAOYSA-N	OC(=O)C(CC(=O)O)(CC(=O)O)O
DNAJC19	KRKNYBCHXYNGOX-UHFFFAOYSA-N	OC(=O)C(CC(=O)O)(CC(=O)O)O
DNM1L	KRKNYBCHXYNGOX-UHFFFAOYSA-N	OC(=O)C(CC(=O)O)(CC(=O)O)O
DNMT1	KRKNYBCHXYNGOX-UHFFFAOYSA-N	OC(=O)C(CC(=O)O)(CC(=O)O)O
DTX3L	KRKNYBCHXYNGOX-UHFFFAOYSA-N	OC(=O)C(CC(=O)O)(CC(=O)O)O
EBF1	KRKNYBCHXYNGOX-UHFFFAOYSA-N	OC(=O)C(CC(=O)O)(CC(=O)O)O
EBF3	KRKNYBCHXYNGOX-UHFFFAOYSA-N	OC(=O)C(CC(=O)O)(CC(=O)O)O
ENPP4	KRKNYBCHXYNGOX-UHFFFAOYSA-N	OC(=O)C(CC(=O)O)(CC(=O)O)O
F11	KRKNYBCHXYNGOX-UHFFFAOYSA-N	OC(=O)C(CC(=O)O)(CC(=O)O)O
F2	KRKNYBCHXYNGOX-UHFFFAOYSA-N	OC(=O)C(CC(=O)O)(CC(=O)O)O
FABP4	KRKNYBCHXYNGOX-UHFFFAOYSA-N	OC(=O)C(CC(=O)O)(CC(=O)O)O
FABP5	KRKNYBCHXYNGOX-UHFFFAOYSA-N	OC(=O)C(CC(=O)O)(CC(=O)O)O
FCER1A	KRKNYBCHXYNGOX-UHFFFAOYSA-N	OC(=O)C(CC(=O)O)(CC(=O)O)O
FDX1	KRKNYBCHXYNGOX-UHFFFAOYSA-N	OC(=O)C(CC(=O)O)(CC(=O)O)O
FKBP1B	KRKNYBCHXYNGOX-UHFFFAOYSA-N	OC(=O)C(CC(=O)O)(CC(=O)O)O
FST	KRKNYBCHXYNGOX-UHFFFAOYSA-N	OC(=O)C(CC(=O)O)(CC(=O)O)O
FTO	KRKNYBCHXYNGOX-UHFFFAOYSA-N	OC(=O)C(CC(=O)O)(CC(=O)O)O
GALNS	KRKNYBCHXYNGOX-UHFFFAOYSA-N	OC(=O)C(CC(=O)O)(CC(=O)O)O
GBF1	KRKNYBCHXYNGOX-UHFFFAOYSA-N	OC(=O)C(CC(=O)O)(CC(=O)O)O
GDF11	KRKNYBCHXYNGOX-UHFFFAOYSA-N	OC(=O)C(CC(=O)O)(CC(=O)O)O
GLUL	KRKNYBCHXYNGOX-UHFFFAOYSA-N	OC(=O)C(CC(=O)O)(CC(=O)O)O
GMPS	KRKNYBCHXYNGOX-UHFFFAOYSA-N	OC(=O)C(CC(=O)O)(CC(=O)O)O
GNAI1	KRKNYBCHXYNGOX-UHFFFAOYSA-N	OC(=O)C(CC(=O)O)(CC(=O)O)O
GNAI3	KRKNYBCHXYNGOX-UHFFFAOYSA-N	OC(=O)C(CC(=O)O)(CC(=O)O)O
GNMT	KRKNYBCHXYNGOX-UHFFFAOYSA-N	OC(=O)C(CC(=O)O)(CC(=O)O)O
GREM1	KRKNYBCHXYNGOX-UHFFFAOYSA-N	OC(=O)C(CC(=O)O)(CC(=O)O)O
GREM2	KRKNYBCHXYNGOX-UHFFFAOYSA-N	OC(=O)C(CC(=O)O)(CC(=O)O)O
GSK3B	KRKNYBCHXYNGOX-UHFFFAOYSA-N	OC(=O)C(CC(=O)O)(CC(=O)O)O
H6PD	KRKNYBCHXYNGOX-UHFFFAOYSA-N	OC(=O)C(CC(=O)O)(CC(=O)O)O
HDC	KRKNYBCHXYNGOX-UHFFFAOYSA-N	OC(=O)C(CC(=O)O)(CC(=O)O)O
HGS	KRKNYBCHXYNGOX-UHFFFAOYSA-N	OC(=O)C(CC(=O)O)(CC(=O)O)O
HOMER1	KRKNYBCHXYNGOX-UHFFFAOYSA-N	OC(=O)C(CC(=O)O)(CC(=O)O)O
HOMER2	KRKNYBCHXYNGOX-UHFFFAOYSA-N	OC(=O)C(CC(=O)O)(CC(=O)O)O
HRSP12	KRKNYBCHXYNGOX-UHFFFAOYSA-N	OC(=O)C(CC(=O)O)(CC(=O)O)O
HS3ST3A1	KRKNYBCHXYNGOX-UHFFFAOYSA-N	OC(=O)C(CC(=O)O)(CC(=O)O)O
IDH1	KRKNYBCHXYNGOX-UHFFFAOYSA-N	OC(=O)C(CC(=O)O)(CC(=O)O)O
IDH2	KRKNYBCHXYNGOX-UHFFFAOYSA-N	OC(=O)C(CC(=O)O)(CC(=O)O)O
IDH3A	KRKNYBCHXYNGOX-UHFFFAOYSA-N	OC(=O)C(CC(=O)O)(CC(=O)O)O
IPPK	KRKNYBCHXYNGOX-UHFFFAOYSA-N	OC(=O)C(CC(=O)O)(CC(=O)O)O
IYD	KRKNYBCHXYNGOX-UHFFFAOYSA-N	OC(=O)C(CC(=O)O)(CC(=O)O)O
KDM1B	KRKNYBCHXYNGOX-UHFFFAOYSA-N	OC(=O)C(CC(=O)O)(CC(=O)O)O
KPNA2	KRKNYBCHXYNGOX-UHFFFAOYSA-N	OC(=O)C(CC(=O)O)(CC(=O)O)O
KPNA7	KRKNYBCHXYNGOX-UHFFFAOYSA-N	OC(=O)C(CC(=O)O)(CC(=O)O)O
LGSN	KRKNYBCHXYNGOX-UHFFFAOYSA-N	OC(=O)C(CC(=O)O)(CC(=O)O)O
MAP1LC3C	KRKNYBCHXYNGOX-UHFFFAOYSA-N	OC(=O)C(CC(=O)O)(CC(=O)O)O
MDH2	KRKNYBCHXYNGOX-UHFFFAOYSA-N	OC(=O)C(CC(=O)O)(CC(=O)O)O
MDM4	KRKNYBCHXYNGOX-UHFFFAOYSA-N	OC(=O)C(CC(=O)O)(CC(=O)O)O
MIF	KRKNYBCHXYNGOX-UHFFFAOYSA-N	OC(=O)C(CC(=O)O)(CC(=O)O)O
MMACHC	KRKNYBCHXYNGOX-UHFFFAOYSA-N	OC(=O)C(CC(=O)O)(CC(=O)O)O
MSTN	KRKNYBCHXYNGOX-UHFFFAOYSA-N	OC(=O)C(CC(=O)O)(CC(=O)O)O
MTERF1	KRKNYBCHXYNGOX-UHFFFAOYSA-N	OC(=O)C(CC(=O)O)(CC(=O)O)O
NAGA	KRKNYBCHXYNGOX-UHFFFAOYSA-N	OC(=O)C(CC(=O)O)(CC(=O)O)O
NCF2	KRKNYBCHXYNGOX-UHFFFAOYSA-N	OC(=O)C(CC(=O)O)(CC(=O)O)O
NECTIN1	KRKNYBCHXYNGOX-UHFFFAOYSA-N	OC(=O)C(CC(=O)O)(CC(=O)O)O
NLGN4X	KRKNYBCHXYNGOX-UHFFFAOYSA-N	OC(=O)C(CC(=O)O)(CC(=O)O)O
NOD1	KRKNYBCHXYNGOX-UHFFFAOYSA-N	OC(=O)C(CC(=O)O)(CC(=O)O)O
NUDT10	KRKNYBCHXYNGOX-UHFFFAOYSA-N	OC(=O)C(CC(=O)O)(CC(=O)O)O
NUDT6	KRKNYBCHXYNGOX-UHFFFAOYSA-N	OC(=O)C(CC(=O)O)(CC(=O)O)O
PAM16	KRKNYBCHXYNGOX-UHFFFAOYSA-N	OC(=O)C(CC(=O)O)(CC(=O)O)O
PARP12	KRKNYBCHXYNGOX-UHFFFAOYSA-N	OC(=O)C(CC(=O)O)(CC(=O)O)O
PDE5A	KRKNYBCHXYNGOX-UHFFFAOYSA-N	OC(=O)C(CC(=O)O)(CC(=O)O)O
PGAM1	KRKNYBCHXYNGOX-UHFFFAOYSA-N	OC(=O)C(CC(=O)O)(CC(=O)O)O
PGD	KRKNYBCHXYNGOX-UHFFFAOYSA-N	OC(=O)C(CC(=O)O)(CC(=O)O)O
PGLS	KRKNYBCHXYNGOX-UHFFFAOYSA-N	OC(=O)C(CC(=O)O)(CC(=O)O)O
PILRA	KRKNYBCHXYNGOX-UHFFFAOYSA-N	OC(=O)C(CC(=O)O)(CC(=O)O)O
PIN1	KRKNYBCHXYNGOX-UHFFFAOYSA-N	OC(=O)C(CC(=O)O)(CC(=O)O)O
PKLR	KRKNYBCHXYNGOX-UHFFFAOYSA-N	OC(=O)C(CC(=O)O)(CC(=O)O)O
PLAU	KRKNYBCHXYNGOX-UHFFFAOYSA-N	OC(=O)C(CC(=O)O)(CC(=O)O)O
PLEKHA1	KRKNYBCHXYNGOX-UHFFFAOYSA-N	OC(=O)C(CC(=O)O)(CC(=O)O)O
PLIN1	KRKNYBCHXYNGOX-UHFFFAOYSA-N	OC(=O)C(CC(=O)O)(CC(=O)O)O
PLIN5	KRKNYBCHXYNGOX-UHFFFAOYSA-N	OC(=O)C(CC(=O)O)(CC(=O)O)O
PMM1	KRKNYBCHXYNGOX-UHFFFAOYSA-N	OC(=O)C(CC(=O)O)(CC(=O)O)O
PMM2	KRKNYBCHXYNGOX-UHFFFAOYSA-N	OC(=O)C(CC(=O)O)(CC(=O)O)O
PMP2	KRKNYBCHXYNGOX-UHFFFAOYSA-N	OC(=O)C(CC(=O)O)(CC(=O)O)O
PNPT1	KRKNYBCHXYNGOX-UHFFFAOYSA-N	OC(=O)C(CC(=O)O)(CC(=O)O)O
PPIF	KRKNYBCHXYNGOX-UHFFFAOYSA-N	OC(=O)C(CC(=O)O)(CC(=O)O)O
PPM1A	KRKNYBCHXYNGOX-UHFFFAOYSA-N	OC(=O)C(CC(=O)O)(CC(=O)O)O
PRIM1	KRKNYBCHXYNGOX-UHFFFAOYSA-N	OC(=O)C(CC(=O)O)(CC(=O)O)O
PRKAG1	KRKNYBCHXYNGOX-UHFFFAOYSA-N	OC(=O)C(CC(=O)O)(CC(=O)O)O
PRKAG2	KRKNYBCHXYNGOX-UHFFFAOYSA-N	OC(=O)C(CC(=O)O)(CC(=O)O)O
PROZ	KRKNYBCHXYNGOX-UHFFFAOYSA-N	OC(=O)C(CC(=O)O)(CC(=O)O)O
PTPRD	KRKNYBCHXYNGOX-UHFFFAOYSA-N	OC(=O)C(CC(=O)O)(CC(=O)O)O
PTPRG	KRKNYBCHXYNGOX-UHFFFAOYSA-N	OC(=O)C(CC(=O)O)(CC(=O)O)O
PUM1	KRKNYBCHXYNGOX-UHFFFAOYSA-N	OC(=O)C(CC(=O)O)(CC(=O)O)O
PUM2	KRKNYBCHXYNGOX-UHFFFAOYSA-N	OC(=O)C(CC(=O)O)(CC(=O)O)O
QSOX1	KRKNYBCHXYNGOX-UHFFFAOYSA-N	OC(=O)C(CC(=O)O)(CC(=O)O)O
RARB	KRKNYBCHXYNGOX-UHFFFAOYSA-N	OC(=O)C(CC(=O)O)(CC(=O)O)O
RASGRP1	KRKNYBCHXYNGOX-UHFFFAOYSA-N	OC(=O)C(CC(=O)O)(CC(=O)O)O
RBM23	KRKNYBCHXYNGOX-UHFFFAOYSA-N	OC(=O)C(CC(=O)O)(CC(=O)O)O
RBM39	KRKNYBCHXYNGOX-UHFFFAOYSA-N	OC(=O)C(CC(=O)O)(CC(=O)O)O
REN	KRKNYBCHXYNGOX-UHFFFAOYSA-N	OC(=O)C(CC(=O)O)(CC(=O)O)O
RGS4	KRKNYBCHXYNGOX-UHFFFAOYSA-N	OC(=O)C(CC(=O)O)(CC(=O)O)O
RNASE1	KRKNYBCHXYNGOX-UHFFFAOYSA-N	OC(=O)C(CC(=O)O)(CC(=O)O)O
RNASE3	KRKNYBCHXYNGOX-UHFFFAOYSA-N	OC(=O)C(CC(=O)O)(CC(=O)O)O
RNASEH1	KRKNYBCHXYNGOX-UHFFFAOYSA-N	OC(=O)C(CC(=O)O)(CC(=O)O)O
RNH1	KRKNYBCHXYNGOX-UHFFFAOYSA-N	OC(=O)C(CC(=O)O)(CC(=O)O)O
RPS27A	KRKNYBCHXYNGOX-UHFFFAOYSA-N	OC(=O)C(CC(=O)O)(CC(=O)O)O
RTN4IP1	KRKNYBCHXYNGOX-UHFFFAOYSA-N	OC(=O)C(CC(=O)O)(CC(=O)O)O
S100A12	KRKNYBCHXYNGOX-UHFFFAOYSA-N	OC(=O)C(CC(=O)O)(CC(=O)O)O
S100A8	KRKNYBCHXYNGOX-UHFFFAOYSA-N	OC(=O)C(CC(=O)O)(CC(=O)O)O
SEMA6A	KRKNYBCHXYNGOX-UHFFFAOYSA-N	OC(=O)C(CC(=O)O)(CC(=O)O)O
SERPINA1	KRKNYBCHXYNGOX-UHFFFAOYSA-N	OC(=O)C(CC(=O)O)(CC(=O)O)O
SERPINA10	KRKNYBCHXYNGOX-UHFFFAOYSA-N	OC(=O)C(CC(=O)O)(CC(=O)O)O
SERPINA5	KRKNYBCHXYNGOX-UHFFFAOYSA-N	OC(=O)C(CC(=O)O)(CC(=O)O)O
SERPINC1	KRKNYBCHXYNGOX-UHFFFAOYSA-N	OC(=O)C(CC(=O)O)(CC(=O)O)O
SH2D1A	KRKNYBCHXYNGOX-UHFFFAOYSA-N	OC(=O)C(CC(=O)O)(CC(=O)O)O
SH3BGRL	KRKNYBCHXYNGOX-UHFFFAOYSA-N	OC(=O)C(CC(=O)O)(CC(=O)O)O
SND1	KRKNYBCHXYNGOX-UHFFFAOYSA-N	OC(=O)C(CC(=O)O)(CC(=O)O)O
SNRPB	KRKNYBCHXYNGOX-UHFFFAOYSA-N	OC(=O)C(CC(=O)O)(CC(=O)O)O
SNRPD3	KRKNYBCHXYNGOX-UHFFFAOYSA-N	OC(=O)C(CC(=O)O)(CC(=O)O)O
SNX27	KRKNYBCHXYNGOX-UHFFFAOYSA-N	OC(=O)C(CC(=O)O)(CC(=O)O)O
STAU1	KRKNYBCHXYNGOX-UHFFFAOYSA-N	OC(=O)C(CC(=O)O)(CC(=O)O)O
STEAP3	KRKNYBCHXYNGOX-UHFFFAOYSA-N	OC(=O)C(CC(=O)O)(CC(=O)O)O
STRADA	KRKNYBCHXYNGOX-UHFFFAOYSA-N	OC(=O)C(CC(=O)O)(CC(=O)O)O
TF	KRKNYBCHXYNGOX-UHFFFAOYSA-N	OC(=O)C(CC(=O)O)(CC(=O)O)O
THTPA	KRKNYBCHXYNGOX-UHFFFAOYSA-N	OC(=O)C(CC(=O)O)(CC(=O)O)O
TNFSF13B	KRKNYBCHXYNGOX-UHFFFAOYSA-N	OC(=O)C(CC(=O)O)(CC(=O)O)O
TPBG	KRKNYBCHXYNGOX-UHFFFAOYSA-N	OC(=O)C(CC(=O)O)(CC(=O)O)O
TSTA3	KRKNYBCHXYNGOX-UHFFFAOYSA-N	OC(=O)C(CC(=O)O)(CC(=O)O)O
UCK2	KRKNYBCHXYNGOX-UHFFFAOYSA-N	OC(=O)C(CC(=O)O)(CC(=O)O)O
USP15	KRKNYBCHXYNGOX-UHFFFAOYSA-N	OC(=O)C(CC(=O)O)(CC(=O)O)O
WDR36	KRKNYBCHXYNGOX-UHFFFAOYSA-N	OC(=O)C(CC(=O)O)(CC(=O)O)O
YWHAH	KRKNYBCHXYNGOX-UHFFFAOYSA-N	OC(=O)C(CC(=O)O)(CC(=O)O)O
ZP3	KRKNYBCHXYNGOX-UHFFFAOYSA-N	OC(=O)C(CC(=O)O)(CC(=O)O)O
AKR1C1	ZYGHJZDHTFUPRJ-UHFFFAOYSA-N	O=c1ccc2c(o1)cccc2
ALOX5	ZYGHJZDHTFUPRJ-UHFFFAOYSA-N	O=c1ccc2c(o1)cccc2
AZIN1	ZYGHJZDHTFUPRJ-UHFFFAOYSA-N	O=c1ccc2c(o1)cccc2
BAX	ZYGHJZDHTFUPRJ-UHFFFAOYSA-N	O=c1ccc2c(o1)cccc2
CA1	ZYGHJZDHTFUPRJ-UHFFFAOYSA-N	O=c1ccc2c(o1)cccc2
CA12	ZYGHJZDHTFUPRJ-UHFFFAOYSA-N	O=c1ccc2c(o1)cccc2
CA14	ZYGHJZDHTFUPRJ-UHFFFAOYSA-N	O=c1ccc2c(o1)cccc2
CA2	ZYGHJZDHTFUPRJ-UHFFFAOYSA-N	O=c1ccc2c(o1)cccc2
CA3	ZYGHJZDHTFUPRJ-UHFFFAOYSA-N	O=c1ccc2c(o1)cccc2
CA4	ZYGHJZDHTFUPRJ-UHFFFAOYSA-N	O=c1ccc2c(o1)cccc2
CA5A	ZYGHJZDHTFUPRJ-UHFFFAOYSA-N	O=c1ccc2c(o1)cccc2
CA5B	ZYGHJZDHTFUPRJ-UHFFFAOYSA-N	O=c1ccc2c(o1)cccc2
CA6	ZYGHJZDHTFUPRJ-UHFFFAOYSA-N	O=c1ccc2c(o1)cccc2
CA7	ZYGHJZDHTFUPRJ-UHFFFAOYSA-N	O=c1ccc2c(o1)cccc2
CA9	ZYGHJZDHTFUPRJ-UHFFFAOYSA-N	O=c1ccc2c(o1)cccc2
CYP2A6	ZYGHJZDHTFUPRJ-UHFFFAOYSA-N	O=c1ccc2c(o1)cccc2
CYP3A4	ZYGHJZDHTFUPRJ-UHFFFAOYSA-N	O=c1ccc2c(o1)cccc2
FAS	ZYGHJZDHTFUPRJ-UHFFFAOYSA-N	O=c1ccc2c(o1)cccc2
GCLC	ZYGHJZDHTFUPRJ-UHFFFAOYSA-N	O=c1ccc2c(o1)cccc2
GGT5	ZYGHJZDHTFUPRJ-UHFFFAOYSA-N	O=c1ccc2c(o1)cccc2
GSTA2	ZYGHJZDHTFUPRJ-UHFFFAOYSA-N	O=c1ccc2c(o1)cccc2
GSTP1	ZYGHJZDHTFUPRJ-UHFFFAOYSA-N	O=c1ccc2c(o1)cccc2
LMNA	ZYGHJZDHTFUPRJ-UHFFFAOYSA-N	O=c1ccc2c(o1)cccc2
LTF	ZYGHJZDHTFUPRJ-UHFFFAOYSA-N	O=c1ccc2c(o1)cccc2
TF	ZYGHJZDHTFUPRJ-UHFFFAOYSA-N	O=c1ccc2c(o1)cccc2
XDH	ZYGHJZDHTFUPRJ-UHFFFAOYSA-N	O=c1ccc2c(o1)cccc2
AKR1C1	YGSDEFSMJLZEOE-UHFFFAOYSA-N	OC(=O)c1ccccc1O
ALB	YGSDEFSMJLZEOE-UHFFFAOYSA-N	OC(=O)c1ccccc1O
ALOX5	YGSDEFSMJLZEOE-UHFFFAOYSA-N	OC(=O)c1ccccc1O
AOC3	YGSDEFSMJLZEOE-UHFFFAOYSA-N	OC(=O)c1ccccc1O
AOX1	YGSDEFSMJLZEOE-UHFFFAOYSA-N	OC(=O)c1ccccc1O
APOA1	YGSDEFSMJLZEOE-UHFFFAOYSA-N	OC(=O)c1ccccc1O
CA1	YGSDEFSMJLZEOE-UHFFFAOYSA-N	OC(=O)c1ccccc1O
CA12	YGSDEFSMJLZEOE-UHFFFAOYSA-N	OC(=O)c1ccccc1O
CA2	YGSDEFSMJLZEOE-UHFFFAOYSA-N	OC(=O)c1ccccc1O
CAT	YGSDEFSMJLZEOE-UHFFFAOYSA-N	OC(=O)c1ccccc1O
EDN1	YGSDEFSMJLZEOE-UHFFFAOYSA-N	OC(=O)c1ccccc1O
FASN	YGSDEFSMJLZEOE-UHFFFAOYSA-N	OC(=O)c1ccccc1O
FECH	YGSDEFSMJLZEOE-UHFFFAOYSA-N	OC(=O)c1ccccc1O
FTMT	YGSDEFSMJLZEOE-UHFFFAOYSA-N	OC(=O)c1ccccc1O
GHDC	YGSDEFSMJLZEOE-UHFFFAOYSA-N	OC(=O)c1ccccc1O
GLIPR2	YGSDEFSMJLZEOE-UHFFFAOYSA-N	OC(=O)c1ccccc1O
GSTP1	YGSDEFSMJLZEOE-UHFFFAOYSA-N	OC(=O)c1ccccc1O
GUSB	YGSDEFSMJLZEOE-UHFFFAOYSA-N	OC(=O)c1ccccc1O
HEY1	YGSDEFSMJLZEOE-UHFFFAOYSA-N	OC(=O)c1ccccc1O
IFNB1	YGSDEFSMJLZEOE-UHFFFAOYSA-N	OC(=O)c1ccccc1O
IL4	YGSDEFSMJLZEOE-UHFFFAOYSA-N	OC(=O)c1ccccc1O
LRP1	YGSDEFSMJLZEOE-UHFFFAOYSA-N	OC(=O)c1ccccc1O
NCF1	YGSDEFSMJLZEOE-UHFFFAOYSA-N	OC(=O)c1ccccc1O
NFKB1	YGSDEFSMJLZEOE-UHFFFAOYSA-N	OC(=O)c1ccccc1O
PFKM	YGSDEFSMJLZEOE-UHFFFAOYSA-N	OC(=O)c1ccccc1O
PKLR	YGSDEFSMJLZEOE-UHFFFAOYSA-N	OC(=O)c1ccccc1O
PLG	YGSDEFSMJLZEOE-UHFFFAOYSA-N	OC(=O)c1ccccc1O
PON1	YGSDEFSMJLZEOE-UHFFFAOYSA-N	OC(=O)c1ccccc1O
PTGIS	YGSDEFSMJLZEOE-UHFFFAOYSA-N	OC(=O)c1ccccc1O
RELA	YGSDEFSMJLZEOE-UHFFFAOYSA-N	OC(=O)c1ccccc1O
SOD1	YGSDEFSMJLZEOE-UHFFFAOYSA-N	OC(=O)c1ccccc1O
TAT	YGSDEFSMJLZEOE-UHFFFAOYSA-N	OC(=O)c1ccccc1O
TERF1	YGSDEFSMJLZEOE-UHFFFAOYSA-N	OC(=O)c1ccccc1O
TPO	YGSDEFSMJLZEOE-UHFFFAOYSA-N	OC(=O)c1ccccc1O
XDH	YGSDEFSMJLZEOE-UHFFFAOYSA-N	OC(=O)c1ccccc1O
GLTP	TVMXDCGIABBOFY-UHFFFAOYSA-N	C(CCCC)CCC
HSD11B1L	TVMXDCGIABBOFY-UHFFFAOYSA-N	C(CCCC)CCC
PRKACA	TVMXDCGIABBOFY-UHFFFAOYSA-N	C(CCCC)CCC
PRKACB	TVMXDCGIABBOFY-UHFFFAOYSA-N	C(CCCC)CCC
CHEK1	LNTHITQWFMADLM-UHFFFAOYSA-N	OC(=O)c1cc(O)c(c(c1)O)O
HIF1A	LNTHITQWFMADLM-UHFFFAOYSA-N	OC(=O)c1cc(O)c(c(c1)O)O
PARP1	LNTHITQWFMADLM-UHFFFAOYSA-N	OC(=O)c1cc(O)c(c(c1)O)O
SRC	LNTHITQWFMADLM-UHFFFAOYSA-N	OC(=O)c1cc(O)c(c(c1)O)O
STAT3	LNTHITQWFMADLM-UHFFFAOYSA-N	OC(=O)c1cc(O)c(c(c1)O)O
TP53	LNTHITQWFMADLM-UHFFFAOYSA-N	OC(=O)c1cc(O)c(c(c1)O)O
AKR1C3	LNTHITQWFMADLM-UHFFFAOYSA-N	OC(=O)c1cc(O)c(c(c1)O)O
ALDH1A1	LNTHITQWFMADLM-UHFFFAOYSA-N	OC(=O)c1cc(O)c(c(c1)O)O
ATMIN	LNTHITQWFMADLM-UHFFFAOYSA-N	OC(=O)c1cc(O)c(c(c1)O)O
BAD	LNTHITQWFMADLM-UHFFFAOYSA-N	OC(=O)c1cc(O)c(c(c1)O)O
BAX	LNTHITQWFMADLM-UHFFFAOYSA-N	OC(=O)c1cc(O)c(c(c1)O)O
CA1	LNTHITQWFMADLM-UHFFFAOYSA-N	OC(=O)c1cc(O)c(c(c1)O)O
CA12	LNTHITQWFMADLM-UHFFFAOYSA-N	OC(=O)c1cc(O)c(c(c1)O)O
CA14	LNTHITQWFMADLM-UHFFFAOYSA-N	OC(=O)c1cc(O)c(c(c1)O)O
CA2	LNTHITQWFMADLM-UHFFFAOYSA-N	OC(=O)c1cc(O)c(c(c1)O)O
CA3	LNTHITQWFMADLM-UHFFFAOYSA-N	OC(=O)c1cc(O)c(c(c1)O)O
CA4	LNTHITQWFMADLM-UHFFFAOYSA-N	OC(=O)c1cc(O)c(c(c1)O)O
CA5A	LNTHITQWFMADLM-UHFFFAOYSA-N	OC(=O)c1cc(O)c(c(c1)O)O
CA5B	LNTHITQWFMADLM-UHFFFAOYSA-N	OC(=O)c1cc(O)c(c(c1)O)O
CA6	LNTHITQWFMADLM-UHFFFAOYSA-N	OC(=O)c1cc(O)c(c(c1)O)O
CA7	LNTHITQWFMADLM-UHFFFAOYSA-N	OC(=O)c1cc(O)c(c(c1)O)O
CA9	LNTHITQWFMADLM-UHFFFAOYSA-N	OC(=O)c1cc(O)c(c(c1)O)O
CASP3	LNTHITQWFMADLM-UHFFFAOYSA-N	OC(=O)c1cc(O)c(c(c1)O)O
CASP9	LNTHITQWFMADLM-UHFFFAOYSA-N	OC(=O)c1cc(O)c(c(c1)O)O
CCNB1	LNTHITQWFMADLM-UHFFFAOYSA-N	OC(=O)c1cc(O)c(c(c1)O)O
CDC25A	LNTHITQWFMADLM-UHFFFAOYSA-N	OC(=O)c1cc(O)c(c(c1)O)O
CDC25C	LNTHITQWFMADLM-UHFFFAOYSA-N	OC(=O)c1cc(O)c(c(c1)O)O
CDK1	LNTHITQWFMADLM-UHFFFAOYSA-N	OC(=O)c1cc(O)c(c(c1)O)O
CHEK2	LNTHITQWFMADLM-UHFFFAOYSA-N	OC(=O)c1cc(O)c(c(c1)O)O
CPT1A	LNTHITQWFMADLM-UHFFFAOYSA-N	OC(=O)c1cc(O)c(c(c1)O)O
CYP17A1	LNTHITQWFMADLM-UHFFFAOYSA-N	OC(=O)c1cc(O)c(c(c1)O)O
CYP3A43	LNTHITQWFMADLM-UHFFFAOYSA-N	OC(=O)c1cc(O)c(c(c1)O)O
EPHX1	LNTHITQWFMADLM-UHFFFAOYSA-N	OC(=O)c1cc(O)c(c(c1)O)O
FASLG	LNTHITQWFMADLM-UHFFFAOYSA-N	OC(=O)c1cc(O)c(c(c1)O)O
FASN	LNTHITQWFMADLM-UHFFFAOYSA-N	OC(=O)c1cc(O)c(c(c1)O)O
FUT7	LNTHITQWFMADLM-UHFFFAOYSA-N	OC(=O)c1cc(O)c(c(c1)O)O
GCLC	LNTHITQWFMADLM-UHFFFAOYSA-N	OC(=O)c1cc(O)c(c(c1)O)O
HMOX1	LNTHITQWFMADLM-UHFFFAOYSA-N	OC(=O)c1cc(O)c(c(c1)O)O
HPGD	LNTHITQWFMADLM-UHFFFAOYSA-N	OC(=O)c1cc(O)c(c(c1)O)O
HSD17B10	LNTHITQWFMADLM-UHFFFAOYSA-N	OC(=O)c1cc(O)c(c(c1)O)O
IL6	LNTHITQWFMADLM-UHFFFAOYSA-N	OC(=O)c1cc(O)c(c(c1)O)O
KDM4E	LNTHITQWFMADLM-UHFFFAOYSA-N	OC(=O)c1cc(O)c(c(c1)O)O
LMNA	LNTHITQWFMADLM-UHFFFAOYSA-N	OC(=O)c1cc(O)c(c(c1)O)O
MAPK1	LNTHITQWFMADLM-UHFFFAOYSA-N	OC(=O)c1cc(O)c(c(c1)O)O
MAPK14	LNTHITQWFMADLM-UHFFFAOYSA-N	OC(=O)c1cc(O)c(c(c1)O)O
MAPK8	LNTHITQWFMADLM-UHFFFAOYSA-N	OC(=O)c1cc(O)c(c(c1)O)O
MAPT	LNTHITQWFMADLM-UHFFFAOYSA-N	OC(=O)c1cc(O)c(c(c1)O)O
MGST1	LNTHITQWFMADLM-UHFFFAOYSA-N	OC(=O)c1cc(O)c(c(c1)O)O
NFE2L2	LNTHITQWFMADLM-UHFFFAOYSA-N	OC(=O)c1cc(O)c(c(c1)O)O
NOS2	LNTHITQWFMADLM-UHFFFAOYSA-N	OC(=O)c1cc(O)c(c(c1)O)O
RLN3	LNTHITQWFMADLM-UHFFFAOYSA-N	OC(=O)c1cc(O)c(c(c1)O)O
ROS1	LNTHITQWFMADLM-UHFFFAOYSA-N	OC(=O)c1cc(O)c(c(c1)O)O
SERPINE1	LNTHITQWFMADLM-UHFFFAOYSA-N	OC(=O)c1cc(O)c(c(c1)O)O
SULT1A1	LNTHITQWFMADLM-UHFFFAOYSA-N	OC(=O)c1cc(O)c(c(c1)O)O
TDP1	LNTHITQWFMADLM-UHFFFAOYSA-N	OC(=O)c1cc(O)c(c(c1)O)O
CXCL8	WWZKQHOCKIZLMA-UHFFFAOYSA-N	CCCCCCCC(=O)O
EP300	WWZKQHOCKIZLMA-UHFFFAOYSA-N	CCCCCCCC(=O)O
FABP1	WWZKQHOCKIZLMA-UHFFFAOYSA-N	CCCCCCCC(=O)O
GLTP	WWZKQHOCKIZLMA-UHFFFAOYSA-N	CCCCCCCC(=O)O
ISYNA1	WWZKQHOCKIZLMA-UHFFFAOYSA-N	CCCCCCCC(=O)O
LMNA	WWZKQHOCKIZLMA-UHFFFAOYSA-N	CCCCCCCC(=O)O
PAEP	WWZKQHOCKIZLMA-UHFFFAOYSA-N	CCCCCCCC(=O)O
PPARA	WWZKQHOCKIZLMA-UHFFFAOYSA-N	CCCCCCCC(=O)O
RBP2	WWZKQHOCKIZLMA-UHFFFAOYSA-N	CCCCCCCC(=O)O
TSHR	WWZKQHOCKIZLMA-UHFFFAOYSA-N	CCCCCCCC(=O)O
AGA	CKLJMWTZIZZHCS-UHFFFAOYSA-N	OC(=O)C(N)CC(O)=O
APLP2	CKLJMWTZIZZHCS-UHFFFAOYSA-N	OC(=O)C(N)CC(O)=O
APP	CKLJMWTZIZZHCS-UHFFFAOYSA-N	OC(=O)C(N)CC(O)=O
ASRGL1	CKLJMWTZIZZHCS-UHFFFAOYSA-N	OC(=O)C(N)CC(O)=O
ASS1	CKLJMWTZIZZHCS-UHFFFAOYSA-N	OC(=O)C(N)CC(O)=O
AVIL	CKLJMWTZIZZHCS-UHFFFAOYSA-N	OC(=O)C(N)CC(O)=O
CELA1	CKLJMWTZIZZHCS-UHFFFAOYSA-N	OC(=O)C(N)CC(O)=O
CHIT1	CKLJMWTZIZZHCS-UHFFFAOYSA-N	OC(=O)C(N)CC(O)=O
CPA4	CKLJMWTZIZZHCS-UHFFFAOYSA-N	OC(=O)C(N)CC(O)=O
ENPEP	CKLJMWTZIZZHCS-UHFFFAOYSA-N	OC(=O)C(N)CC(O)=O
F13A1	CKLJMWTZIZZHCS-UHFFFAOYSA-N	OC(=O)C(N)CC(O)=O
FOLH1	CKLJMWTZIZZHCS-UHFFFAOYSA-N	OC(=O)C(N)CC(O)=O
GRIA2	CKLJMWTZIZZHCS-UHFFFAOYSA-N	OC(=O)C(N)CC(O)=O
GRIA4	CKLJMWTZIZZHCS-UHFFFAOYSA-N	OC(=O)C(N)CC(O)=O
GRIN2D	CKLJMWTZIZZHCS-UHFFFAOYSA-N	OC(=O)C(N)CC(O)=O
PAICS	CKLJMWTZIZZHCS-UHFFFAOYSA-N	OC(=O)C(N)CC(O)=O
PRDM2	CKLJMWTZIZZHCS-UHFFFAOYSA-N	OC(=O)C(N)CC(O)=O
RNASE1	CKLJMWTZIZZHCS-UHFFFAOYSA-N	OC(=O)C(N)CC(O)=O
VIL1	CKLJMWTZIZZHCS-UHFFFAOYSA-N	OC(=O)C(N)CC(O)=O
TP53	LHGVFZTZFXWLCP-UHFFFAOYSA-N	COc1ccccc1O
CA2	LHGVFZTZFXWLCP-UHFFFAOYSA-N	COc1ccccc1O
TSHR	LHGVFZTZFXWLCP-UHFFFAOYSA-N	COc1ccccc1O
AFM	BJEPYKJPYRNKOW-UHFFFAOYSA-N	OC(CC(O)=O)C(O)=O
AFP	BJEPYKJPYRNKOW-UHFFFAOYSA-N	OC(CC(O)=O)C(O)=O
ALB	BJEPYKJPYRNKOW-UHFFFAOYSA-N	OC(CC(O)=O)C(O)=O
ASPH	BJEPYKJPYRNKOW-UHFFFAOYSA-N	OC(CC(O)=O)C(O)=O
ATOX1	BJEPYKJPYRNKOW-UHFFFAOYSA-N	OC(CC(O)=O)C(O)=O
CASP9	BJEPYKJPYRNKOW-UHFFFAOYSA-N	OC(CC(O)=O)C(O)=O
CMA1	BJEPYKJPYRNKOW-UHFFFAOYSA-N	OC(CC(O)=O)C(O)=O
DCK	BJEPYKJPYRNKOW-UHFFFAOYSA-N	OC(CC(O)=O)C(O)=O
DUSP23	BJEPYKJPYRNKOW-UHFFFAOYSA-N	OC(CC(O)=O)C(O)=O
JAG1	BJEPYKJPYRNKOW-UHFFFAOYSA-N	OC(CC(O)=O)C(O)=O
MAP1LC3A	BJEPYKJPYRNKOW-UHFFFAOYSA-N	OC(CC(O)=O)C(O)=O
MDH2	BJEPYKJPYRNKOW-UHFFFAOYSA-N	OC(CC(O)=O)C(O)=O
ME2	BJEPYKJPYRNKOW-UHFFFAOYSA-N	OC(CC(O)=O)C(O)=O
PHGDH	BJEPYKJPYRNKOW-UHFFFAOYSA-N	OC(CC(O)=O)C(O)=O
PIN1	BJEPYKJPYRNKOW-UHFFFAOYSA-N	OC(CC(O)=O)C(O)=O
PTGR2	BJEPYKJPYRNKOW-UHFFFAOYSA-N	OC(CC(O)=O)C(O)=O
PTPN11	BJEPYKJPYRNKOW-UHFFFAOYSA-N	OC(CC(O)=O)C(O)=O
RPIA	BJEPYKJPYRNKOW-UHFFFAOYSA-N	OC(CC(O)=O)C(O)=O
VPS16	BJEPYKJPYRNKOW-UHFFFAOYSA-N	OC(CC(O)=O)C(O)=O
VPS33A	BJEPYKJPYRNKOW-UHFFFAOYSA-N	OC(CC(O)=O)C(O)=O
MAPK1	NBBJYMSMWIIQGU-UHFFFAOYSA-N	CCC=O
CDA	UHDGCWIWMRVCDJ-UHFFFAOYSA-N	OCC1OC(C(C1O)O)n1ccc(nc1=O)N
DCK	UHDGCWIWMRVCDJ-UHFFFAOYSA-N	OCC1OC(C(C1O)O)n1ccc(nc1=O)N
MAPT	UHDGCWIWMRVCDJ-UHFFFAOYSA-N	OCC1OC(C(C1O)O)n1ccc(nc1=O)N
SMN1	UHDGCWIWMRVCDJ-UHFFFAOYSA-N	OCC1OC(C(C1O)O)n1ccc(nc1=O)N
ST6GAL1	UHDGCWIWMRVCDJ-UHFFFAOYSA-N	OCC1OC(C(C1O)O)n1ccc(nc1=O)N
UCK2	UHDGCWIWMRVCDJ-UHFFFAOYSA-N	OCC1OC(C(C1O)O)n1ccc(nc1=O)N
AGXT	QNAYBMKLOCPYGJ-UHFFFAOYSA-N	OC(=O)C(N)C
AIMP2	QNAYBMKLOCPYGJ-UHFFFAOYSA-N	OC(=O)C(N)C
ANPEP	QNAYBMKLOCPYGJ-UHFFFAOYSA-N	OC(=O)C(N)C
AVIL	QNAYBMKLOCPYGJ-UHFFFAOYSA-N	OC(=O)C(N)C
CELA1	QNAYBMKLOCPYGJ-UHFFFAOYSA-N	OC(=O)C(N)C
CHIT1	QNAYBMKLOCPYGJ-UHFFFAOYSA-N	OC(=O)C(N)C
DEFA3	QNAYBMKLOCPYGJ-UHFFFAOYSA-N	OC(=O)C(N)C
GATM	QNAYBMKLOCPYGJ-UHFFFAOYSA-N	OC(=O)C(N)C
KARS	QNAYBMKLOCPYGJ-UHFFFAOYSA-N	OC(=O)C(N)C
LVRN	QNAYBMKLOCPYGJ-UHFFFAOYSA-N	OC(=O)C(N)C
MDH2	QNAYBMKLOCPYGJ-UHFFFAOYSA-N	OC(=O)C(N)C
NCS1	QNAYBMKLOCPYGJ-UHFFFAOYSA-N	OC(=O)C(N)C
PGAM1	QNAYBMKLOCPYGJ-UHFFFAOYSA-N	OC(=O)C(N)C
PGAM2	QNAYBMKLOCPYGJ-UHFFFAOYSA-N	OC(=O)C(N)C
PGLYRP3	QNAYBMKLOCPYGJ-UHFFFAOYSA-N	OC(=O)C(N)C
PGLYRP4	QNAYBMKLOCPYGJ-UHFFFAOYSA-N	OC(=O)C(N)C
PIN1	QNAYBMKLOCPYGJ-UHFFFAOYSA-N	OC(=O)C(N)C
PPIA	QNAYBMKLOCPYGJ-UHFFFAOYSA-N	OC(=O)C(N)C
PPIC	QNAYBMKLOCPYGJ-UHFFFAOYSA-N	OC(=O)C(N)C
PPIF	QNAYBMKLOCPYGJ-UHFFFAOYSA-N	OC(=O)C(N)C
PPIG	QNAYBMKLOCPYGJ-UHFFFAOYSA-N	OC(=O)C(N)C
PPIL1	QNAYBMKLOCPYGJ-UHFFFAOYSA-N	OC(=O)C(N)C
PPIL3	QNAYBMKLOCPYGJ-UHFFFAOYSA-N	OC(=O)C(N)C
PPP1CA	QNAYBMKLOCPYGJ-UHFFFAOYSA-N	OC(=O)C(N)C
PPP1CB	QNAYBMKLOCPYGJ-UHFFFAOYSA-N	OC(=O)C(N)C
PPP1CC	QNAYBMKLOCPYGJ-UHFFFAOYSA-N	OC(=O)C(N)C
PPP2CA	QNAYBMKLOCPYGJ-UHFFFAOYSA-N	OC(=O)C(N)C
PPP2R1A	QNAYBMKLOCPYGJ-UHFFFAOYSA-N	OC(=O)C(N)C
PPP2R2A	QNAYBMKLOCPYGJ-UHFFFAOYSA-N	OC(=O)C(N)C
PPP2R3B	QNAYBMKLOCPYGJ-UHFFFAOYSA-N	OC(=O)C(N)C
PPP2R5C	QNAYBMKLOCPYGJ-UHFFFAOYSA-N	OC(=O)C(N)C
PPP3CA	QNAYBMKLOCPYGJ-UHFFFAOYSA-N	OC(=O)C(N)C
PPP3R1	QNAYBMKLOCPYGJ-UHFFFAOYSA-N	OC(=O)C(N)C
SGOL1	QNAYBMKLOCPYGJ-UHFFFAOYSA-N	OC(=O)C(N)C
SRPK1	QNAYBMKLOCPYGJ-UHFFFAOYSA-N	OC(=O)C(N)C
SRSF1	QNAYBMKLOCPYGJ-UHFFFAOYSA-N	OC(=O)C(N)C
VIL1	QNAYBMKLOCPYGJ-UHFFFAOYSA-N	OC(=O)C(N)C
LGALS1	RGHNJXZEOKUKBD-UHFFFAOYSA-N	OC(C(O)C(O)CO)C(O)C(O)=O
CD44	AEMOLEFTQBMNLQ-UHFFFAOYSA-N	O1C(C(O)=O)C(O)C(O)C(O)C1O
CTSK	AEMOLEFTQBMNLQ-UHFFFAOYSA-N	O1C(C(O)=O)C(O)C(O)C(O)C1O
DHH	AEMOLEFTQBMNLQ-UHFFFAOYSA-N	O1C(C(O)=O)C(O)C(O)C(O)C1O
DPP4	AEMOLEFTQBMNLQ-UHFFFAOYSA-N	O1C(C(O)=O)C(O)C(O)C(O)C1O
EXTL2	AEMOLEFTQBMNLQ-UHFFFAOYSA-N	O1C(C(O)=O)C(O)C(O)C(O)C1O
FGF1	AEMOLEFTQBMNLQ-UHFFFAOYSA-N	O1C(C(O)=O)C(O)C(O)C(O)C1O
HS3ST1	AEMOLEFTQBMNLQ-UHFFFAOYSA-N	O1C(C(O)=O)C(O)C(O)C(O)C1O
HS3ST5	AEMOLEFTQBMNLQ-UHFFFAOYSA-N	O1C(C(O)=O)C(O)C(O)C(O)C1O
IDUA	AEMOLEFTQBMNLQ-UHFFFAOYSA-N	O1C(C(O)=O)C(O)C(O)C(O)C1O
IHH	AEMOLEFTQBMNLQ-UHFFFAOYSA-N	O1C(C(O)=O)C(O)C(O)C(O)C1O
SHH	AEMOLEFTQBMNLQ-UHFFFAOYSA-N	O1C(C(O)=O)C(O)C(O)C(O)C1O
ALDH4A1	WHUUTDBJXJRKMK-UHFFFAOYSA-N	OC(=O)C(N)CCC(O)=O
AVIL	WHUUTDBJXJRKMK-UHFFFAOYSA-N	OC(=O)C(N)CCC(O)=O
CBS	WHUUTDBJXJRKMK-UHFFFAOYSA-N	OC(=O)C(N)CCC(O)=O
CPA2	WHUUTDBJXJRKMK-UHFFFAOYSA-N	OC(=O)C(N)CCC(O)=O
ENPEP	WHUUTDBJXJRKMK-UHFFFAOYSA-N	OC(=O)C(N)CCC(O)=O
F2	WHUUTDBJXJRKMK-UHFFFAOYSA-N	OC(=O)C(N)CCC(O)=O
FOLH1	WHUUTDBJXJRKMK-UHFFFAOYSA-N	OC(=O)C(N)CCC(O)=O
GCLC	WHUUTDBJXJRKMK-UHFFFAOYSA-N	OC(=O)C(N)CCC(O)=O
GGH	WHUUTDBJXJRKMK-UHFFFAOYSA-N	OC(=O)C(N)CCC(O)=O
GGT1	WHUUTDBJXJRKMK-UHFFFAOYSA-N	OC(=O)C(N)CCC(O)=O
GLS	WHUUTDBJXJRKMK-UHFFFAOYSA-N	OC(=O)C(N)CCC(O)=O
GLS2	WHUUTDBJXJRKMK-UHFFFAOYSA-N	OC(=O)C(N)CCC(O)=O
GLUD1	WHUUTDBJXJRKMK-UHFFFAOYSA-N	OC(=O)C(N)CCC(O)=O
GLUD2	WHUUTDBJXJRKMK-UHFFFAOYSA-N	OC(=O)C(N)CCC(O)=O
GNMT	WHUUTDBJXJRKMK-UHFFFAOYSA-N	OC(=O)C(N)CCC(O)=O
GRIA2	WHUUTDBJXJRKMK-UHFFFAOYSA-N	OC(=O)C(N)CCC(O)=O
GRIA4	WHUUTDBJXJRKMK-UHFFFAOYSA-N	OC(=O)C(N)CCC(O)=O
GRIK1	WHUUTDBJXJRKMK-UHFFFAOYSA-N	OC(=O)C(N)CCC(O)=O
GRIK2	WHUUTDBJXJRKMK-UHFFFAOYSA-N	OC(=O)C(N)CCC(O)=O
GRIK3	WHUUTDBJXJRKMK-UHFFFAOYSA-N	OC(=O)C(N)CCC(O)=O
GRIN1	WHUUTDBJXJRKMK-UHFFFAOYSA-N	OC(=O)C(N)CCC(O)=O
GRIN2A	WHUUTDBJXJRKMK-UHFFFAOYSA-N	OC(=O)C(N)CCC(O)=O
GRIN2D	WHUUTDBJXJRKMK-UHFFFAOYSA-N	OC(=O)C(N)CCC(O)=O
GRM1	WHUUTDBJXJRKMK-UHFFFAOYSA-N	OC(=O)C(N)CCC(O)=O
GRM2	WHUUTDBJXJRKMK-UHFFFAOYSA-N	OC(=O)C(N)CCC(O)=O
GRM3	WHUUTDBJXJRKMK-UHFFFAOYSA-N	OC(=O)C(N)CCC(O)=O
GRM5	WHUUTDBJXJRKMK-UHFFFAOYSA-N	OC(=O)C(N)CCC(O)=O
GRM8	WHUUTDBJXJRKMK-UHFFFAOYSA-N	OC(=O)C(N)CCC(O)=O
GSTA4	WHUUTDBJXJRKMK-UHFFFAOYSA-N	OC(=O)C(N)CCC(O)=O
IFFO2	WHUUTDBJXJRKMK-UHFFFAOYSA-N	OC(=O)C(N)CCC(O)=O
IGLL5	WHUUTDBJXJRKMK-UHFFFAOYSA-N	OC(=O)C(N)CCC(O)=O
INS-IGF2	WHUUTDBJXJRKMK-UHFFFAOYSA-N	OC(=O)C(N)CCC(O)=O
NAALAD2	WHUUTDBJXJRKMK-UHFFFAOYSA-N	OC(=O)C(N)CCC(O)=O
NADSYN1	WHUUTDBJXJRKMK-UHFFFAOYSA-N	OC(=O)C(N)CCC(O)=O
PGLYRP4	WHUUTDBJXJRKMK-UHFFFAOYSA-N	OC(=O)C(N)CCC(O)=O
PPP1CA	WHUUTDBJXJRKMK-UHFFFAOYSA-N	OC(=O)C(N)CCC(O)=O
PPP1CC	WHUUTDBJXJRKMK-UHFFFAOYSA-N	OC(=O)C(N)CCC(O)=O
PPP1R9A	WHUUTDBJXJRKMK-UHFFFAOYSA-N	OC(=O)C(N)CCC(O)=O
PPP2CA	WHUUTDBJXJRKMK-UHFFFAOYSA-N	OC(=O)C(N)CCC(O)=O
PPP2R1A	WHUUTDBJXJRKMK-UHFFFAOYSA-N	OC(=O)C(N)CCC(O)=O
PPP2R2A	WHUUTDBJXJRKMK-UHFFFAOYSA-N	OC(=O)C(N)CCC(O)=O
PPP2R3B	WHUUTDBJXJRKMK-UHFFFAOYSA-N	OC(=O)C(N)CCC(O)=O
PPP2R5C	WHUUTDBJXJRKMK-UHFFFAOYSA-N	OC(=O)C(N)CCC(O)=O
PUS1	WHUUTDBJXJRKMK-UHFFFAOYSA-N	OC(=O)C(N)CCC(O)=O
PYCR1	WHUUTDBJXJRKMK-UHFFFAOYSA-N	OC(=O)C(N)CCC(O)=O
SGOL1	WHUUTDBJXJRKMK-UHFFFAOYSA-N	OC(=O)C(N)CCC(O)=O
TCEB1	WHUUTDBJXJRKMK-UHFFFAOYSA-N	OC(=O)C(N)CCC(O)=O
TCEB2	WHUUTDBJXJRKMK-UHFFFAOYSA-N	OC(=O)C(N)CCC(O)=O
VHL	WHUUTDBJXJRKMK-UHFFFAOYSA-N	OC(=O)C(N)CCC(O)=O
VIL1	WHUUTDBJXJRKMK-UHFFFAOYSA-N	OC(=O)C(N)CCC(O)=O
FANCL	ONIBWKKTOPOVIA-UHFFFAOYSA-N	OC(=O)C1NCCC1
ALDH4A1	ONIBWKKTOPOVIA-UHFFFAOYSA-N	OC(=O)C1NCCC1
ARR3	ONIBWKKTOPOVIA-UHFFFAOYSA-N	OC(=O)C1NCCC1
ARRB1	ONIBWKKTOPOVIA-UHFFFAOYSA-N	OC(=O)C1NCCC1
ARRB2	ONIBWKKTOPOVIA-UHFFFAOYSA-N	OC(=O)C1NCCC1
AVIL	ONIBWKKTOPOVIA-UHFFFAOYSA-N	OC(=O)C1NCCC1
CHIT1	ONIBWKKTOPOVIA-UHFFFAOYSA-N	OC(=O)C1NCCC1
EPRS	ONIBWKKTOPOVIA-UHFFFAOYSA-N	OC(=O)C1NCCC1
GET4	ONIBWKKTOPOVIA-UHFFFAOYSA-N	OC(=O)C1NCCC1
IFFO2	ONIBWKKTOPOVIA-UHFFFAOYSA-N	OC(=O)C1NCCC1
IGLL5	ONIBWKKTOPOVIA-UHFFFAOYSA-N	OC(=O)C1NCCC1
LYZ	ONIBWKKTOPOVIA-UHFFFAOYSA-N	OC(=O)C1NCCC1
PIN1	ONIBWKKTOPOVIA-UHFFFAOYSA-N	OC(=O)C1NCCC1
PPIA	ONIBWKKTOPOVIA-UHFFFAOYSA-N	OC(=O)C1NCCC1
PPIL3	ONIBWKKTOPOVIA-UHFFFAOYSA-N	OC(=O)C1NCCC1
PREP	ONIBWKKTOPOVIA-UHFFFAOYSA-N	OC(=O)C1NCCC1
UBA52	ONIBWKKTOPOVIA-UHFFFAOYSA-N	OC(=O)C1NCCC1
VIL1	ONIBWKKTOPOVIA-UHFFFAOYSA-N	OC(=O)C1NCCC1
AVIL	MTCFGRXMJLQNBG-UHFFFAOYSA-N	OC(=O)C(N)CO
GRIN1	MTCFGRXMJLQNBG-UHFFFAOYSA-N	OC(=O)C(N)CO
GRIN3A	MTCFGRXMJLQNBG-UHFFFAOYSA-N	OC(=O)C(N)CO
GRIN3B	MTCFGRXMJLQNBG-UHFFFAOYSA-N	OC(=O)C(N)CO
PKM	MTCFGRXMJLQNBG-UHFFFAOYSA-N	OC(=O)C(N)CO
PLAU	MTCFGRXMJLQNBG-UHFFFAOYSA-N	OC(=O)C(N)CO
PLAUR	MTCFGRXMJLQNBG-UHFFFAOYSA-N	OC(=O)C(N)CO
PPIA	MTCFGRXMJLQNBG-UHFFFAOYSA-N	OC(=O)C(N)CO
PPIB	MTCFGRXMJLQNBG-UHFFFAOYSA-N	OC(=O)C(N)CO
PRKCG	MTCFGRXMJLQNBG-UHFFFAOYSA-N	OC(=O)C(N)CO
PSPH	MTCFGRXMJLQNBG-UHFFFAOYSA-N	OC(=O)C(N)CO
SOD1	MTCFGRXMJLQNBG-UHFFFAOYSA-N	OC(=O)C(N)CO
SRR	MTCFGRXMJLQNBG-UHFFFAOYSA-N	OC(=O)C(N)CO
SUV39H2	MTCFGRXMJLQNBG-UHFFFAOYSA-N	OC(=O)C(N)CO
VIL1	MTCFGRXMJLQNBG-UHFFFAOYSA-N	OC(=O)C(N)CO
ZG16	MTCFGRXMJLQNBG-UHFFFAOYSA-N	OC(=O)C(N)CO
DCK	NCMVOABPESMRCP-UHFFFAOYSA-N	P(OCC1OC(N2C=CC(=NC2=O)N)CC1O)(O)(O)=O
NT5C	MXHRCPNRJAMMIM-UHFFFAOYSA-N	O1C(CO)C(O)CC1N1C=CC(=O)NC1=O
UPP1	MXHRCPNRJAMMIM-UHFFFAOYSA-N	O1C(CO)C(O)CC1N1C=CC(=O)NC1=O
ALB	RFSUNEUAIZKAJO-UHFFFAOYSA-N	O1C(O)(CO)C(O)C(O)C1CO
ALG2	RFSUNEUAIZKAJO-UHFFFAOYSA-N	O1C(O)(CO)C(O)C(O)C1CO
HBA1;	RFSUNEUAIZKAJO-UHFFFAOYSA-N	O1C(O)(CO)C(O)C(O)C1CO
HBB	RFSUNEUAIZKAJO-UHFFFAOYSA-N	O1C(O)(CO)C(O)C(O)C1CO
KHK	RFSUNEUAIZKAJO-UHFFFAOYSA-N	O1C(O)(CO)C(O)C(O)C1CO
LTF	RFSUNEUAIZKAJO-UHFFFAOYSA-N	O1C(O)(CO)C(O)C(O)C1CO
TF	RFSUNEUAIZKAJO-UHFFFAOYSA-N	O1C(O)(CO)C(O)C(O)C1CO
AVIL	ZDXPYRJPNDTMRX-UHFFFAOYSA-N	OC(=O)C(N)CCC(=O)N
CAD	ZDXPYRJPNDTMRX-UHFFFAOYSA-N	OC(=O)C(N)CCC(=O)N
CCBL1	ZDXPYRJPNDTMRX-UHFFFAOYSA-N	OC(=O)C(N)CCC(=O)N
CCBL2	ZDXPYRJPNDTMRX-UHFFFAOYSA-N	OC(=O)C(N)CCC(=O)N
CPS1	ZDXPYRJPNDTMRX-UHFFFAOYSA-N	OC(=O)C(N)CCC(=O)N
GATB	ZDXPYRJPNDTMRX-UHFFFAOYSA-N	OC(=O)C(N)CCC(=O)N
GLS	ZDXPYRJPNDTMRX-UHFFFAOYSA-N	OC(=O)C(N)CCC(=O)N
QRSL1	ZDXPYRJPNDTMRX-UHFFFAOYSA-N	OC(=O)C(N)CCC(=O)N
VIL1	ZDXPYRJPNDTMRX-UHFFFAOYSA-N	OC(=O)C(N)CCC(=O)N
ABCB10	DHMQDGOQFOQNFH-UHFFFAOYSA-N	OC(=O)CN
ACPP	DHMQDGOQFOQNFH-UHFFFAOYSA-N	OC(=O)CN
ACY1	DHMQDGOQFOQNFH-UHFFFAOYSA-N	OC(=O)CN
ASRGL1	DHMQDGOQFOQNFH-UHFFFAOYSA-N	OC(=O)CN
BCHE	DHMQDGOQFOQNFH-UHFFFAOYSA-N	OC(=O)CN
CAMK2G	DHMQDGOQFOQNFH-UHFFFAOYSA-N	OC(=O)CN
CNDP1	DHMQDGOQFOQNFH-UHFFFAOYSA-N	OC(=O)CN
CNDP2	DHMQDGOQFOQNFH-UHFFFAOYSA-N	OC(=O)CN
COL4A3	DHMQDGOQFOQNFH-UHFFFAOYSA-N	OC(=O)CN
CPA1	DHMQDGOQFOQNFH-UHFFFAOYSA-N	OC(=O)CN
CPB2	DHMQDGOQFOQNFH-UHFFFAOYSA-N	OC(=O)CN
DDAH1	DHMQDGOQFOQNFH-UHFFFAOYSA-N	OC(=O)CN
DEFB1	DHMQDGOQFOQNFH-UHFFFAOYSA-N	OC(=O)CN
EDN1	DHMQDGOQFOQNFH-UHFFFAOYSA-N	OC(=O)CN
GARS	DHMQDGOQFOQNFH-UHFFFAOYSA-N	OC(=O)CN
GATM	DHMQDGOQFOQNFH-UHFFFAOYSA-N	OC(=O)CN
GLRA2	DHMQDGOQFOQNFH-UHFFFAOYSA-N	OC(=O)CN
GRIN1	DHMQDGOQFOQNFH-UHFFFAOYSA-N	OC(=O)CN
GRIN2A	DHMQDGOQFOQNFH-UHFFFAOYSA-N	OC(=O)CN
GRIN3A	DHMQDGOQFOQNFH-UHFFFAOYSA-N	OC(=O)CN
GRIN3B	DHMQDGOQFOQNFH-UHFFFAOYSA-N	OC(=O)CN
HLA-DQA1	DHMQDGOQFOQNFH-UHFFFAOYSA-N	OC(=O)CN
NTSR1	DHMQDGOQFOQNFH-UHFFFAOYSA-N	OC(=O)CN
PMM2	DHMQDGOQFOQNFH-UHFFFAOYSA-N	OC(=O)CN
PPIA	DHMQDGOQFOQNFH-UHFFFAOYSA-N	OC(=O)CN
PREP	DHMQDGOQFOQNFH-UHFFFAOYSA-N	OC(=O)CN
PRKG1	DHMQDGOQFOQNFH-UHFFFAOYSA-N	OC(=O)CN
RAF1	DHMQDGOQFOQNFH-UHFFFAOYSA-N	OC(=O)CN
RRM1	DHMQDGOQFOQNFH-UHFFFAOYSA-N	OC(=O)CN
SHMT1	DHMQDGOQFOQNFH-UHFFFAOYSA-N	OC(=O)CN
SHMT2	DHMQDGOQFOQNFH-UHFFFAOYSA-N	OC(=O)CN
SNRPA	DHMQDGOQFOQNFH-UHFFFAOYSA-N	OC(=O)CN
STAMBP	DHMQDGOQFOQNFH-UHFFFAOYSA-N	OC(=O)CN
STAMBPL1	DHMQDGOQFOQNFH-UHFFFAOYSA-N	OC(=O)CN
TGFB1	DHMQDGOQFOQNFH-UHFFFAOYSA-N	OC(=O)CN
AKT1	PEDCQBHIVMGVHV-UHFFFAOYSA-N	OCC(CO)O
BCL9	PEDCQBHIVMGVHV-UHFFFAOYSA-N	OCC(CO)O
BRCA1	PEDCQBHIVMGVHV-UHFFFAOYSA-N	OCC(CO)O
CCND1	PEDCQBHIVMGVHV-UHFFFAOYSA-N	OCC(CO)O
CDK4	PEDCQBHIVMGVHV-UHFFFAOYSA-N	OCC(CO)O
CEACAM5	PEDCQBHIVMGVHV-UHFFFAOYSA-N	OCC(CO)O
CHEK1	PEDCQBHIVMGVHV-UHFFFAOYSA-N	OCC(CO)O
EGFR	PEDCQBHIVMGVHV-UHFFFAOYSA-N	OCC(CO)O
EPHA3	PEDCQBHIVMGVHV-UHFFFAOYSA-N	OCC(CO)O
FANCL	PEDCQBHIVMGVHV-UHFFFAOYSA-N	OCC(CO)O
FGFR1	PEDCQBHIVMGVHV-UHFFFAOYSA-N	OCC(CO)O
GBA	PEDCQBHIVMGVHV-UHFFFAOYSA-N	OCC(CO)O
HLA-A	PEDCQBHIVMGVHV-UHFFFAOYSA-N	OCC(CO)O
HRAS	PEDCQBHIVMGVHV-UHFFFAOYSA-N	OCC(CO)O
IGF1R	PEDCQBHIVMGVHV-UHFFFAOYSA-N	OCC(CO)O
IL6ST	PEDCQBHIVMGVHV-UHFFFAOYSA-N	OCC(CO)O
JAK2	PEDCQBHIVMGVHV-UHFFFAOYSA-N	OCC(CO)O
KRAS	PEDCQBHIVMGVHV-UHFFFAOYSA-N	OCC(CO)O
MET	PEDCQBHIVMGVHV-UHFFFAOYSA-N	OCC(CO)O
NOTCH2	PEDCQBHIVMGVHV-UHFFFAOYSA-N	OCC(CO)O
NUF2	PEDCQBHIVMGVHV-UHFFFAOYSA-N	OCC(CO)O
PARP1	PEDCQBHIVMGVHV-UHFFFAOYSA-N	OCC(CO)O
PIK3CA	PEDCQBHIVMGVHV-UHFFFAOYSA-N	OCC(CO)O
PIM1	PEDCQBHIVMGVHV-UHFFFAOYSA-N	OCC(CO)O
PMS1	PEDCQBHIVMGVHV-UHFFFAOYSA-N	OCC(CO)O
S100A9	PEDCQBHIVMGVHV-UHFFFAOYSA-N	OCC(CO)O
SMYD2	PEDCQBHIVMGVHV-UHFFFAOYSA-N	OCC(CO)O
SRC	PEDCQBHIVMGVHV-UHFFFAOYSA-N	OCC(CO)O
SYK	PEDCQBHIVMGVHV-UHFFFAOYSA-N	OCC(CO)O
TAF1	PEDCQBHIVMGVHV-UHFFFAOYSA-N	OCC(CO)O
TRAF7	PEDCQBHIVMGVHV-UHFFFAOYSA-N	OCC(CO)O
TTK	PEDCQBHIVMGVHV-UHFFFAOYSA-N	OCC(CO)O
UBE2T	PEDCQBHIVMGVHV-UHFFFAOYSA-N	OCC(CO)O
AADAT	PEDCQBHIVMGVHV-UHFFFAOYSA-N	OCC(CO)O
AASS	PEDCQBHIVMGVHV-UHFFFAOYSA-N	OCC(CO)O
ABI2	PEDCQBHIVMGVHV-UHFFFAOYSA-N	OCC(CO)O
ABL1	PEDCQBHIVMGVHV-UHFFFAOYSA-N	OCC(CO)O
ACACB	PEDCQBHIVMGVHV-UHFFFAOYSA-N	OCC(CO)O
ACAD8	PEDCQBHIVMGVHV-UHFFFAOYSA-N	OCC(CO)O
ACADM	PEDCQBHIVMGVHV-UHFFFAOYSA-N	OCC(CO)O
ACAT1	PEDCQBHIVMGVHV-UHFFFAOYSA-N	OCC(CO)O
ACAT2	PEDCQBHIVMGVHV-UHFFFAOYSA-N	OCC(CO)O
ACE	PEDCQBHIVMGVHV-UHFFFAOYSA-N	OCC(CO)O
ACHE	PEDCQBHIVMGVHV-UHFFFAOYSA-N	OCC(CO)O
ACKR1	PEDCQBHIVMGVHV-UHFFFAOYSA-N	OCC(CO)O
ACLY	PEDCQBHIVMGVHV-UHFFFAOYSA-N	OCC(CO)O
ACMSD	PEDCQBHIVMGVHV-UHFFFAOYSA-N	OCC(CO)O
ACO1	PEDCQBHIVMGVHV-UHFFFAOYSA-N	OCC(CO)O
ACOT11	PEDCQBHIVMGVHV-UHFFFAOYSA-N	OCC(CO)O
ACP1	PEDCQBHIVMGVHV-UHFFFAOYSA-N	OCC(CO)O
ACSM2A	PEDCQBHIVMGVHV-UHFFFAOYSA-N	OCC(CO)O
ACTA1	PEDCQBHIVMGVHV-UHFFFAOYSA-N	OCC(CO)O
ACTA2	PEDCQBHIVMGVHV-UHFFFAOYSA-N	OCC(CO)O
ACTC1	PEDCQBHIVMGVHV-UHFFFAOYSA-N	OCC(CO)O
ACTN4	PEDCQBHIVMGVHV-UHFFFAOYSA-N	OCC(CO)O
ACTR8	PEDCQBHIVMGVHV-UHFFFAOYSA-N	OCC(CO)O
ACVR1	PEDCQBHIVMGVHV-UHFFFAOYSA-N	OCC(CO)O
ACYP1	PEDCQBHIVMGVHV-UHFFFAOYSA-N	OCC(CO)O
ADA	PEDCQBHIVMGVHV-UHFFFAOYSA-N	OCC(CO)O
ADCY10	PEDCQBHIVMGVHV-UHFFFAOYSA-N	OCC(CO)O
ADGRB3	PEDCQBHIVMGVHV-UHFFFAOYSA-N	OCC(CO)O
ADGRL1	PEDCQBHIVMGVHV-UHFFFAOYSA-N	OCC(CO)O
ADGRL2	PEDCQBHIVMGVHV-UHFFFAOYSA-N	OCC(CO)O
ADGRL3	PEDCQBHIVMGVHV-UHFFFAOYSA-N	OCC(CO)O
ADIPOQ	PEDCQBHIVMGVHV-UHFFFAOYSA-N	OCC(CO)O
ADRBK1	PEDCQBHIVMGVHV-UHFFFAOYSA-N	OCC(CO)O
AFM	PEDCQBHIVMGVHV-UHFFFAOYSA-N	OCC(CO)O
AFP	PEDCQBHIVMGVHV-UHFFFAOYSA-N	OCC(CO)O
AGFG1	PEDCQBHIVMGVHV-UHFFFAOYSA-N	OCC(CO)O
AGMAT	PEDCQBHIVMGVHV-UHFFFAOYSA-N	OCC(CO)O
AGO2	PEDCQBHIVMGVHV-UHFFFAOYSA-N	OCC(CO)O
AGXT	PEDCQBHIVMGVHV-UHFFFAOYSA-N	OCC(CO)O
AHSA1	PEDCQBHIVMGVHV-UHFFFAOYSA-N	OCC(CO)O
AHSA2	PEDCQBHIVMGVHV-UHFFFAOYSA-N	OCC(CO)O
AIFM3	PEDCQBHIVMGVHV-UHFFFAOYSA-N	OCC(CO)O
AIM1	PEDCQBHIVMGVHV-UHFFFAOYSA-N	OCC(CO)O
AKR1B1	PEDCQBHIVMGVHV-UHFFFAOYSA-N	OCC(CO)O
AKR1D1	PEDCQBHIVMGVHV-UHFFFAOYSA-N	OCC(CO)O
AKR7A2	PEDCQBHIVMGVHV-UHFFFAOYSA-N	OCC(CO)O
AKR7A3	PEDCQBHIVMGVHV-UHFFFAOYSA-N	OCC(CO)O
ALB	PEDCQBHIVMGVHV-UHFFFAOYSA-N	OCC(CO)O
ALDH4A1	PEDCQBHIVMGVHV-UHFFFAOYSA-N	OCC(CO)O
ALDH5A1	PEDCQBHIVMGVHV-UHFFFAOYSA-N	OCC(CO)O
ALK	PEDCQBHIVMGVHV-UHFFFAOYSA-N	OCC(CO)O
ALKBH2	PEDCQBHIVMGVHV-UHFFFAOYSA-N	OCC(CO)O
ALKBH5	PEDCQBHIVMGVHV-UHFFFAOYSA-N	OCC(CO)O
ALOX15B	PEDCQBHIVMGVHV-UHFFFAOYSA-N	OCC(CO)O
ALPP	PEDCQBHIVMGVHV-UHFFFAOYSA-N	OCC(CO)O
AMBP	PEDCQBHIVMGVHV-UHFFFAOYSA-N	OCC(CO)O
AMPH	PEDCQBHIVMGVHV-UHFFFAOYSA-N	OCC(CO)O
ANG	PEDCQBHIVMGVHV-UHFFFAOYSA-N	OCC(CO)O
ANK1	PEDCQBHIVMGVHV-UHFFFAOYSA-N	OCC(CO)O
ANP32A	PEDCQBHIVMGVHV-UHFFFAOYSA-N	OCC(CO)O
AOC1	PEDCQBHIVMGVHV-UHFFFAOYSA-N	OCC(CO)O
AOC3	PEDCQBHIVMGVHV-UHFFFAOYSA-N	OCC(CO)O
AOX1	PEDCQBHIVMGVHV-UHFFFAOYSA-N	OCC(CO)O
AP4M1	PEDCQBHIVMGVHV-UHFFFAOYSA-N	OCC(CO)O
APBB1	PEDCQBHIVMGVHV-UHFFFAOYSA-N	OCC(CO)O
APCS	PEDCQBHIVMGVHV-UHFFFAOYSA-N	OCC(CO)O
APITD1	PEDCQBHIVMGVHV-UHFFFAOYSA-N	OCC(CO)O
APP	PEDCQBHIVMGVHV-UHFFFAOYSA-N	OCC(CO)O
AQP4	PEDCQBHIVMGVHV-UHFFFAOYSA-N	OCC(CO)O
ARF6	PEDCQBHIVMGVHV-UHFFFAOYSA-N	OCC(CO)O
ARG1	PEDCQBHIVMGVHV-UHFFFAOYSA-N	OCC(CO)O
ARG2	PEDCQBHIVMGVHV-UHFFFAOYSA-N	OCC(CO)O
ARHGEF6	PEDCQBHIVMGVHV-UHFFFAOYSA-N	OCC(CO)O
ARHGEF7	PEDCQBHIVMGVHV-UHFFFAOYSA-N	OCC(CO)O
ARMT1	PEDCQBHIVMGVHV-UHFFFAOYSA-N	OCC(CO)O
ASF1A	PEDCQBHIVMGVHV-UHFFFAOYSA-N	OCC(CO)O
ASF1B	PEDCQBHIVMGVHV-UHFFFAOYSA-N	OCC(CO)O
ASMT	PEDCQBHIVMGVHV-UHFFFAOYSA-N	OCC(CO)O
ATAD2	PEDCQBHIVMGVHV-UHFFFAOYSA-N	OCC(CO)O
ATP5A1	PEDCQBHIVMGVHV-UHFFFAOYSA-N	OCC(CO)O
ATP5B	PEDCQBHIVMGVHV-UHFFFAOYSA-N	OCC(CO)O
ATP5C1	PEDCQBHIVMGVHV-UHFFFAOYSA-N	OCC(CO)O
ATP5D	PEDCQBHIVMGVHV-UHFFFAOYSA-N	OCC(CO)O
ATP5E	PEDCQBHIVMGVHV-UHFFFAOYSA-N	OCC(CO)O
ATP5G2	PEDCQBHIVMGVHV-UHFFFAOYSA-N	OCC(CO)O
ATP5G3	PEDCQBHIVMGVHV-UHFFFAOYSA-N	OCC(CO)O
ATP6V1F	PEDCQBHIVMGVHV-UHFFFAOYSA-N	OCC(CO)O
ATPIF1	PEDCQBHIVMGVHV-UHFFFAOYSA-N	OCC(CO)O
ATXN7L3	PEDCQBHIVMGVHV-UHFFFAOYSA-N	OCC(CO)O
AURKA	PEDCQBHIVMGVHV-UHFFFAOYSA-N	OCC(CO)O
AXIN1	PEDCQBHIVMGVHV-UHFFFAOYSA-N	OCC(CO)O
B2M	PEDCQBHIVMGVHV-UHFFFAOYSA-N	OCC(CO)O
B4GALT1	PEDCQBHIVMGVHV-UHFFFAOYSA-N	OCC(CO)O
BACE1	PEDCQBHIVMGVHV-UHFFFAOYSA-N	OCC(CO)O
BACE2	PEDCQBHIVMGVHV-UHFFFAOYSA-N	OCC(CO)O
BAIAP2L2	PEDCQBHIVMGVHV-UHFFFAOYSA-N	OCC(CO)O
BARD1	PEDCQBHIVMGVHV-UHFFFAOYSA-N	OCC(CO)O
BAZ2A	PEDCQBHIVMGVHV-UHFFFAOYSA-N	OCC(CO)O
BAZ2B	PEDCQBHIVMGVHV-UHFFFAOYSA-N	OCC(CO)O
BCAP31	PEDCQBHIVMGVHV-UHFFFAOYSA-N	OCC(CO)O
BCAT2	PEDCQBHIVMGVHV-UHFFFAOYSA-N	OCC(CO)O
BCHE	PEDCQBHIVMGVHV-UHFFFAOYSA-N	OCC(CO)O
BCKDHA	PEDCQBHIVMGVHV-UHFFFAOYSA-N	OCC(CO)O
BCKDHB	PEDCQBHIVMGVHV-UHFFFAOYSA-N	OCC(CO)O
BCL2L1	PEDCQBHIVMGVHV-UHFFFAOYSA-N	OCC(CO)O
BIRC3	PEDCQBHIVMGVHV-UHFFFAOYSA-N	OCC(CO)O
BLMH	PEDCQBHIVMGVHV-UHFFFAOYSA-N	OCC(CO)O
BPHL	PEDCQBHIVMGVHV-UHFFFAOYSA-N	OCC(CO)O
BPIFA1	PEDCQBHIVMGVHV-UHFFFAOYSA-N	OCC(CO)O
BPTF	PEDCQBHIVMGVHV-UHFFFAOYSA-N	OCC(CO)O
BRD4	PEDCQBHIVMGVHV-UHFFFAOYSA-N	OCC(CO)O
BRK1	PEDCQBHIVMGVHV-UHFFFAOYSA-N	OCC(CO)O
BROX	PEDCQBHIVMGVHV-UHFFFAOYSA-N	OCC(CO)O
BST1	PEDCQBHIVMGVHV-UHFFFAOYSA-N	OCC(CO)O
BST2	PEDCQBHIVMGVHV-UHFFFAOYSA-N	OCC(CO)O
BTBD2	PEDCQBHIVMGVHV-UHFFFAOYSA-N	OCC(CO)O
BTN3A1	PEDCQBHIVMGVHV-UHFFFAOYSA-N	OCC(CO)O
C3	PEDCQBHIVMGVHV-UHFFFAOYSA-N	OCC(CO)O
CA13	PEDCQBHIVMGVHV-UHFFFAOYSA-N	OCC(CO)O
CA14	PEDCQBHIVMGVHV-UHFFFAOYSA-N	OCC(CO)O
CA2	PEDCQBHIVMGVHV-UHFFFAOYSA-N	OCC(CO)O
CA6	PEDCQBHIVMGVHV-UHFFFAOYSA-N	OCC(CO)O
CA7	PEDCQBHIVMGVHV-UHFFFAOYSA-N	OCC(CO)O
CA8	PEDCQBHIVMGVHV-UHFFFAOYSA-N	OCC(CO)O
CA9	PEDCQBHIVMGVHV-UHFFFAOYSA-N	OCC(CO)O
CAB39	PEDCQBHIVMGVHV-UHFFFAOYSA-N	OCC(CO)O
CACUL1	PEDCQBHIVMGVHV-UHFFFAOYSA-N	OCC(CO)O
CAD	PEDCQBHIVMGVHV-UHFFFAOYSA-N	OCC(CO)O
CALM1	PEDCQBHIVMGVHV-UHFFFAOYSA-N	OCC(CO)O
CAMKMT	PEDCQBHIVMGVHV-UHFFFAOYSA-N	OCC(CO)O
CAPN1	PEDCQBHIVMGVHV-UHFFFAOYSA-N	OCC(CO)O
CAPN13	PEDCQBHIVMGVHV-UHFFFAOYSA-N	OCC(CO)O
CARM1	PEDCQBHIVMGVHV-UHFFFAOYSA-N	OCC(CO)O
CASC5	PEDCQBHIVMGVHV-UHFFFAOYSA-N	OCC(CO)O
CASP3	PEDCQBHIVMGVHV-UHFFFAOYSA-N	OCC(CO)O
CBR1	PEDCQBHIVMGVHV-UHFFFAOYSA-N	OCC(CO)O
CBR3	PEDCQBHIVMGVHV-UHFFFAOYSA-N	OCC(CO)O
CBS	PEDCQBHIVMGVHV-UHFFFAOYSA-N	OCC(CO)O
CCBL1	PEDCQBHIVMGVHV-UHFFFAOYSA-N	OCC(CO)O
CCBL2	PEDCQBHIVMGVHV-UHFFFAOYSA-N	OCC(CO)O
CCL2	PEDCQBHIVMGVHV-UHFFFAOYSA-N	OCC(CO)O
CCNA2	PEDCQBHIVMGVHV-UHFFFAOYSA-N	OCC(CO)O
CCNC	PEDCQBHIVMGVHV-UHFFFAOYSA-N	OCC(CO)O
CCNT1	PEDCQBHIVMGVHV-UHFFFAOYSA-N	OCC(CO)O
CD180	PEDCQBHIVMGVHV-UHFFFAOYSA-N	OCC(CO)O
CD1B	PEDCQBHIVMGVHV-UHFFFAOYSA-N	OCC(CO)O
CD1D	PEDCQBHIVMGVHV-UHFFFAOYSA-N	OCC(CO)O
CD1E	PEDCQBHIVMGVHV-UHFFFAOYSA-N	OCC(CO)O
CD200R1	PEDCQBHIVMGVHV-UHFFFAOYSA-N	OCC(CO)O
CD274	PEDCQBHIVMGVHV-UHFFFAOYSA-N	OCC(CO)O
CD4	PEDCQBHIVMGVHV-UHFFFAOYSA-N	OCC(CO)O
CD44	PEDCQBHIVMGVHV-UHFFFAOYSA-N	OCC(CO)O
CD55	PEDCQBHIVMGVHV-UHFFFAOYSA-N	OCC(CO)O
CD69	PEDCQBHIVMGVHV-UHFFFAOYSA-N	OCC(CO)O
CD8A	PEDCQBHIVMGVHV-UHFFFAOYSA-N	OCC(CO)O
CDC27	PEDCQBHIVMGVHV-UHFFFAOYSA-N	OCC(CO)O
CDC42	PEDCQBHIVMGVHV-UHFFFAOYSA-N	OCC(CO)O
CDH1	PEDCQBHIVMGVHV-UHFFFAOYSA-N	OCC(CO)O
CDH23	PEDCQBHIVMGVHV-UHFFFAOYSA-N	OCC(CO)O
CDH3	PEDCQBHIVMGVHV-UHFFFAOYSA-N	OCC(CO)O
CDK2	PEDCQBHIVMGVHV-UHFFFAOYSA-N	OCC(CO)O
CDK8	PEDCQBHIVMGVHV-UHFFFAOYSA-N	OCC(CO)O
CDK9	PEDCQBHIVMGVHV-UHFFFAOYSA-N	OCC(CO)O
CDY1	PEDCQBHIVMGVHV-UHFFFAOYSA-N	OCC(CO)O
CDY2A	PEDCQBHIVMGVHV-UHFFFAOYSA-N	OCC(CO)O
CDYL	PEDCQBHIVMGVHV-UHFFFAOYSA-N	OCC(CO)O
CEACAM1	PEDCQBHIVMGVHV-UHFFFAOYSA-N	OCC(CO)O
CELA1	PEDCQBHIVMGVHV-UHFFFAOYSA-N	OCC(CO)O
CENPA	PEDCQBHIVMGVHV-UHFFFAOYSA-N	OCC(CO)O
CENPJ	PEDCQBHIVMGVHV-UHFFFAOYSA-N	OCC(CO)O
CENPM	PEDCQBHIVMGVHV-UHFFFAOYSA-N	OCC(CO)O
CEP170	PEDCQBHIVMGVHV-UHFFFAOYSA-N	OCC(CO)O
CFD	PEDCQBHIVMGVHV-UHFFFAOYSA-N	OCC(CO)O
CFH	PEDCQBHIVMGVHV-UHFFFAOYSA-N	OCC(CO)O
CFHR1	PEDCQBHIVMGVHV-UHFFFAOYSA-N	OCC(CO)O
CHAT	PEDCQBHIVMGVHV-UHFFFAOYSA-N	OCC(CO)O
CHD1	PEDCQBHIVMGVHV-UHFFFAOYSA-N	OCC(CO)O
CHDH	PEDCQBHIVMGVHV-UHFFFAOYSA-N	OCC(CO)O
CHI3L1	PEDCQBHIVMGVHV-UHFFFAOYSA-N	OCC(CO)O
CHIA	PEDCQBHIVMGVHV-UHFFFAOYSA-N	OCC(CO)O
CHIT1	PEDCQBHIVMGVHV-UHFFFAOYSA-N	OCC(CO)O
CHMP5	PEDCQBHIVMGVHV-UHFFFAOYSA-N	OCC(CO)O
CLASP1	PEDCQBHIVMGVHV-UHFFFAOYSA-N	OCC(CO)O
CLINT1	PEDCQBHIVMGVHV-UHFFFAOYSA-N	OCC(CO)O
CLP1	PEDCQBHIVMGVHV-UHFFFAOYSA-N	OCC(CO)O
CLPP	PEDCQBHIVMGVHV-UHFFFAOYSA-N	OCC(CO)O
CLTC	PEDCQBHIVMGVHV-UHFFFAOYSA-N	OCC(CO)O
CMA1	PEDCQBHIVMGVHV-UHFFFAOYSA-N	OCC(CO)O
CMPK2	PEDCQBHIVMGVHV-UHFFFAOYSA-N	OCC(CO)O
CNOT1	PEDCQBHIVMGVHV-UHFFFAOYSA-N	OCC(CO)O
CNOT2	PEDCQBHIVMGVHV-UHFFFAOYSA-N	OCC(CO)O
CNOT7	PEDCQBHIVMGVHV-UHFFFAOYSA-N	OCC(CO)O
CNP	PEDCQBHIVMGVHV-UHFFFAOYSA-N	OCC(CO)O
CNTN2	PEDCQBHIVMGVHV-UHFFFAOYSA-N	OCC(CO)O
COL18A1	PEDCQBHIVMGVHV-UHFFFAOYSA-N	OCC(CO)O
COL3A1	PEDCQBHIVMGVHV-UHFFFAOYSA-N	OCC(CO)O
COL4A1	PEDCQBHIVMGVHV-UHFFFAOYSA-N	OCC(CO)O
COL4A2	PEDCQBHIVMGVHV-UHFFFAOYSA-N	OCC(CO)O
COL4A3BP	PEDCQBHIVMGVHV-UHFFFAOYSA-N	OCC(CO)O
COL4A5	PEDCQBHIVMGVHV-UHFFFAOYSA-N	OCC(CO)O
CP	PEDCQBHIVMGVHV-UHFFFAOYSA-N	OCC(CO)O
CPA1	PEDCQBHIVMGVHV-UHFFFAOYSA-N	OCC(CO)O
CPA3	PEDCQBHIVMGVHV-UHFFFAOYSA-N	OCC(CO)O
CPA4	PEDCQBHIVMGVHV-UHFFFAOYSA-N	OCC(CO)O
CPA6	PEDCQBHIVMGVHV-UHFFFAOYSA-N	OCC(CO)O
CPB1	PEDCQBHIVMGVHV-UHFFFAOYSA-N	OCC(CO)O
CPB2	PEDCQBHIVMGVHV-UHFFFAOYSA-N	OCC(CO)O
CPOX	PEDCQBHIVMGVHV-UHFFFAOYSA-N	OCC(CO)O
CPSF7	PEDCQBHIVMGVHV-UHFFFAOYSA-N	OCC(CO)O
CRHR2	PEDCQBHIVMGVHV-UHFFFAOYSA-N	OCC(CO)O
CRK	PEDCQBHIVMGVHV-UHFFFAOYSA-N	OCC(CO)O
CRKL	PEDCQBHIVMGVHV-UHFFFAOYSA-N	OCC(CO)O
CRYAA	PEDCQBHIVMGVHV-UHFFFAOYSA-N	OCC(CO)O
CRYBA4	PEDCQBHIVMGVHV-UHFFFAOYSA-N	OCC(CO)O
CRYL1	PEDCQBHIVMGVHV-UHFFFAOYSA-N	OCC(CO)O
CRYM	PEDCQBHIVMGVHV-UHFFFAOYSA-N	OCC(CO)O
CRYZ	PEDCQBHIVMGVHV-UHFFFAOYSA-N	OCC(CO)O
CSNK2A1	PEDCQBHIVMGVHV-UHFFFAOYSA-N	OCC(CO)O
CST3	PEDCQBHIVMGVHV-UHFFFAOYSA-N	OCC(CO)O
CTBP1	PEDCQBHIVMGVHV-UHFFFAOYSA-N	OCC(CO)O
CTBP2	PEDCQBHIVMGVHV-UHFFFAOYSA-N	OCC(CO)O
CTH	PEDCQBHIVMGVHV-UHFFFAOYSA-N	OCC(CO)O
CTLA4	PEDCQBHIVMGVHV-UHFFFAOYSA-N	OCC(CO)O
CTNNB1	PEDCQBHIVMGVHV-UHFFFAOYSA-N	OCC(CO)O
CTSB	PEDCQBHIVMGVHV-UHFFFAOYSA-N	OCC(CO)O
CTSC	PEDCQBHIVMGVHV-UHFFFAOYSA-N	OCC(CO)O
CTSD	PEDCQBHIVMGVHV-UHFFFAOYSA-N	OCC(CO)O
CTSK	PEDCQBHIVMGVHV-UHFFFAOYSA-N	OCC(CO)O
CTSL	PEDCQBHIVMGVHV-UHFFFAOYSA-N	OCC(CO)O
CTSS	PEDCQBHIVMGVHV-UHFFFAOYSA-N	OCC(CO)O
CUL1	PEDCQBHIVMGVHV-UHFFFAOYSA-N	OCC(CO)O
CUTA	PEDCQBHIVMGVHV-UHFFFAOYSA-N	OCC(CO)O
CWC22	PEDCQBHIVMGVHV-UHFFFAOYSA-N	OCC(CO)O
CWC27	PEDCQBHIVMGVHV-UHFFFAOYSA-N	OCC(CO)O
CYB5R1	PEDCQBHIVMGVHV-UHFFFAOYSA-N	OCC(CO)O
CYB5R2	PEDCQBHIVMGVHV-UHFFFAOYSA-N	OCC(CO)O
CYB5R3	PEDCQBHIVMGVHV-UHFFFAOYSA-N	OCC(CO)O
CYC1	PEDCQBHIVMGVHV-UHFFFAOYSA-N	OCC(CO)O
CYCS	PEDCQBHIVMGVHV-UHFFFAOYSA-N	OCC(CO)O
CYP2A13	PEDCQBHIVMGVHV-UHFFFAOYSA-N	OCC(CO)O
CYP2A6	PEDCQBHIVMGVHV-UHFFFAOYSA-N	OCC(CO)O
CYP2B6	PEDCQBHIVMGVHV-UHFFFAOYSA-N	OCC(CO)O
CYP2C19	PEDCQBHIVMGVHV-UHFFFAOYSA-N	OCC(CO)O
CYP2C9	PEDCQBHIVMGVHV-UHFFFAOYSA-N	OCC(CO)O
CYP2D6	PEDCQBHIVMGVHV-UHFFFAOYSA-N	OCC(CO)O
CYP46A1	PEDCQBHIVMGVHV-UHFFFAOYSA-N	OCC(CO)O
CYTH1	PEDCQBHIVMGVHV-UHFFFAOYSA-N	OCC(CO)O
CYTH3	PEDCQBHIVMGVHV-UHFFFAOYSA-N	OCC(CO)O
DAO	PEDCQBHIVMGVHV-UHFFFAOYSA-N	OCC(CO)O
DAPK1	PEDCQBHIVMGVHV-UHFFFAOYSA-N	OCC(CO)O
DAPK2	PEDCQBHIVMGVHV-UHFFFAOYSA-N	OCC(CO)O
DAPK3	PEDCQBHIVMGVHV-UHFFFAOYSA-N	OCC(CO)O
DARS	PEDCQBHIVMGVHV-UHFFFAOYSA-N	OCC(CO)O
DAZL	PEDCQBHIVMGVHV-UHFFFAOYSA-N	OCC(CO)O
DBR1	PEDCQBHIVMGVHV-UHFFFAOYSA-N	OCC(CO)O
DCC	PEDCQBHIVMGVHV-UHFFFAOYSA-N	OCC(CO)O
DCUN1D1	PEDCQBHIVMGVHV-UHFFFAOYSA-N	OCC(CO)O
DCUN1D2	PEDCQBHIVMGVHV-UHFFFAOYSA-N	OCC(CO)O
DDC	PEDCQBHIVMGVHV-UHFFFAOYSA-N	OCC(CO)O
DDX19B	PEDCQBHIVMGVHV-UHFFFAOYSA-N	OCC(CO)O
DDX23	PEDCQBHIVMGVHV-UHFFFAOYSA-N	OCC(CO)O
DECR1	PEDCQBHIVMGVHV-UHFFFAOYSA-N	OCC(CO)O
DEFA1	PEDCQBHIVMGVHV-UHFFFAOYSA-N	OCC(CO)O
DEFA3	PEDCQBHIVMGVHV-UHFFFAOYSA-N	OCC(CO)O
DEFA5	PEDCQBHIVMGVHV-UHFFFAOYSA-N	OCC(CO)O
DEFA6	PEDCQBHIVMGVHV-UHFFFAOYSA-N	OCC(CO)O
DEFB1	PEDCQBHIVMGVHV-UHFFFAOYSA-N	OCC(CO)O
DHDH	PEDCQBHIVMGVHV-UHFFFAOYSA-N	OCC(CO)O
DHFR	PEDCQBHIVMGVHV-UHFFFAOYSA-N	OCC(CO)O
DHODH	PEDCQBHIVMGVHV-UHFFFAOYSA-N	OCC(CO)O
DHRS4	PEDCQBHIVMGVHV-UHFFFAOYSA-N	OCC(CO)O
DHX8	PEDCQBHIVMGVHV-UHFFFAOYSA-N	OCC(CO)O
DHX9	PEDCQBHIVMGVHV-UHFFFAOYSA-N	OCC(CO)O
DKC1	PEDCQBHIVMGVHV-UHFFFAOYSA-N	OCC(CO)O
DKK1	PEDCQBHIVMGVHV-UHFFFAOYSA-N	OCC(CO)O
DLAT	PEDCQBHIVMGVHV-UHFFFAOYSA-N	OCC(CO)O
DLG1	PEDCQBHIVMGVHV-UHFFFAOYSA-N	OCC(CO)O
DLG3	PEDCQBHIVMGVHV-UHFFFAOYSA-N	OCC(CO)O
DNAJC10	PEDCQBHIVMGVHV-UHFFFAOYSA-N	OCC(CO)O
DNAJC6	PEDCQBHIVMGVHV-UHFFFAOYSA-N	OCC(CO)O
DNASE1	PEDCQBHIVMGVHV-UHFFFAOYSA-N	OCC(CO)O
DNASE1L2	PEDCQBHIVMGVHV-UHFFFAOYSA-N	OCC(CO)O
DNMBP	PEDCQBHIVMGVHV-UHFFFAOYSA-N	OCC(CO)O
DNMT1	PEDCQBHIVMGVHV-UHFFFAOYSA-N	OCC(CO)O
DNPEP	PEDCQBHIVMGVHV-UHFFFAOYSA-N	OCC(CO)O
DOCK9	PEDCQBHIVMGVHV-UHFFFAOYSA-N	OCC(CO)O
DOK1	PEDCQBHIVMGVHV-UHFFFAOYSA-N	OCC(CO)O
DOT1L	PEDCQBHIVMGVHV-UHFFFAOYSA-N	OCC(CO)O
DPP4	PEDCQBHIVMGVHV-UHFFFAOYSA-N	OCC(CO)O
DTX3L	PEDCQBHIVMGVHV-UHFFFAOYSA-N	OCC(CO)O
DTYMK	PEDCQBHIVMGVHV-UHFFFAOYSA-N	OCC(CO)O
DUSP11	PEDCQBHIVMGVHV-UHFFFAOYSA-N	OCC(CO)O
DUSP28	PEDCQBHIVMGVHV-UHFFFAOYSA-N	OCC(CO)O
DUT	PEDCQBHIVMGVHV-UHFFFAOYSA-N	OCC(CO)O
ECI2	PEDCQBHIVMGVHV-UHFFFAOYSA-N	OCC(CO)O
EDC3	PEDCQBHIVMGVHV-UHFFFAOYSA-N	OCC(CO)O
EEF1E1	PEDCQBHIVMGVHV-UHFFFAOYSA-N	OCC(CO)O
EHHADH	PEDCQBHIVMGVHV-UHFFFAOYSA-N	OCC(CO)O
EHMT1	PEDCQBHIVMGVHV-UHFFFAOYSA-N	OCC(CO)O
EIF2AK3	PEDCQBHIVMGVHV-UHFFFAOYSA-N	OCC(CO)O
EIF2AK4	PEDCQBHIVMGVHV-UHFFFAOYSA-N	OCC(CO)O
EIF2B5	PEDCQBHIVMGVHV-UHFFFAOYSA-N	OCC(CO)O
EIF4A3	PEDCQBHIVMGVHV-UHFFFAOYSA-N	OCC(CO)O
EIF5B	PEDCQBHIVMGVHV-UHFFFAOYSA-N	OCC(CO)O
ELAVL1	PEDCQBHIVMGVHV-UHFFFAOYSA-N	OCC(CO)O
EN1	PEDCQBHIVMGVHV-UHFFFAOYSA-N	OCC(CO)O
EN2	PEDCQBHIVMGVHV-UHFFFAOYSA-N	OCC(CO)O
ENOPH1	PEDCQBHIVMGVHV-UHFFFAOYSA-N	OCC(CO)O
ENTPD2	PEDCQBHIVMGVHV-UHFFFAOYSA-N	OCC(CO)O
EPHA4	PEDCQBHIVMGVHV-UHFFFAOYSA-N	OCC(CO)O
EPHA8	PEDCQBHIVMGVHV-UHFFFAOYSA-N	OCC(CO)O
EPRS	PEDCQBHIVMGVHV-UHFFFAOYSA-N	OCC(CO)O
ERI3	PEDCQBHIVMGVHV-UHFFFAOYSA-N	OCC(CO)O
ESR1	PEDCQBHIVMGVHV-UHFFFAOYSA-N	OCC(CO)O
ESRRG	PEDCQBHIVMGVHV-UHFFFAOYSA-N	OCC(CO)O
ETS2	PEDCQBHIVMGVHV-UHFFFAOYSA-N	OCC(CO)O
EXOSC1	PEDCQBHIVMGVHV-UHFFFAOYSA-N	OCC(CO)O
EXOSC10	PEDCQBHIVMGVHV-UHFFFAOYSA-N	OCC(CO)O
EXOSC2	PEDCQBHIVMGVHV-UHFFFAOYSA-N	OCC(CO)O
EXOSC3	PEDCQBHIVMGVHV-UHFFFAOYSA-N	OCC(CO)O
EXOSC4	PEDCQBHIVMGVHV-UHFFFAOYSA-N	OCC(CO)O
EXOSC5	PEDCQBHIVMGVHV-UHFFFAOYSA-N	OCC(CO)O
EXOSC7	PEDCQBHIVMGVHV-UHFFFAOYSA-N	OCC(CO)O
EXOSC8	PEDCQBHIVMGVHV-UHFFFAOYSA-N	OCC(CO)O
EXOSC9	PEDCQBHIVMGVHV-UHFFFAOYSA-N	OCC(CO)O
F10	PEDCQBHIVMGVHV-UHFFFAOYSA-N	OCC(CO)O
F11	PEDCQBHIVMGVHV-UHFFFAOYSA-N	OCC(CO)O
F13A1	PEDCQBHIVMGVHV-UHFFFAOYSA-N	OCC(CO)O
F2	PEDCQBHIVMGVHV-UHFFFAOYSA-N	OCC(CO)O
F2R	PEDCQBHIVMGVHV-UHFFFAOYSA-N	OCC(CO)O
F7	PEDCQBHIVMGVHV-UHFFFAOYSA-N	OCC(CO)O
F8	PEDCQBHIVMGVHV-UHFFFAOYSA-N	OCC(CO)O
FAAH	PEDCQBHIVMGVHV-UHFFFAOYSA-N	OCC(CO)O
FABP5	PEDCQBHIVMGVHV-UHFFFAOYSA-N	OCC(CO)O
FAM3B	PEDCQBHIVMGVHV-UHFFFAOYSA-N	OCC(CO)O
FANCM	PEDCQBHIVMGVHV-UHFFFAOYSA-N	OCC(CO)O
FASLG	PEDCQBHIVMGVHV-UHFFFAOYSA-N	OCC(CO)O
FAT4	PEDCQBHIVMGVHV-UHFFFAOYSA-N	OCC(CO)O
FBP2	PEDCQBHIVMGVHV-UHFFFAOYSA-N	OCC(CO)O
FBXO7	PEDCQBHIVMGVHV-UHFFFAOYSA-N	OCC(CO)O
FBXW7	PEDCQBHIVMGVHV-UHFFFAOYSA-N	OCC(CO)O
FCER2	PEDCQBHIVMGVHV-UHFFFAOYSA-N	OCC(CO)O
FCGR2A	PEDCQBHIVMGVHV-UHFFFAOYSA-N	OCC(CO)O
FDPS	PEDCQBHIVMGVHV-UHFFFAOYSA-N	OCC(CO)O
FDX1	PEDCQBHIVMGVHV-UHFFFAOYSA-N	OCC(CO)O
FECH	PEDCQBHIVMGVHV-UHFFFAOYSA-N	OCC(CO)O
FERMT1	PEDCQBHIVMGVHV-UHFFFAOYSA-N	OCC(CO)O
FERMT2	PEDCQBHIVMGVHV-UHFFFAOYSA-N	OCC(CO)O
FEV	PEDCQBHIVMGVHV-UHFFFAOYSA-N	OCC(CO)O
FGF1	PEDCQBHIVMGVHV-UHFFFAOYSA-N	OCC(CO)O
FGF19	PEDCQBHIVMGVHV-UHFFFAOYSA-N	OCC(CO)O
FIBCD1	PEDCQBHIVMGVHV-UHFFFAOYSA-N	OCC(CO)O
FIS1	PEDCQBHIVMGVHV-UHFFFAOYSA-N	OCC(CO)O
FKBP1A	PEDCQBHIVMGVHV-UHFFFAOYSA-N	OCC(CO)O
FKBP4	PEDCQBHIVMGVHV-UHFFFAOYSA-N	OCC(CO)O
FLNA	PEDCQBHIVMGVHV-UHFFFAOYSA-N	OCC(CO)O
FLNC	PEDCQBHIVMGVHV-UHFFFAOYSA-N	OCC(CO)O
FLT1	PEDCQBHIVMGVHV-UHFFFAOYSA-N	OCC(CO)O
FN1	PEDCQBHIVMGVHV-UHFFFAOYSA-N	OCC(CO)O
FNTA	PEDCQBHIVMGVHV-UHFFFAOYSA-N	OCC(CO)O
FNTB	PEDCQBHIVMGVHV-UHFFFAOYSA-N	OCC(CO)O
FRAT1	PEDCQBHIVMGVHV-UHFFFAOYSA-N	OCC(CO)O
FRMPD1	PEDCQBHIVMGVHV-UHFFFAOYSA-N	OCC(CO)O
FSCN1	PEDCQBHIVMGVHV-UHFFFAOYSA-N	OCC(CO)O
FST	PEDCQBHIVMGVHV-UHFFFAOYSA-N	OCC(CO)O
FTCD	PEDCQBHIVMGVHV-UHFFFAOYSA-N	OCC(CO)O
FTH1	PEDCQBHIVMGVHV-UHFFFAOYSA-N	OCC(CO)O
FTO	PEDCQBHIVMGVHV-UHFFFAOYSA-N	OCC(CO)O
FUCA1	PEDCQBHIVMGVHV-UHFFFAOYSA-N	OCC(CO)O
FUCA2	PEDCQBHIVMGVHV-UHFFFAOYSA-N	OCC(CO)O
FXR1	PEDCQBHIVMGVHV-UHFFFAOYSA-N	OCC(CO)O
FYN	PEDCQBHIVMGVHV-UHFFFAOYSA-N	OCC(CO)O
G3BP1	PEDCQBHIVMGVHV-UHFFFAOYSA-N	OCC(CO)O
G6PD	PEDCQBHIVMGVHV-UHFFFAOYSA-N	OCC(CO)O
GAD1	PEDCQBHIVMGVHV-UHFFFAOYSA-N	OCC(CO)O
GAD2	PEDCQBHIVMGVHV-UHFFFAOYSA-N	OCC(CO)O
GAK	PEDCQBHIVMGVHV-UHFFFAOYSA-N	OCC(CO)O
GALK2	PEDCQBHIVMGVHV-UHFFFAOYSA-N	OCC(CO)O
GALNS	PEDCQBHIVMGVHV-UHFFFAOYSA-N	OCC(CO)O
GAPDHS	PEDCQBHIVMGVHV-UHFFFAOYSA-N	OCC(CO)O
GARS	PEDCQBHIVMGVHV-UHFFFAOYSA-N	OCC(CO)O
GART	PEDCQBHIVMGVHV-UHFFFAOYSA-N	OCC(CO)O
GBE1	PEDCQBHIVMGVHV-UHFFFAOYSA-N	OCC(CO)O
GC	PEDCQBHIVMGVHV-UHFFFAOYSA-N	OCC(CO)O
GCK	PEDCQBHIVMGVHV-UHFFFAOYSA-N	OCC(CO)O
GCSH	PEDCQBHIVMGVHV-UHFFFAOYSA-N	OCC(CO)O
GGH	PEDCQBHIVMGVHV-UHFFFAOYSA-N	OCC(CO)O
GIMAP2	PEDCQBHIVMGVHV-UHFFFAOYSA-N	OCC(CO)O
GIPC2	PEDCQBHIVMGVHV-UHFFFAOYSA-N	OCC(CO)O
GLA	PEDCQBHIVMGVHV-UHFFFAOYSA-N	OCC(CO)O
GLE1	PEDCQBHIVMGVHV-UHFFFAOYSA-N	OCC(CO)O
GLIPR1	PEDCQBHIVMGVHV-UHFFFAOYSA-N	OCC(CO)O
GLS	PEDCQBHIVMGVHV-UHFFFAOYSA-N	OCC(CO)O
GLT6D1	PEDCQBHIVMGVHV-UHFFFAOYSA-N	OCC(CO)O
GLTP	PEDCQBHIVMGVHV-UHFFFAOYSA-N	OCC(CO)O
GLUL	PEDCQBHIVMGVHV-UHFFFAOYSA-N	OCC(CO)O
GLYR1	PEDCQBHIVMGVHV-UHFFFAOYSA-N	OCC(CO)O
GNAI1	PEDCQBHIVMGVHV-UHFFFAOYSA-N	OCC(CO)O
GNB5	PEDCQBHIVMGVHV-UHFFFAOYSA-N	OCC(CO)O
GNE	PEDCQBHIVMGVHV-UHFFFAOYSA-N	OCC(CO)O
GNG2	PEDCQBHIVMGVHV-UHFFFAOYSA-N	OCC(CO)O
GNG4	PEDCQBHIVMGVHV-UHFFFAOYSA-N	OCC(CO)O
GOPC	PEDCQBHIVMGVHV-UHFFFAOYSA-N	OCC(CO)O
GOT2	PEDCQBHIVMGVHV-UHFFFAOYSA-N	OCC(CO)O
GP6	PEDCQBHIVMGVHV-UHFFFAOYSA-N	OCC(CO)O
GPHN	PEDCQBHIVMGVHV-UHFFFAOYSA-N	OCC(CO)O
GPI	PEDCQBHIVMGVHV-UHFFFAOYSA-N	OCC(CO)O
GPSM2	PEDCQBHIVMGVHV-UHFFFAOYSA-N	OCC(CO)O
GPX8	PEDCQBHIVMGVHV-UHFFFAOYSA-N	OCC(CO)O
GRB14	PEDCQBHIVMGVHV-UHFFFAOYSA-N	OCC(CO)O
GRB2	PEDCQBHIVMGVHV-UHFFFAOYSA-N	OCC(CO)O
GREM1	PEDCQBHIVMGVHV-UHFFFAOYSA-N	OCC(CO)O
GREM2	PEDCQBHIVMGVHV-UHFFFAOYSA-N	OCC(CO)O
GRHPR	PEDCQBHIVMGVHV-UHFFFAOYSA-N	OCC(CO)O
GRIA2	PEDCQBHIVMGVHV-UHFFFAOYSA-N	OCC(CO)O
[truncated: 43,626 more rows]
