# Supplementary material for: Systems pharmacology dissection of pharmacological mechanisms of Xiaochaihu decoction against human coronavirus
Source: BMC Complement Med Ther. 2023 Jul 20;23:252. doi: 10.1186/s12906-023-04024-6 (PMC10357659; doi:10.1186/s12906-023-04024-6)
Supplement: Supplementary file 5 — Additional file 5: Supplementary table 5. [file 12906_2023_4024_MOESM5_ESM.xlsx]

## Sheet: Sheet1
Table S5. List of HCoV-associated host targets with references
Target gene symbol	Human coronavirus	PMID
AAK1	SARS-CoV-2	32032529
ABHD17A	SARS-CoV	22046132
ACE2	HCoV-NL63，SARS-CoV，SARS-CoV-2	28643204, 22265850, 32138266
ANPEP	HCoV-229E	28643204
ATF5	SARS-CoV	22046132
ATP6V1G1	SARS-CoV	22046132
BAG6	SARS-CoV	22046132
BCL2	SARS-CoV	22046132
BCL2A1	SARS-CoV	22046132
BCL2L1	SARS-CoV	22046132
BCL2L2	SARS-CoV	22046132
BTF3	SARS-CoV	22046132
C11orf74	SARS-CoV	22046132
CAMLG	SARS-CoV	22046132
CAV1	SARS-CoV	22046132
CCL5	HCoV-HKU1	23894604
CD209	SARS-CoV	22046132
CD26	SARS-CoV-2	32178593
CD9	MERS-CoV	28759649
CHEK2	SARS-CoV	22046132
CHMP2B	SARS-CoV	22046132
CLEC4G	SARS-CoV	22046132
CLEC4M	SARS-CoV	22046132
COX2	SARS-CoV	22046132
CTSS	MERS-CoV	30258004
CXCL10	HCoV-HKU1	23894604
DCTN2	SARS-CoV	22046132
DDAH2	SARS-CoV	22046132
DDX5	SARS-CoV	22046132
DPP4	MERS-CoV	30110630
EEF1A1	SARS-CoV	22046132
EIF3F	SARS-CoV	22046132
FGL2	HCoV-229E, SARS-CoV	32194980
FKBP1A	SARS-CoV	22046132
furin	MERS-CoV	30258004
G6PD	HCoV-229E	18269318
GBF1	HCoV-229E	29923822
H2AFY2	SARS-CoV	22046132
HGS	SARS-CoV	22046132
HNRNPA1	SARS-CoV	22046132
IFITM1	MERS-CoV, SARS-CoV	29263263
IFITM2	HCoV-OC43, SARS-CoV	29263263, 21253575
IFITM3	HCoV-OC43, MERS-CoV, SARS-CoV	29263263
IKBKB	SARS-CoV	22046132
IL29	HCoV-HKU1	23894604
IL6	HCoV-HKU1	23894604
IRF3	SARS-CoV	22046132
JUN	SARS-CoV	32194980
KPNA2	SARS-CoV	22046132
KPNA4	MERS-CoV	29370303
LAS1L	SARS-CoV	22046132
MARK3	SARS-CoV	22046132
MCL1	SARS-CoV	22046132
MIF4GD	SARS-CoV	22046132
MKRN2	SARS-CoV	22046132
MKRN3	SARS-CoV	22046132
ND4L	SARS-CoV	22046132
NDUFA10	SARS-CoV	22046132
NF-κB	HCoV-OC43	24109243
NOMO3	SARS-CoV	22046132
p53	SARS-CoV	27519799
PFDN5	SARS-CoV	22046132
PHB	SARS-CoV	32194980
PPIA	HCoV-NL63, SARS-CoV	24566223, 22046132
PPIG	SARS-CoV	22046132
PPIH	SARS-CoV	22046132
PPP1CA	SARS-CoV	32194980
PRKRA	MERS-CoV	24522921
PSMA2	SARS-CoV	22046132
PTBP1	SARS-CoV-2	33254518
RCAN3	SARS-CoV	22046132
RCHY1	SARS-CoV	27519799
RPS20	SARS-CoV	22046132
RYBP	SARS-CoV	22046132
SERPING1	SARS-CoV	22046132
SFTPD	SARS-CoV	22046132
SGTA	SARS-CoV	22046132
SKP2	MERS-CoV	31852899
SNAP47	SARS-CoV	22046132
SPECC1	SARS-CoV	32194980
STAT3	SARS-CoV	32194980
TERF1	SARS-CoV	22046132
TGFB1	HCoV-229E	32194980
TMPRSS2	HCoV-229E, MERS-CoV, SARS-CoV-2	23536651, 30258004, 32142651
TPSAB1	SARS-CoV	22046132
TRIM56	HCoV-OC43	25253338
UBE2I	SARS-CoV	22046132
VKORC1	SARS-CoV	22046132
XPO1	SARS-CoV	32194980
ZCRB1	SARS-CoV	28643204
