# Supplementary material for: Systems pharmacology dissection of pharmacological mechanisms of Xiaochaihu decoction against human coronavirus
Source: BMC Complement Med Ther. 2023 Jul 20;23:252. doi: 10.1186/s12906-023-04024-6 (PMC10357659; doi:10.1186/s12906-023-04024-6)
Supplement: Supplementary file 6 — Additional file 6: Supplementary table 6. [file 12906_2023_4024_MOESM6_ESM.xlsx]

## Sheet: Sheet1
Table S6. Potentially active compounds in XCHD and their corresponding HCoV-associated host targets
English name/Compound CID	Target gene symbol	Type
CID10583	BCL2	known
CID90942	BCL2	known
CID90942	JUN	known
CID124869	BCL2	predicted
CID124869	MCL1	predicted
CID3589471	MCL1	predicted
CID13915689	DPP4	predicted
CID25200543	TGFB1	known
CID101341426	DPP4	predicted
CID101625117	DPP4	predicted
(E)-4-Tridecen-6-Yne	DPP4	predicted
(20R)-Ginsenoside Rh1	IL6	known
10,12-Octadecadiynoic acid	DPP4	predicted
CID10562155	DPP4	predicted
CID11777402	DPP4	predicted
14-Hydroxy-Bupleurynol	DPP4	predicted
1-Dehydro-10-Gingerdione	CXCL10	known
1-Dehydro-10-Gingerdione	IKBKB	known
1-Dehydro-10-Gingerdione	IL6	known
1-Dehydro-10-Gingerdione	IRF3	known
1-Dehydro-10-Gingerdione	JUN	known
2-Aminobutyric Acid	PPIA	known
2-Aminobutyric Acid	PPIG	known
2-Methylanthracene	MCL1	predicted
2-Methylcyclopentanone	G6PD	predicted
CID6123027	DPP4	predicted
3,5-Trimethylheptane	JUN	predicted
3-Aminobutanoic Acid	BCL2L1	known
5,7-Dodecadiyne-1,12-diol	DPP4	predicted
5-Dodecene-7-Yne	DPP4	predicted
6-Shogaol	BCL2	known
6-Shogaol	BCL2L1	known
CID71367524	DPP4	predicted
7-Tetradecyne	DPP4	predicted
CID95790149	DPP4	predicted
Acacetin	BCL2	known
Acetaldehyde	BCL2L1	known
Acetaldehyde	FURIN	known
Acetaldehyde	MCL1	known
Acetaldehyde	PPIA	known
Acetaldehyde	PSMA2	known
Acetylbupleurotoxin	DPP4	predicted
Acetylen	DPP4	predicted
Alanine	ANPEP	known
Alanine	MCL1	predicted
Alanine	PPIA	known
Alanine	PPIG	known
Alanine	PPP1CA	known
Alpha-D-Mannose	CD209	known
Alpha-D-Mannose	CLEC4M	known
Alpha-D-Mannose	DPP4	known
Alpha-D-Mannose	FURIN	known
Alpha-D-Mannose	SFTPD	known
Anethole	JUN	known
Angelicin	MCL1	known
Anozol	BCL2	predicted
Anthracin	MCL1	predicted
Apigenin	BCL2	known
Apigenin	BCL2L1	known
Apigenin	CHEK2	known
Apigenin	JUN	known
Apigenin	MCL1	known
Avolin	BCL2	predicted
Avolin	MCL1	predicted
Baicalein	BCL2	known
Baicalein	IL6	known
Baicalein	JUN	known
Baicalin	ACE2	known
Baicalin	IL6	known
Baicalin	STAT3	known
Baicalin	TGFB1	known
Berberine	JUN	known
Berberine	PHB	known
Berberine	STAT3	known
Beta-carotene	BCL2	known
Beta-carotene	CAV1	known
Beta-carotene	JUN	known
Beta-D-Mannopyranose	ACE2	known
Beta-D-Mannopyranose	ANPEP	known
Beta-D-Mannopyranose	DPP4	known
Beta-D-Mannopyranose	FURIN	known
Beta-Elemen	BCL2	known
Beta-Elemen	STAT3	known
Beta-Patchoulene	IL6	known
Bupleuronol	DPP4	predicted
Butylhydroxytoluene	MCL1	predicted
Butylidenephthalide	BCL2	known
Caffeic Acid	IKBKB	known
Caffeic Acid	IL6	known
Capsaicin	BCL2	known
Capsaicin	JUN	known
Capsaicin	TGFB1	known
Caryophyllin	IL6	known
Caryophyllin	STAT3	known
Chloropanaxydiol	DPP4	predicted
Chrysin	IL6	known
Chrysophanol	JUN	known
Cineole	IL6	known
Cinnamaldehyde	IL6	known
Cinnamaldehyde	IRF3	known
Citric Acid	ANPEP	predicted
Citric Acid	BCL2A1	known
Citric Acid	GBF1	known
Citric Acid	HGS	known
Citric Acid	KPNA2	known
Citric Acid	PTBP1	predicted
Citropten	MCL1	predicted
Crodacid	FKBP1A	known
β-sitosterol	BCL2	known
β-sitosterol	JUN	known
β-sitosterol	TGFB1	known
Decanoic Acid	FURIN	known
Dehydrodiconiferyl Alcohol	IKBKB	known
Dehydrodiconiferyl Alcohol	IL6	known
Dencichin	TGFB1	known
Desoxyharringtonin	JUN	predicted
Dianthramine	MCL1	predicted
Dibutyl Phthalate	BCL2	predicted
Diisooctyl Phthalate	BCL2	predicted
DIPB	BCL2	predicted
Ditertbutyl Phthalate	BCL2	predicted
DL-Glutamic Acid	PPP1CA	known
DL-Histidine	PPIA	known
D-Limonene	BCL2	known
DL-Proline	PPIA	known
DL-Serine	PPIA	known
Eldrin	IL6	known
Eldrin	JUN	known
Eldrin	TGFB1	known
Eleutheroside E	IL6	known
Enanthotoxin	DPP4	predicted
Epicatechin	IL6	known
Esculetin	BCL2	known
Falcarinol	DPP4	predicted
Farnesol	IL6	known
Ferulic acid	JUN	known
Ferulic acid	TGFB1	known
Fluorene	BCL2	predicted
Fluorene	MCL1	predicted
GABA	IL6	known
GABA	MCL1	predicted
Gallic acid	CHEK2	known
Gallic acid	IL6	known
Gallic acid	STAT3	known
Ginsenoside Rb1	IL6	known
Ginsenoside Rg3	IKBKB	known
Ginsenoside Rd	TGFB1	known
Ginsenoyne	DPP4	predicted
Ginsenoyne A	DPP4	predicted
Ginsenoyne B	DPP4	predicted
Ginsenoyne C	DPP4	predicted
Ginsenoyne D	DPP4	predicted
Ginsenoyne E	DPP4	predicted
Ginsenoyne F	DPP4	predicted
Ginsenoyne G	DPP4	predicted
Ginsenoyne H	DPP4	predicted
Ginsenoyne K	DPP4	predicted
Glycerol	BCL2L1	known
Glycerol	CTSS	known
Glycerol	DPP4	known
Glycerol	FKBP1A	known
Glycerol	G6PD	known
Glycerol	KPNA2	known
Glycerol	PPIA	known
Glycerol	PPP1CA	known
Glycerol	SERPING1	known
Glycerol	XPO1	known
Glycine	PPIA	known
Glycine	TGFB1	known
Heleurine	JUN	predicted
Hexanal	JUN	known
Hexone	DPP4	predicted
Hexopyranose	ACE2	known
Hexopyranose	ANPEP	known
Hexopyranose	CD209	known
Hexopyranose	CLEC4M	known
Hexopyranose	DPP4	known
Hexopyranose	FURIN	known
Hexopyranose	SFTPD	known
Hexopyranuronic Acid	DPP4	known
Homoharringtonine	JUN	predicted
Homoharringtonine	MCL1	known
Homoharringtonine	STAT3	known
Hyacinthin	FURIN	known
Inositol	SFTPD	known
Isatidine	JUN	predicted
Isoliquiritigenin	IKBKB	known
Isopentanoic Acid	DPP4	predicted
Kaempferide	BCL2	known
Kaempferide	IKBKB	known
Kaempferide	IL6	known
Kaempferide	JUN	known
Karvakrol	CTSS	known
Katasuccin	PPIA	known
L- (-) -Fucose	CD209	known
L- (-) -Fucose	CLEC4M	known
L- (-) -Fucose	DPP4	known
L- (-) -Fucose	FURIN	known
Lagistase	COX2	known
Lagistase	IL6	known
Lagistase	MCL1	predicted
Lauric Acid	IL6	known
Linalool	IL6	known
Linalool	JUN	known
Betulinic acid	IKBKB	known
Malonic acid	FURIN	known
Maltotriose	SFTPD	known
Maslinic Acid	STAT3	known
Melatonin	IKBKB	known
Methyl butyl phthalate	BCL2	predicted
Methyl Hexadecanoate	IL6	known
Mycosinol	DPP4	predicted
Naphthalene	BCL2	known
Naphthalene	JUN	known
Nepetin	MCL1	predicted
Nepetin	UBE2I	predicted
Niaspan	MCL1	predicted
Oroxindin	IL6	known
Oroxylin A	BCL2	known
Oroxylin A	IKBKB	known
Oroxylin A	IL6	known
Oroxylin A	MCL1	known
Oroxylin A	STAT3	known
Oroxylin A	TGFB1	known
Oxacyclotetradeca-4,11-Diyne	DPP4	predicted
Paeonol	BCL2	known
Paeonol	IKBKB	known
Palmitate	BCL2	known
Panaxoside A	IL6	known
Panaxoside A	TGFB1	known
Panaxydiol	DPP4	predicted
Panaxydol	DPP4	predicted
Panaxynol	DPP4	predicted
Panaxynone A	DPP4	predicted
Panaxytriol	DPP4	predicted
Paycite	DPP4	predicted
Pedatisectine D	DPP4	predicted
Pedatisectine E	DPP4	predicted
Pentitol	DPP4	predicted
Phenol	XPO1	known
Phycitol	DPP4	predicted
Pseudohypericin	BCL2	predicted
Pseudohypericin	MCL1	predicted
Puerarin	ACE2	known
Puerarin	BCL2	known
Puerarin	CHEK2	known
Puerarin	JUN	known
Puerarin	STAT3	known
Quercetin	BCL2	known
Quercetin	BCL2L1	known
Quercetin	CAV1	known
Quercetin	CHEK2	known
Quercetin	CXCL10	known
Quercetin	IL6	known
Quercetin	IRF3	known
Quercetin	JUN	known
Quercetin	MCL1	known
Quercetin	STAT3	known
Quercetin	TGFB1	known
Saikosaponin A	BCL2	known
Salicylic acid	TERF1	known
Schisandrin B	IL6	known
Schisandrin B	STAT3	known
Schisandrin B	TGFB1	known
Scopoletin	IL6	known
Scopoletin	STAT3	known
Scutellarin	BCL2L1	known
Scutellarin	STAT3	known
Spiro[4.5]Decan-2-One	G6PD	predicted
Stearolic acid	DPP4	predicted
Tanacetone	G6PD	predicted
Tartaric Acid	IL6	known
Tetradecylacetylene	DPP4	predicted
Vanillin	JUN	known
Vanillin	MCL1	predicted
Wogonin	BCL2	known
Wogonin	CAV1	known
Wogonin	IL6	known
Wogonin	JUN	known
Wogonin	MCL1	known
Wogonin	STAT3	known
Xylitol	DPP4	predicted
