# Supplementary material for: Systems pharmacology dissection of pharmacological mechanisms of Xiaochaihu decoction against human coronavirus
Source: BMC Complement Med Ther. 2023 Jul 20;23:252. doi: 10.1186/s12906-023-04024-6 (PMC10357659; doi:10.1186/s12906-023-04024-6)
Supplement: Supplementary file 7 — Additional file 7: Supplementary table 7. [file 12906_2023_4024_MOESM7_ESM.xlsx]

## Sheet: Sheet1
Table S7. Information of 30 potential anti-HCoV candidates from XCHD
Pubchem ID	Name	Drug-likeness prediction probability	InChIKey	SMILES	PMID (antiviral reports)
638278	Isoliquiritigenin	0.906	DXDRHHKMWQZJHT-FPYGCLRLSA-N	Oc1cc(O)ccc1C(=O)C=Cc1ccc(O)cc1	32117796; 24397541
1203	Epicatechin	0.744	PFTAWBLQPZVEMU-UHFFFAOYSA-N	Oc1cc2OC(c3ccc(c(c3)O)O)C(Cc2c(c1)O)O	29478125; 33107812
5281607	Chrysin	0.686	RTIXKCRFFJGDFG-UHFFFAOYSA-N	O1c2c(C(=O)C=C1c1ccccc1)c(O)cc(O)c2	29057920; 24598537; 33138197
11092	Paeonol	0.802	UILPJVPSNHJFIK-UHFFFAOYSA-N	COc1ccc(c(c1)O)C(=O)C	25461891; 25860871
12901617	Ginsenoside Rg3	0.784	RWXIFXNRCLMQCD-UHFFFAOYSA-N	O1C(CO)C(O)C(O)C(OC2OC(CO)C(O)C(O)C2O)C1OC1CCC2(C(CCC3(C2CC(O)C2C3(CCC2C(O)(CCC=C(C)C)C)C)C)C1(C)C)C	24004833; 28329914
5281605	Baicalein	0.636	FXNFHKRTJBSTCS-UHFFFAOYSA-N	O1c2c(c(O)c(O)c(O)c2)C(=O)C=C1c1ccccc1	21286764; 20118546
689043	Caffeic Acid	0.828	QAIPRVGONGVQAS-DUXPYHPUSA-N	Oc1cc(ccc1O)C=CC(O)=O	179253; 25050906
5281703	Wogonin	0.544	XLTFNNCXVBYBSX-UHFFFAOYSA-N	O1c2c(C(=O)C=C1c1ccccc1)c(O)cc(O)c2OC	17280723; 29521106
5280443	Apigenin	0.722	KZNIFHPLKGYRTM-UHFFFAOYSA-N	O1c2c(C(=O)C=C1c1ccc(O)cc1)c(O)cc(O)c2	14598216; 18553272
896	Melatonin	0.896	DRLFMBDRBRZALE-UHFFFAOYSA-N	COc1ccc2c(c1)c(CCNC(=O)C)c[nH]2	33662449
5385074	Puerarin	0.65	HKEAFJYKMMKDOR-UHFFFAOYSA-N	O1C(C(O)C(O)C(O)C1CO)c1c2OC=C(C(=O)c2ccc1O)c1ccc(O)cc1	33200026
64971	Betulinic acid	0.54	QGJZLNKBHJESQX-FZFNOLFKSA-N	CC(=C)C1CC[C@]2([C@H]1[C@H]1CC[C@H]3[C@@]([C@]1(C)CC2)(C)CC[C@@H]1[C@]3(C)CC[C@@H](C1(C)C)O)C(=O)O	33080251
5281855	Ellagic acid	0.91	AFSDNFLWKVMVRB-UHFFFAOYSA-N	O1c2c-3c(cc(O)c2O)C(Oc2c-3c(cc(O)c2O)C1=O)=O	32937663
10208	Chrysophanol	0.81	LQGUBLBATBMXHT-UHFFFAOYSA-N	Cc1cc(O)c2c(c1)C(=O)c1c(C2=O)c(O)ccc1	32811746
5281666	Kaempferide	0.65	SQFSKOYWJBQGKQ-UHFFFAOYSA-N	O=C1C(O)=C(C2=CC=C(OC)C=C2)OC3=CC(O)=CC(O)=C13	32272109
370	Gallic acid	0.842	LNTHITQWFMADLM-UHFFFAOYSA-N	OC(=O)c1cc(O)c(c(c1)O)O	32081739
64982	Baicalin	0.508	IKIIZLYTISPENI-ZFORQUDYSA-N	O1C(C(O)=O)C(O)C(O)C(O)C1Oc1cc2OC(=CC(=O)c2c(O)c1O)c1ccccc1	30392049
222284	β-sitosterol	0.74	KZJWDPNRJALLNS-VJSFXXLFSA-N	OC1CC2=CCC3C4CCC(C(CCC(C(C)C)CC)C)C4(CCC3C2(CC1)C)C	29673001
5320315	Oroxylin A	0.542	LKOJGSWUMISDOF-UHFFFAOYSA-N	O1c2c(c(O)c(OC)c(O)c2)C(=O)C=C1c1ccccc1	27195463
5280343	Quercetin	0.948	REFJWTPEDVJJIY-UHFFFAOYSA-N	O1c2c(C(=O)C(O)=C1c1cc(O)c(O)cc1)c(O)cc(O)c2	26851778
167928	Saikosaponin A	0.632	KYWSCMDFVARMPN-MSSMMRRTSA-N	O1C(CO)C(O)C(O)C(O)C1OC1C(O)C(OC(OC2CCC3(C(CCC4(C3C=CC35OCC6(C3CC(CC6)(C)C)C(O)CC45C)C)C2(CO)C)C)C1O)C	26637810
311	Citric Acid	0.958	KRKNYBCHXYNGOX-UHFFFAOYSA-N	OC(=O)C(CC(=O)O)(CC(=O)O)O	26319879
108130	Schisandrin B	0.598	RTZKSTLPRTWFEV-UHFFFAOYSA-N	O1c2c(OC1)cc1CC(C)C(Cc3c(-c1c2OC)c(OC)c(OC)c(OC)c3)C	25740376
12855917	Ginsenoside Rh1	0.836	RAQNTCRNSXYLAH-UHFFFAOYSA-N	O1C(CO)C(O)C(O)C(O)C1OC1C2C(C)(C)C(O)CCC2(C2CC(O)C3C(CCC3C(O)(CCC=C(C)C)C)(C)C2(C1)C)C	23811558
840	L- (-) -Fucose	1	SHZGCJCMOBCMKK-UHFFFAOYSA-N	O1C(C)C(O)C(O)C(O)C1O	19129677
185617	Scutellarin	0.552	DJSISFGPUUYILV-ZFORQUDYSA-N	O1C(C(O)=O)C(O)C(O)C(O)C1Oc1cc2OC(=CC(=O)c2c(O)c1O)c1ccc(O)cc1	16023998
5280460	Scopoletin	0.6	RODXRVNMMDRFIK-UHFFFAOYSA-N	O1c2cc(O)c(OC)cc2C=CC1=O	12060240
445858	Ferulic acid	0.756	KSEBMYQBYZTDHS-HWKANZROSA-N	O(C)c1cc(ccc1O)C=CC(O)=O	10704056
5280442	Acacetin	0.556	DANYIYRPLHHOCZ-UHFFFAOYSA-N	O1c2c(C(=O)C=C1c1ccc(OC)cc1)c(O)cc(O)c2	8825617
2775	Citropten	0.656	NXJCRELRQHZBQA-UHFFFAOYSA-N	COc1cc(OC)c2c(c1)oc(=O)cc2	6303427
